# Supplementary material for: Global assessment of pain care quality for musculoskeletal disorders: Insights from the quality of care index (QCI) from 1990 to 2021
Source: PLoS One. 2025 Oct 31;20(10):e0335235. doi: 10.1371/journal.pone.0335235 (PMC12578214; doi:10.1371/journal.pone.0335235)
Supplement: S1 Table — (CSV) [file pone.0335235.s001.csv]

measure	location	sex	age	cause	metric	year	val	upper	lower
DALYs (Disability-Adjusted Life Years)	Venezuela (Bolivarian Republic of)	Both	All ages	Rheumatoid arthritis	Number	1990	5762.189781279808	7258.850881648035	4535.548034948062
DALYs (Disability-Adjusted Life Years)	Venezuela (Bolivarian Republic of)	Both	All ages	Rheumatoid arthritis	Percent	1990	0.0010315476874329414	0.0012528269052801892	0.0008521508944485443
DALYs (Disability-Adjusted Life Years)	Venezuela (Bolivarian Republic of)	Both	All ages	Rheumatoid arthritis	Rate	1990	30.63812360779031	38.59601627231633	24.115950115920246
DALYs (Disability-Adjusted Life Years)	Venezuela (Bolivarian Republic of)	Both	Age-standardized	Rheumatoid arthritis	Rate	1990	50.560542645354154	62.12199077782483	40.8611749540268
DALYs (Disability-Adjusted Life Years)	Venezuela (Bolivarian Republic of)	Both	All ages	Osteoarthritis	Number	1990	23413.930821163005	46677.33713247797	11252.960429243867
DALYs (Disability-Adjusted Life Years)	Venezuela (Bolivarian Republic of)	Both	All ages	Osteoarthritis	Percent	1990	0.004170811493324011	0.008172334163766004	0.002136300885203474
DALYs (Disability-Adjusted Life Years)	Venezuela (Bolivarian Republic of)	Both	All ages	Osteoarthritis	Rate	1990	124.49414786260569	248.18794226345813	59.83308528032758
DALYs (Disability-Adjusted Life Years)	Venezuela (Bolivarian Republic of)	Both	Age-standardized	Osteoarthritis	Rate	1990	235.3352073497483	469.6786202074466	113.35361963028157
DALYs (Disability-Adjusted Life Years)	Venezuela (Bolivarian Republic of)	Both	All ages	Low back pain	Number	1990	119073.96858500993	159216.21121749812	83406.21414044584
DALYs (Disability-Adjusted Life Years)	Venezuela (Bolivarian Republic of)	Both	All ages	Low back pain	Percent	1990	0.021268021187556656	0.027116333250783782	0.015922984039947363
DALYs (Disability-Adjusted Life Years)	Venezuela (Bolivarian Republic of)	Both	All ages	Low back pain	Rate	1990	633.1278743768473	846.5680834556468	443.4789542674939
DALYs (Disability-Adjusted Life Years)	Venezuela (Bolivarian Republic of)	Both	Age-standardized	Low back pain	Rate	1990	808.8441570561497	1094.0167423903272	577.4845272016283
DALYs (Disability-Adjusted Life Years)	Venezuela (Bolivarian Republic of)	Both	All ages	Neck pain	Number	1990	38124.73502009481	55032.638679660304	24702.295121027324
DALYs (Disability-Adjusted Life Years)	Venezuela (Bolivarian Republic of)	Both	All ages	Neck pain	Percent	1990	0.006803293024483667	0.009515684514232552	0.004647943413301256
DALYs (Disability-Adjusted Life Years)	Venezuela (Bolivarian Republic of)	Both	All ages	Neck pain	Rate	1990	202.7129248423477	292.6138933861713	131.34450617592384
DALYs (Disability-Adjusted Life Years)	Venezuela (Bolivarian Republic of)	Both	Age-standardized	Neck pain	Rate	1990	247.3927385553114	352.7322630990626	165.26773746461942
DALYs (Disability-Adjusted Life Years)	Venezuela (Bolivarian Republic of)	Both	All ages	Gout	Number	1990	542.1612026030498	812.9695062319009	342.8753896650551
DALYs (Disability-Adjusted Life Years)	Venezuela (Bolivarian Republic of)	Both	All ages	Gout	Percent	1990	9.691017360704254e-05	0.0001421966180364518	6.24624921167331e-05
DALYs (Disability-Adjusted Life Years)	Venezuela (Bolivarian Republic of)	Both	All ages	Gout	Rate	1990	2.8827238552026913	4.3226379495895575	1.82310180146375
DALYs (Disability-Adjusted Life Years)	Venezuela (Bolivarian Republic of)	Both	Age-standardized	Gout	Rate	1990	4.436079791192512	6.692484655444621	2.8420085227199277
DALYs (Disability-Adjusted Life Years)	Venezuela (Bolivarian Republic of)	Both	All ages	Other musculoskeletal disorders	Number	1990	94498.47261187877	130581.07048587859	68205.5760692595
DALYs (Disability-Adjusted Life Years)	Venezuela (Bolivarian Republic of)	Both	All ages	Other musculoskeletal disorders	Percent	1990	0.01689179651950167	0.022420193117319118	0.01282283262052746
DALYs (Disability-Adjusted Life Years)	Venezuela (Bolivarian Republic of)	Both	All ages	Other musculoskeletal disorders	Rate	1990	502.4575716051958	694.3122545844616	362.6556829383688
DALYs (Disability-Adjusted Life Years)	Venezuela (Bolivarian Republic of)	Both	Age-standardized	Other musculoskeletal disorders	Rate	1990	669.4903413017453	917.6559402315969	482.4277603484584
DALYs (Disability-Adjusted Life Years)	Mongolia	Both	All ages	Rheumatoid arthritis	Number	1990	228.54077345593498	337.344807616748	158.94983774553626
DALYs (Disability-Adjusted Life Years)	Mongolia	Both	All ages	Rheumatoid arthritis	Percent	1990	0.00020369137169320905	0.00029774274408890804	0.00014477589728291863
DALYs (Disability-Adjusted Life Years)	Mongolia	Both	All ages	Rheumatoid arthritis	Rate	1990	10.591258507419965	15.633560740940306	7.366207770361064
DALYs (Disability-Adjusted Life Years)	Mongolia	Both	Age-standardized	Rheumatoid arthritis	Rate	1990	17.066696720536836	25.82701564833377	12.051716260196091
DALYs (Disability-Adjusted Life Years)	Montenegro	Both	All ages	Rheumatoid arthritis	Number	1990	138.9238220162898	192.28133814699783	101.36094354815248
DALYs (Disability-Adjusted Life Years)	Montenegro	Both	All ages	Rheumatoid arthritis	Percent	1990	0.0007935849446261603	0.0010445634236294103	0.0006035928785016469
DALYs (Disability-Adjusted Life Years)	Montenegro	Both	All ages	Rheumatoid arthritis	Rate	1990	22.185503245368256	30.70645616835801	16.186882202085147
DALYs (Disability-Adjusted Life Years)	Montenegro	Both	Age-standardized	Rheumatoid arthritis	Rate	1990	21.469903381924283	29.552329527803067	15.742522395830681
DALYs (Disability-Adjusted Life Years)	Montenegro	Both	All ages	Osteoarthritis	Number	1990	1460.236687539216	2946.3192785495366	699.9854623961357
DALYs (Disability-Adjusted Life Years)	Montenegro	Both	All ages	Osteoarthritis	Percent	1990	0.008298375792063982	0.016408645020675575	0.004282673459371243
DALYs (Disability-Adjusted Life Years)	Montenegro	Both	All ages	Osteoarthritis	Rate	1990	233.19316514779203	470.5138036620333	111.78449831216943
DALYs (Disability-Adjusted Life Years)	Montenegro	Both	Age-standardized	Osteoarthritis	Rate	1990	230.26470866446402	464.37192852208824	110.50400565511698
DALYs (Disability-Adjusted Life Years)	Montenegro	Both	All ages	Low back pain	Number	1990	9114.300774322055	12374.13262648871	6508.68360740969
DALYs (Disability-Adjusted Life Years)	Montenegro	Both	All ages	Low back pain	Percent	1990	0.05197050938470873	0.06496675666620952	0.040193994977948774
DALYs (Disability-Adjusted Life Years)	Montenegro	Both	All ages	Low back pain	Rate	1990	1455.512427409851	1976.0927647915737	1039.4072031672954
DALYs (Disability-Adjusted Life Years)	Montenegro	Both	Age-standardized	Low back pain	Rate	1990	1413.0657259259165	1906.9893423453886	1014.2213651013498
DALYs (Disability-Adjusted Life Years)	Montenegro	Both	All ages	Neck pain	Number	1990	1514.8403917880833	2193.23120563773	1004.4461578486705
DALYs (Disability-Adjusted Life Years)	Montenegro	Both	All ages	Neck pain	Percent	1990	0.008628502390785506	0.011676006135365197	0.0060739648303845244
DALYs (Disability-Adjusted Life Years)	Montenegro	Both	All ages	Neck pain	Rate	1990	241.91312865182098	350.2490596955598	160.4054882116358
DALYs (Disability-Adjusted Life Years)	Montenegro	Both	Age-standardized	Neck pain	Rate	1990	233.15102259166406	337.4569542217613	155.62367480779858
DALYs (Disability-Adjusted Life Years)	Montenegro	Both	All ages	Gout	Number	1990	67.21831487586978	94.62706202494758	43.45598583891534
DALYs (Disability-Adjusted Life Years)	Montenegro	Both	All ages	Gout	Percent	1990	0.0003838720283270346	0.0005430404576741326	0.0002651681641364308
DALYs (Disability-Adjusted Life Years)	Montenegro	Both	All ages	Gout	Rate	1990	10.734459513012327	15.111511914839015	6.93972351802189
DALYs (Disability-Adjusted Life Years)	Montenegro	Both	Age-standardized	Gout	Rate	1990	10.571150462640919	15.04231658745013	6.832714224423425
DALYs (Disability-Adjusted Life Years)	Romania	Both	All ages	Rheumatoid arthritis	Number	1991	3186.4978267779848	4735.139137692055	2115.0766646322663
DALYs (Disability-Adjusted Life Years)	Romania	Both	All ages	Rheumatoid arthritis	Percent	1991	0.00034412356965438985	0.0004852622005742176	0.00023770935748192472
DALYs (Disability-Adjusted Life Years)	Romania	Both	All ages	Rheumatoid arthritis	Rate	1991	13.6419988981275	20.272024777808245	9.055042588101825
DALYs (Disability-Adjusted Life Years)	Romania	Both	Age-standardized	Rheumatoid arthritis	Rate	1991	11.8547290178645	17.54066158327009	7.7987000129398485
DALYs (Disability-Adjusted Life Years)	Romania	Both	All ages	Osteoarthritis	Number	1991	58606.3294905412	118398.44639081022	28387.367399241488
DALYs (Disability-Adjusted Life Years)	Romania	Both	All ages	Osteoarthritis	Percent	1991	0.006309634534353963	0.012396359437208834	0.0032208578233483293
DALYs (Disability-Adjusted Life Years)	Romania	Both	All ages	Osteoarthritis	Rate	1991	250.90476309587794	506.88610600329065	121.53168018092445
DALYs (Disability-Adjusted Life Years)	Mongolia	Both	All ages	Osteoarthritis	Number	1990	2094.753226423237	4190.419908458742	1000.8738789937505
DALYs (Disability-Adjusted Life Years)	Mongolia	Both	All ages	Osteoarthritis	Percent	1990	0.0018630054350208714	0.0036872692378442226	0.0009227465813755075
DALYs (Disability-Adjusted Life Years)	Mongolia	Both	All ages	Osteoarthritis	Rate	1990	97.0770886735371	194.1965095943064	46.38346945907611
DALYs (Disability-Adjusted Life Years)	Mongolia	Both	Age-standardized	Osteoarthritis	Rate	1990	200.4925540051476	401.54202245251054	96.10502100348783
DALYs (Disability-Adjusted Life Years)	Mongolia	Both	All ages	Low back pain	Number	1990	15208.563075121861	20208.583472638937	10831.001529690775
DALYs (Disability-Adjusted Life Years)	Mongolia	Both	All ages	Low back pain	Percent	1990	0.013544242788236868	0.017527734580808293	0.00971591253227609
DALYs (Disability-Adjusted Life Years)	Mongolia	Both	All ages	Low back pain	Rate	1990	704.8100022557908	936.5258040870413	501.94079314837984
DALYs (Disability-Adjusted Life Years)	Mongolia	Both	Age-standardized	Low back pain	Rate	1990	1044.5610556307008	1401.8743569052872	740.9323043985532
DALYs (Disability-Adjusted Life Years)	Mongolia	Both	All ages	Neck pain	Number	1990	3739.509859724694	5434.931277524919	2404.510864558073
DALYs (Disability-Adjusted Life Years)	Mongolia	Both	All ages	Neck pain	Percent	1990	0.0033283837496199636	0.004732916039781466	0.002190456881139152
DALYs (Disability-Adjusted Life Years)	Mongolia	Both	All ages	Neck pain	Rate	1990	173.29999814246034	251.8708642658349	111.4321780106547
DALYs (Disability-Adjusted Life Years)	Mongolia	Both	Age-standardized	Neck pain	Rate	1990	232.29027807586277	332.09973282879304	154.10409615904823
DALYs (Disability-Adjusted Life Years)	Mongolia	Both	All ages	Gout	Number	1990	136.32203948425413	202.022645363484	88.47884027392857
DALYs (Disability-Adjusted Life Years)	Mongolia	Both	All ages	Gout	Percent	1990	0.00012151050321790839	0.00017846685143265245	8.122824549313606e-05
DALYs (Disability-Adjusted Life Years)	Mongolia	Both	All ages	Gout	Rate	1990	6.317568364731343	9.362329658038197	4.1003723563514685
DALYs (Disability-Adjusted Life Years)	Mongolia	Both	Age-standardized	Gout	Rate	1990	11.886431366910022	17.57926322160467	7.803634648646883
DALYs (Disability-Adjusted Life Years)	Mongolia	Both	All ages	Other musculoskeletal disorders	Number	1990	2128.1745099637965	2970.344719966932	1446.5183684942745
DALYs (Disability-Adjusted Life Years)	Mongolia	Both	All ages	Other musculoskeletal disorders	Percent	1990	0.0018960596774366878	0.002611366825228932	0.0013040857873238922
DALYs (Disability-Adjusted Life Years)	Mongolia	Both	All ages	Other musculoskeletal disorders	Rate	1990	98.62593025779864	137.6546001380604	67.03595925043192
DALYs (Disability-Adjusted Life Years)	Mongolia	Both	Age-standardized	Other musculoskeletal disorders	Rate	1990	140.4381032168174	196.8124444923094	94.2195005150285
DALYs (Disability-Adjusted Life Years)	Kuwait	Both	All ages	Rheumatoid arthritis	Number	1990	305.518315044922	439.7056333959281	204.8206244172532
DALYs (Disability-Adjusted Life Years)	Kuwait	Both	All ages	Rheumatoid arthritis	Percent	1990	0.0007578265028401871	0.001060867648013789	0.0005275094463199843
DALYs (Disability-Adjusted Life Years)	Kuwait	Both	All ages	Rheumatoid arthritis	Rate	1990	17.77767640445301	25.585845688427828	11.918220946304125
DALYs (Disability-Adjusted Life Years)	Kuwait	Both	Age-standardized	Rheumatoid arthritis	Rate	1990	20.230685109628837	28.46666676523128	13.732671383771523
DALYs (Disability-Adjusted Life Years)	Papua New Guinea	Both	All ages	Rheumatoid arthritis	Number	1990	158.90828030447784	239.67936650811845	99.93850969140522
DALYs (Disability-Adjusted Life Years)	Papua New Guinea	Both	All ages	Rheumatoid arthritis	Percent	1990	6.99944792258402e-05	0.0001014636451555932	4.318388384990804e-05
DALYs (Disability-Adjusted Life Years)	Papua New Guinea	Both	All ages	Rheumatoid arthritis	Rate	1990	3.8728236193389716	5.841331300686704	2.4356453928820483
DALYs (Disability-Adjusted Life Years)	Papua New Guinea	Both	Age-standardized	Rheumatoid arthritis	Rate	1990	5.535705144636033	8.24804714551994	3.555076641268372
DALYs (Disability-Adjusted Life Years)	Papua New Guinea	Both	All ages	Osteoarthritis	Number	1990	3445.0403412894307	6904.440010827826	1655.0856475452624
DALYs (Disability-Adjusted Life Years)	Papua New Guinea	Both	All ages	Osteoarthritis	Percent	1990	0.0015147551560124588	0.003112310180726086	0.0007523911780233317
DALYs (Disability-Adjusted Life Years)	Papua New Guinea	Both	All ages	Osteoarthritis	Rate	1990	83.96059398388279	168.27114547466113	40.336820558126725
DALYs (Disability-Adjusted Life Years)	Papua New Guinea	Both	Age-standardized	Osteoarthritis	Rate	1990	178.205148896386	357.8930668679825	85.94384911445458
DALYs (Disability-Adjusted Life Years)	Papua New Guinea	Both	All ages	Low back pain	Number	1990	19483.19640582591	26142.63242024489	13861.09749977145
DALYs (Disability-Adjusted Life Years)	Papua New Guinea	Both	All ages	Low back pain	Percent	1990	0.008580607299658224	0.011173593671693887	0.006110098007541882
DALYs (Disability-Adjusted Life Years)	Papua New Guinea	Both	All ages	Low back pain	Rate	1990	474.83355226125695	637.1335975370699	337.81490608430255
DALYs (Disability-Adjusted Life Years)	Papua New Guinea	Both	Age-standardized	Low back pain	Rate	1990	701.901499282722	937.1034598510089	498.23653729928355
DALYs (Disability-Adjusted Life Years)	Papua New Guinea	Both	All ages	Neck pain	Number	1990	6764.536438161474	9728.433410753862	4493.605110517147
DALYs (Disability-Adjusted Life Years)	Papua New Guinea	Both	All ages	Neck pain	Percent	1990	0.002977000622369438	0.004268249547150906	0.0020015914500225405
DALYs (Disability-Adjusted Life Years)	Papua New Guinea	Both	All ages	Neck pain	Rate	1990	164.86149394728955	237.09593118837782	109.51562734583766
DALYs (Disability-Adjusted Life Years)	Papua New Guinea	Both	Age-standardized	Neck pain	Rate	1990	238.3780888897345	337.59109113654245	159.62100999987192
DALYs (Disability-Adjusted Life Years)	Papua New Guinea	Both	All ages	Gout	Number	1990	409.1215472190826	588.8779804072445	269.51851417869193
DALYs (Disability-Adjusted Life Years)	Papua New Guinea	Both	All ages	Gout	Percent	1990	0.00018034757948564998	0.0002618538178621591	0.00011771604356778013
DALYs (Disability-Adjusted Life Years)	Papua New Guinea	Both	All ages	Gout	Rate	1990	9.970881241774526	14.351804368280881	6.568554297865434
DALYs (Disability-Adjusted Life Years)	Papua New Guinea	Both	Age-standardized	Gout	Rate	1990	18.966634559283836	26.724932390768682	12.735163154739402
DALYs (Disability-Adjusted Life Years)	Papua New Guinea	Both	All ages	Other musculoskeletal disorders	Number	1990	9507.858574573882	13011.697236545762	6729.534341258363
DALYs (Disability-Adjusted Life Years)	Papua New Guinea	Both	All ages	Other musculoskeletal disorders	Percent	1990	0.004189930058643699	0.0058207504866736315	0.00296266484137092
DALYs (Disability-Adjusted Life Years)	Papua New Guinea	Both	All ages	Other musculoskeletal disorders	Rate	1990	231.72020480235923	317.11379853100107	164.00844244265417
DALYs (Disability-Adjusted Life Years)	Papua New Guinea	Both	Age-standardized	Other musculoskeletal disorders	Rate	1990	323.0539606167771	441.37921068762773	225.61724052262497
DALYs (Disability-Adjusted Life Years)	Montenegro	Both	All ages	Other musculoskeletal disorders	Number	1990	884.3412357443567	1248.896354363608	599.6655967927329
DALYs (Disability-Adjusted Life Years)	Montenegro	Both	All ages	Other musculoskeletal disorders	Percent	1990	0.005047731429971444	0.007059206260046956	0.003610300725152173
DALYs (Disability-Adjusted Life Years)	Montenegro	Both	All ages	Other musculoskeletal disorders	Rate	1990	141.2252777879872	199.44307405833916	95.76387152824587
DALYs (Disability-Adjusted Life Years)	Montenegro	Both	Age-standardized	Other musculoskeletal disorders	Rate	1990	135.56658921477296	191.17789094567817	92.27332493470003
DALYs (Disability-Adjusted Life Years)	Côte d'Ivoire	Both	All ages	Rheumatoid arthritis	Number	1990	472.02992170041955	704.9447159241786	290.3527404829101
DALYs (Disability-Adjusted Life Years)	Côte d'Ivoire	Both	All ages	Rheumatoid arthritis	Percent	1990	4.2974826196796076e-05	6.350421471923251e-05	2.7251398618666565e-05
DALYs (Disability-Adjusted Life Years)	Côte d'Ivoire	Both	All ages	Rheumatoid arthritis	Rate	1990	3.8696900681419755	5.779120009964692	2.38030485876193
DALYs (Disability-Adjusted Life Years)	Côte d'Ivoire	Both	Age-standardized	Rheumatoid arthritis	Rate	1990	7.0754235981909925	10.549279999403998	4.537565217957008
DALYs (Disability-Adjusted Life Years)	Côte d'Ivoire	Both	All ages	Osteoarthritis	Number	1990	7780.947872983365	15610.055509665337	3776.208478048385
DALYs (Disability-Adjusted Life Years)	Côte d'Ivoire	Both	All ages	Osteoarthritis	Percent	1990	0.0007071028294181099	0.001413510206072811	0.00035188508638060495
DALYs (Disability-Adjusted Life Years)	Côte d'Ivoire	Both	All ages	Osteoarthritis	Rate	1990	63.78802554793088	127.97086369290477	30.95726726411119
DALYs (Disability-Adjusted Life Years)	Côte d'Ivoire	Both	Age-standardized	Osteoarthritis	Rate	1990	180.99332967602044	366.63814959304995	87.6598140132169
DALYs (Disability-Adjusted Life Years)	Côte d'Ivoire	Both	All ages	Low back pain	Number	1990	59191.55644005446	78814.30720359247	42030.98868691716
DALYs (Disability-Adjusted Life Years)	Côte d'Ivoire	Both	All ages	Low back pain	Percent	1990	0.0053874762502074385	0.007150822328674859	0.003929146329649922
DALYs (Disability-Adjusted Life Years)	Côte d'Ivoire	Both	All ages	Low back pain	Rate	1990	485.25097148251507	646.1178154015345	344.56904530551617
DALYs (Disability-Adjusted Life Years)	Côte d'Ivoire	Both	Age-standardized	Low back pain	Rate	1990	817.9646603692918	1083.2607082469551	587.6761878875146
DALYs (Disability-Adjusted Life Years)	Côte d'Ivoire	Both	All ages	Neck pain	Number	1990	22614.28254559461	32798.43705617459	14741.191969400807
DALYs (Disability-Adjusted Life Years)	Côte d'Ivoire	Both	All ages	Neck pain	Percent	1990	0.0020575072910082003	0.0029473835961928655	0.001353640802985767
DALYs (Disability-Adjusted Life Years)	Côte d'Ivoire	Both	All ages	Neck pain	Rate	1990	185.39135029745742	268.880806686255	120.84794106075388
DALYs (Disability-Adjusted Life Years)	Côte d'Ivoire	Both	Age-standardized	Neck pain	Rate	1990	285.96396062754457	399.6711743548146	189.76279566541
DALYs (Disability-Adjusted Life Years)	Côte d'Ivoire	Both	All ages	Gout	Number	1990	666.1927400184778	982.635956149443	414.50934657735974
DALYs (Disability-Adjusted Life Years)	Côte d'Ivoire	Both	All ages	Gout	Percent	1990	6.066423912335837e-05	8.699908059220165e-05	3.907189797967085e-05
DALYs (Disability-Adjusted Life Years)	Côte d'Ivoire	Both	All ages	Gout	Rate	1990	5.461432233429328	8.055626190841357	3.3981377617422424
DALYs (Disability-Adjusted Life Years)	Côte d'Ivoire	Both	Age-standardized	Gout	Rate	1990	13.44921888881564	19.626651809753753	8.755197527059806
DALYs (Disability-Adjusted Life Years)	Côte d'Ivoire	Both	All ages	Other musculoskeletal disorders	Number	1990	22380.719496257843	30767.9513814034	16144.333633425958
DALYs (Disability-Adjusted Life Years)	Côte d'Ivoire	Both	All ages	Other musculoskeletal disorders	Percent	1990	0.002038091549185773	0.002801183530700326	0.0014539644284051962
DALYs (Disability-Adjusted Life Years)	Côte d'Ivoire	Both	All ages	Other musculoskeletal disorders	Rate	1990	183.47660597564126	252.23493343131037	132.35086304060326
DALYs (Disability-Adjusted Life Years)	Peru	Both	All ages	Neck pain	Number	1991	44631.98362070259	64630.99323739702	28984.448248264787
DALYs (Disability-Adjusted Life Years)	Peru	Both	All ages	Neck pain	Percent	1991	0.004631088503439883	0.006541338924068789	0.003102365988485822
DALYs (Disability-Adjusted Life Years)	Peru	Both	All ages	Neck pain	Rate	1991	202.38573397199215	293.07214115444583	131.43128215742863
DALYs (Disability-Adjusted Life Years)	Peru	Both	Age-standardized	Neck pain	Rate	1991	247.56925690584754	351.8737746636995	164.59630992475326
DALYs (Disability-Adjusted Life Years)	Peru	Both	All ages	Gout	Number	1991	975.4337516345255	1420.4303463144927	624.4423577761122
DALYs (Disability-Adjusted Life Years)	Peru	Both	All ages	Gout	Percent	1991	0.00010138178213989556	0.00014682049472891106	6.634491171637869e-05
DALYs (Disability-Adjusted Life Years)	Peru	Both	All ages	Gout	Rate	1991	4.4231481496161145	6.441005191210104	2.831561912545137
DALYs (Disability-Adjusted Life Years)	Peru	Both	Age-standardized	Gout	Rate	1991	6.879585812176905	10.038270459198051	4.346621290488487
DALYs (Disability-Adjusted Life Years)	Peru	Both	All ages	Other musculoskeletal disorders	Number	1991	83589.54132943795	117353.67662223545	58321.009889337736
DALYs (Disability-Adjusted Life Years)	Peru	Both	All ages	Other musculoskeletal disorders	Percent	1991	0.008683130191958205	0.01172928582494574	0.006333960252319365
DALYs (Disability-Adjusted Life Years)	Peru	Both	All ages	Other musculoskeletal disorders	Rate	1991	379.0405288303912	532.1455165278866	264.45923830655033
DALYs (Disability-Adjusted Life Years)	Peru	Both	Age-standardized	Other musculoskeletal disorders	Rate	1991	512.9925235203796	708.5753123104562	358.96710744137687
DALYs (Disability-Adjusted Life Years)	Andorra	Both	All ages	Rheumatoid arthritis	Number	1990	13.223825198189969	18.48073440611187	8.868799252232666
DALYs (Disability-Adjusted Life Years)	Andorra	Both	All ages	Rheumatoid arthritis	Percent	1990	0.001013895243717183	0.0013628054292138007	0.000696923383364204
DALYs (Disability-Adjusted Life Years)	Andorra	Both	All ages	Rheumatoid arthritis	Rate	1990	24.325454093921078	33.9956290770809	16.314308896635797
DALYs (Disability-Adjusted Life Years)	Andorra	Both	Age-standardized	Rheumatoid arthritis	Rate	1990	21.465212786100654	30.001296433499284	14.444912143873092
DALYs (Disability-Adjusted Life Years)	Andorra	Both	All ages	Osteoarthritis	Number	1990	136.40354155390807	277.1500052225658	65.57495368638826
DALYs (Disability-Adjusted Life Years)	Andorra	Both	All ages	Osteoarthritis	Percent	1990	0.010412697408518424	0.02016058850301697	0.005435694240792842
DALYs (Disability-Adjusted Life Years)	Andorra	Both	All ages	Osteoarthritis	Rate	1990	250.9166628103957	509.82220561220845	120.62625614769736
DALYs (Disability-Adjusted Life Years)	Andorra	Both	Age-standardized	Osteoarthritis	Rate	1990	233.96166121789855	475.8408632147821	112.65878459242394
DALYs (Disability-Adjusted Life Years)	Andorra	Both	All ages	Low back pain	Number	1990	654.7403350292439	877.5036481026491	470.2001465326549
DALYs (Disability-Adjusted Life Years)	Andorra	Both	All ages	Low back pain	Percent	1990	0.05021128721498183	0.06357360259793361	0.03681615260687478
DALYs (Disability-Adjusted Life Years)	Andorra	Both	All ages	Low back pain	Rate	1990	1204.4061173292293	1614.1830664920603	864.9412638183262
DALYs (Disability-Adjusted Life Years)	Andorra	Both	Age-standardized	Low back pain	Rate	1990	1070.059943889361	1427.2974801493763	766.671531008335
DALYs (Disability-Adjusted Life Years)	Andorra	Both	All ages	Neck pain	Number	1990	183.54264348037177	264.40626081209825	120.2246430879406
DALYs (Disability-Adjusted Life Years)	Andorra	Both	All ages	Neck pain	Percent	1990	0.014059268509764378	0.019286273138113885	0.00965543929995277
DALYs (Disability-Adjusted Life Years)	Andorra	Both	All ages	Neck pain	Rate	1990	337.629852281307	486.37986839166496	221.15530057021945
DALYs (Disability-Adjusted Life Years)	Andorra	Both	Age-standardized	Neck pain	Rate	1990	297.17119592579206	425.35448551781764	195.789965289829
DALYs (Disability-Adjusted Life Years)	Andorra	Both	All ages	Gout	Number	1990	11.643090496890085	17.421257195909778	7.779296921605483
DALYs (Disability-Adjusted Life Years)	Andorra	Both	All ages	Gout	Percent	1990	0.0008941043400344223	0.0012873913625733454	0.0005963253051130533
DALYs (Disability-Adjusted Life Years)	Andorra	Both	All ages	Gout	Rate	1990	21.417665399285152	32.04670251051874	14.310150604183539
DALYs (Disability-Adjusted Life Years)	Andorra	Both	Age-standardized	Gout	Rate	1990	19.50382600359382	29.120255378527265	13.110149313873187
DALYs (Disability-Adjusted Life Years)	Andorra	Both	All ages	Other musculoskeletal disorders	Number	1990	197.35865094706574	284.4226426982342	128.8942707982469
DALYs (Disability-Adjusted Life Years)	Andorra	Both	All ages	Other musculoskeletal disorders	Percent	1990	0.015158247176656628	0.02156751078594108	0.010277568865338038
DALYs (Disability-Adjusted Life Years)	Andorra	Both	All ages	Other musculoskeletal disorders	Rate	1990	363.0446358522767	523.2003474436898	237.10322998683853
DALYs (Disability-Adjusted Life Years)	Andorra	Both	Age-standardized	Other musculoskeletal disorders	Rate	1990	308.6072701002476	445.01298366995434	202.89560061656172
DALYs (Disability-Adjusted Life Years)	Romania	Both	Age-standardized	Osteoarthritis	Rate	1991	206.11915837211015	416.74282879851745	99.34298733195227
DALYs (Disability-Adjusted Life Years)	Romania	Both	All ages	Low back pain	Number	1991	400517.2023445865	540489.2862648794	285364.23386404966
DALYs (Disability-Adjusted Life Years)	Romania	Both	All ages	Low back pain	Percent	1991	0.043241257097347774	0.05510684339076941	0.032593634988529005
DALYs (Disability-Adjusted Life Years)	Romania	Both	All ages	Low back pain	Rate	1991	1714.6897723105349	2313.9366942957386	1221.6981700799386
DALYs (Disability-Adjusted Life Years)	Romania	Both	Age-standardized	Low back pain	Rate	1991	1529.7247931917684	2047.1859855149394	1090.7733777607311
DALYs (Disability-Adjusted Life Years)	Romania	Both	All ages	Neck pain	Number	1991	59299.67274877548	84472.11586362809	39520.61665011702
DALYs (Disability-Adjusted Life Years)	Romania	Both	All ages	Neck pain	Percent	1991	0.006397224058576275	0.00866136906439758	0.004505759075202467
DALYs (Disability-Adjusted Life Years)	Romania	Both	All ages	Neck pain	Rate	1991	253.87309650736466	361.64107875740376	169.19522249897952
DALYs (Disability-Adjusted Life Years)	Romania	Both	Age-standardized	Neck pain	Rate	1991	232.07090309622825	332.4830824336127	154.53389339540226
DALYs (Disability-Adjusted Life Years)	Romania	Both	All ages	Gout	Number	1991	2665.5479266044613	3840.616299781208	1730.4224480336848
DALYs (Disability-Adjusted Life Years)	Romania	Both	All ages	Gout	Percent	1991	0.0002881542210414556	0.00040735678459153984	0.00019434050001740258
DALYs (Disability-Adjusted Life Years)	Romania	Both	All ages	Gout	Rate	1991	11.411714005282352	16.44240359728205	7.4082652531541715
DALYs (Disability-Adjusted Life Years)	Romania	Both	Age-standardized	Gout	Rate	1991	9.688845409329629	13.89099256612016	6.271155598149415
DALYs (Disability-Adjusted Life Years)	Romania	Both	All ages	Other musculoskeletal disorders	Number	1991	31924.796359200664	46522.189558778424	21635.01014090223
DALYs (Disability-Adjusted Life Years)	Romania	Both	All ages	Other musculoskeletal disorders	Percent	1991	0.0034502556422917456	0.004769614799069004	0.0024341578295953613
DALYs (Disability-Adjusted Life Years)	Romania	Both	All ages	Other musculoskeletal disorders	Rate	1991	136.67608152600968	199.17027821765805	92.62356372029919
DALYs (Disability-Adjusted Life Years)	Romania	Both	Age-standardized	Other musculoskeletal disorders	Rate	1991	119.25082468830523	171.86635769373126	81.27390168085563
DALYs (Disability-Adjusted Life Years)	Puerto Rico	Both	All ages	Low back pain	Number	1990	24601.228572196425	32870.45901883907	17333.89861154555
DALYs (Disability-Adjusted Life Years)	Puerto Rico	Both	All ages	Low back pain	Percent	1990	0.022167578477199915	0.02774413173144573	0.016829633737755298
DALYs (Disability-Adjusted Life Years)	Puerto Rico	Both	All ages	Low back pain	Rate	1990	681.0350934155825	909.9519588142873	479.8538099642639
DALYs (Disability-Adjusted Life Years)	Puerto Rico	Both	Age-standardized	Low back pain	Rate	1990	676.1532056689322	903.6814023594575	476.83652804664644
DALYs (Disability-Adjusted Life Years)	Puerto Rico	Both	All ages	Neck pain	Number	1990	9026.851373709214	12901.811722488555	5947.92496699934
DALYs (Disability-Adjusted Life Years)	Puerto Rico	Both	All ages	Neck pain	Percent	1990	0.00812430006349859	0.010939678986314087	0.005775185400945177
DALYs (Disability-Adjusted Life Years)	Puerto Rico	Both	All ages	Neck pain	Rate	1990	249.89006343733885	357.1604778139248	164.6562334739373
DALYs (Disability-Adjusted Life Years)	Puerto Rico	Both	Age-standardized	Neck pain	Rate	1990	248.49702502132996	355.87269206564144	163.91736480922233
DALYs (Disability-Adjusted Life Years)	Puerto Rico	Both	All ages	Gout	Number	1990	250.41044563830295	365.67720908636375	161.49153656585952
DALYs (Disability-Adjusted Life Years)	Puerto Rico	Both	All ages	Gout	Percent	1990	0.00022584160587559975	0.0003149471025302367	0.00015546940746247797
DALYs (Disability-Adjusted Life Years)	Puerto Rico	Both	All ages	Gout	Rate	1990	6.932105066909412	10.123031519309478	4.470565499125268
DALYs (Disability-Adjusted Life Years)	Puerto Rico	Both	Age-standardized	Gout	Rate	1990	6.981111252426948	10.207780550128515	4.499793258771207
DALYs (Disability-Adjusted Life Years)	Puerto Rico	Both	All ages	Other musculoskeletal disorders	Number	1990	16090.701660613524	22038.61995273972	11463.754672003259
DALYs (Disability-Adjusted Life Years)	Puerto Rico	Both	All ages	Other musculoskeletal disorders	Percent	1990	0.014509730033847265	0.019065748252013088	0.010920004914682615
DALYs (Disability-Adjusted Life Years)	Puerto Rico	Both	All ages	Other musculoskeletal disorders	Rate	1990	445.438425011952	610.0944737055703	317.35078640603126
DALYs (Disability-Adjusted Life Years)	Puerto Rico	Both	Age-standardized	Other musculoskeletal disorders	Rate	1990	446.7693010007356	611.1570079323085	318.63688318910795
DALYs (Disability-Adjusted Life Years)	Cook Islands	Both	All ages	Rheumatoid arthritis	Number	1991	1.1633074683926052	1.751532006307487	0.7352955869298456
DALYs (Disability-Adjusted Life Years)	Cook Islands	Both	All ages	Rheumatoid arthritis	Percent	1991	0.000207570270841951	0.00030628394729538186	0.0001369221073889791
DALYs (Disability-Adjusted Life Years)	Cook Islands	Both	All ages	Rheumatoid arthritis	Rate	1991	6.104270032598153	9.19088429133246	3.8583460850633235
DALYs (Disability-Adjusted Life Years)	Cook Islands	Both	Age-standardized	Rheumatoid arthritis	Rate	1991	7.2281554872665446	10.883527031561544	4.5775642242030745
DALYs (Disability-Adjusted Life Years)	Cook Islands	Both	All ages	Osteoarthritis	Number	1991	32.14718467548951	63.442316175501915	15.358159276715018
DALYs (Disability-Adjusted Life Years)	Cook Islands	Both	All ages	Osteoarthritis	Percent	1991	0.005713917424590482	0.0111456385203079	0.0029038526221397284
DALYs (Disability-Adjusted Life Years)	Cook Islands	Both	All ages	Osteoarthritis	Rate	1991	168.68721415339715	332.9034154348216	80.58948642207214
DALYs (Disability-Adjusted Life Years)	Cook Islands	Both	Age-standardized	Osteoarthritis	Rate	1991	241.13621824734042	477.85031442431347	115.47190884950436
DALYs (Disability-Adjusted Life Years)	Cook Islands	Both	All ages	Low back pain	Number	1991	113.01887441883984	152.98831517931765	80.16738058608573
DALYs (Disability-Adjusted Life Years)	Cook Islands	Both	All ages	Low back pain	Percent	1991	0.02015020178614357	0.025735592006396368	0.014944752930619561
DALYs (Disability-Adjusted Life Years)	Cook Islands	Both	All ages	Low back pain	Rate	1991	593.0484820029242	802.7817348900703	420.66551810220074
DALYs (Disability-Adjusted Life Years)	Cook Islands	Both	Age-standardized	Low back pain	Rate	1991	721.0155192183937	977.7383344254164	513.4156886686279
DALYs (Disability-Adjusted Life Years)	Cook Islands	Both	All ages	Neck pain	Number	1991	38.06058195488053	54.768326048370255	25.13428713371228
DALYs (Disability-Adjusted Life Years)	Cook Islands	Both	All ages	Neck pain	Percent	1991	0.006778180536327544	0.009235144387784229	0.004719950864631072
DALYs (Disability-Adjusted Life Years)	Cook Islands	Both	All ages	Neck pain	Rate	1991	199.7168213588859	287.3880384302681	131.88815503181957
DALYs (Disability-Adjusted Life Years)	Cook Islands	Both	Age-standardized	Neck pain	Rate	1991	239.80746270701758	341.54356847421616	159.27475575783302
DALYs (Disability-Adjusted Life Years)	Cook Islands	Both	All ages	Gout	Number	1991	3.426267589995795	4.973685039002635	2.2817110457378997
DALYs (Disability-Adjusted Life Years)	Cook Islands	Both	All ages	Gout	Percent	1991	0.0006115788617544606	0.0008756493993474638	0.00041612716480572275
DALYs (Disability-Adjusted Life Years)	Cook Islands	Both	All ages	Gout	Rate	1991	17.978791627782382	26.09861739916137	11.972914073001936
DALYs (Disability-Adjusted Life Years)	Cook Islands	Both	Age-standardized	Gout	Rate	1991	24.63808442048732	35.35219214102755	16.646848469566088
DALYs (Disability-Adjusted Life Years)	Cook Islands	Both	All ages	Other musculoskeletal disorders	Number	1991	61.05637112983314	85.65442371094491	42.00295146252621
DALYs (Disability-Adjusted Life Years)	Cook Islands	Both	All ages	Other musculoskeletal disorders	Percent	1991	0.01089542111514923	0.014798537405466869	0.007752929405298352
DALYs (Disability-Adjusted Life Years)	Cook Islands	Both	All ages	Other musculoskeletal disorders	Rate	1991	320.3835501047839	449.45790001730404	220.40377532145462
DALYs (Disability-Adjusted Life Years)	Cook Islands	Both	Age-standardized	Other musculoskeletal disorders	Rate	1991	386.2618176745966	535.4810376986367	268.88654100484564
DALYs (Disability-Adjusted Life Years)	Global	Both	All ages	Other musculoskeletal disorders	Number	1990	20294435.499149114	27726841.56017928	14415578.093045667
DALYs (Disability-Adjusted Life Years)	Global	Both	All ages	Other musculoskeletal disorders	Percent	1990	0.007828572469228513	0.010440456529335378	0.005736642907043213
DALYs (Disability-Adjusted Life Years)	Global	Both	All ages	Other musculoskeletal disorders	Rate	1990	380.4999693376984	519.8500034121062	270.2773882337869
DALYs (Disability-Adjusted Life Years)	Global	Both	Age-standardized	Other musculoskeletal disorders	Rate	1990	431.040373937393	585.1914074429325	306.18468163826446
DALYs (Disability-Adjusted Life Years)	Kuwait	Both	All ages	Osteoarthritis	Number	1990	1529.2325646670627	3069.45856012612	730.073036536792
DALYs (Disability-Adjusted Life Years)	Kuwait	Both	All ages	Osteoarthritis	Percent	1990	0.0037799726222027185	0.007444806579273858	0.0019355961386229937
DALYs (Disability-Adjusted Life Years)	Kuwait	Both	All ages	Osteoarthritis	Rate	1990	88.98386886496618	178.60742983862357	42.48191206886928
DALYs (Disability-Adjusted Life Years)	Kuwait	Both	Age-standardized	Osteoarthritis	Rate	1990	215.92801434178014	440.53278826291023	102.78554748631313
DALYs (Disability-Adjusted Life Years)	Kuwait	Both	All ages	Low back pain	Number	1990	12623.527913201584	16988.473099134284	8809.887616552258
DALYs (Disability-Adjusted Life Years)	Kuwait	Both	All ages	Low back pain	Percent	1990	0.03129819958050811	0.03959850267557469	0.023885267935795627
DALYs (Disability-Adjusted Life Years)	Kuwait	Both	All ages	Low back pain	Rate	1990	734.5451427043913	988.535097536647	512.6348356026878
DALYs (Disability-Adjusted Life Years)	Kuwait	Both	Age-standardized	Low back pain	Rate	1990	901.4860262278982	1194.885674918066	642.914637904773
DALYs (Disability-Adjusted Life Years)	Kuwait	Both	All ages	Neck pain	Number	1990	4260.5266712921075	6253.015635979681	2751.8115341478833
DALYs (Disability-Adjusted Life Years)	Kuwait	Both	All ages	Neck pain	Percent	1990	0.010552249196986063	0.014578366883570925	0.007265359947666328
DALYs (Disability-Adjusted Life Years)	Kuwait	Both	All ages	Neck pain	Rate	1990	247.9139899145997	363.85409009632235	160.12400098805645
DALYs (Disability-Adjusted Life Years)	Kuwait	Both	Age-standardized	Neck pain	Rate	1990	302.0514951516991	429.17808574686535	202.82321954456444
DALYs (Disability-Adjusted Life Years)	Kuwait	Both	All ages	Gout	Number	1990	164.35926684098214	243.7805174637699	106.63284208364189
DALYs (Disability-Adjusted Life Years)	Kuwait	Both	All ages	Gout	Percent	1990	0.00040805143213838393	0.000580014999916773	0.00027525392411824107
DALYs (Disability-Adjusted Life Years)	Kuwait	Both	All ages	Gout	Rate	1990	9.563832071875941	14.185241734341773	6.204813483510441
DALYs (Disability-Adjusted Life Years)	Kuwait	Both	Age-standardized	Gout	Rate	1990	17.764293933938212	25.661700901835367	11.829684381232285
DALYs (Disability-Adjusted Life Years)	Kuwait	Both	All ages	Other musculoskeletal disorders	Number	1990	6261.906420302147	8538.53446349726	4431.128824581239
DALYs (Disability-Adjusted Life Years)	Kuwait	Both	All ages	Other musculoskeletal disorders	Percent	1990	0.015535558696372496	0.020105459566520042	0.011537283106872964
DALYs (Disability-Adjusted Life Years)	Kuwait	Both	All ages	Other musculoskeletal disorders	Rate	1990	364.3714321962337	496.84518140264265	257.8410866735328
DALYs (Disability-Adjusted Life Years)	Kuwait	Both	Age-standardized	Other musculoskeletal disorders	Rate	1990	427.6960065254051	585.0030892579381	301.47541156875286
DALYs (Disability-Adjusted Life Years)	Colombia	Both	All ages	Rheumatoid arthritis	Number	1992	8822.267037900667	11237.473501026972	6986.377887320768
DALYs (Disability-Adjusted Life Years)	Colombia	Both	All ages	Rheumatoid arthritis	Percent	1992	0.0007743036874099918	0.000942120983130012	0.000637579838327949
DALYs (Disability-Adjusted Life Years)	Colombia	Both	All ages	Rheumatoid arthritis	Rate	1992	25.977478610579027	33.08913981585191	20.571637806203192
DALYs (Disability-Adjusted Life Years)	Colombia	Both	Age-standardized	Rheumatoid arthritis	Rate	1992	39.08449308470923	48.28089972880316	31.730800170421347
DALYs (Disability-Adjusted Life Years)	Colombia	Both	All ages	Osteoarthritis	Number	1992	44202.776085221034	89025.61441440805	21056.454465174807
DALYs (Disability-Adjusted Life Years)	Colombia	Both	All ages	Osteoarthritis	Percent	1992	0.0038627756589405537	0.007548098464256305	0.0019605751086844
DALYs (Disability-Adjusted Life Years)	Colombia	Both	All ages	Osteoarthritis	Rate	1992	130.15664401780433	262.1390833341017	62.00147797995827
DALYs (Disability-Adjusted Life Years)	Colombia	Both	Age-standardized	Osteoarthritis	Rate	1992	225.34575754438194	455.69113805477514	107.69377387197304
DALYs (Disability-Adjusted Life Years)	Colombia	Both	All ages	Low back pain	Number	1992	255524.26081400816	342009.12954389193	180166.96109424907
DALYs (Disability-Adjusted Life Years)	Colombia	Both	All ages	Low back pain	Percent	1992	0.022378354850775526	0.02880313859690497	0.01670570788781647
DALYs (Disability-Adjusted Life Years)	Colombia	Both	All ages	Low back pain	Rate	1992	752.4002607564979	1007.0580281894704	530.5080154627232
DALYs (Disability-Adjusted Life Years)	Colombia	Both	Age-standardized	Low back pain	Rate	1992	911.1574447952072	1223.3127149552906	646.6099895597044
DALYs (Disability-Adjusted Life Years)	Colombia	Both	All ages	Neck pain	Number	1992	71839.97082652782	104766.56700859638	46733.079722856724
DALYs (Disability-Adjusted Life Years)	Colombia	Both	All ages	Neck pain	Percent	1992	0.006287621102518236	0.00884127156136565	0.004324622084265381
DALYs (Disability-Adjusted Life Years)	Colombia	Both	All ages	Neck pain	Rate	1992	211.53534545184579	308.4888772781047	137.60721294102638
DALYs (Disability-Adjusted Life Years)	Colombia	Both	Age-standardized	Neck pain	Rate	1992	247.29084842508752	352.2477847950313	164.07225577041513
DALYs (Disability-Adjusted Life Years)	Colombia	Both	All ages	Gout	Number	1992	1032.0383781247313	1532.6397718103385	653.3120526333001
DALYs (Disability-Adjusted Life Years)	Colombia	Both	All ages	Gout	Percent	1992	9.046886164540844e-05	0.0001287269382720459	5.8981911457412905e-05
DALYs (Disability-Adjusted Life Years)	Colombia	Both	All ages	Gout	Rate	1992	3.0388736566073695	4.51291223887051	1.9237005409613546
DALYs (Disability-Adjusted Life Years)	Colombia	Both	Age-standardized	Gout	Rate	1992	4.367277795892433	6.357811787167096	2.7746736494511306
DALYs (Disability-Adjusted Life Years)	Colombia	Both	All ages	Other musculoskeletal disorders	Number	1992	175496.1011346321	238336.11089627346	126666.80751670503
DALYs (Disability-Adjusted Life Years)	Colombia	Both	All ages	Other musculoskeletal disorders	Percent	1992	0.015382408270200341	0.020494824362958804	0.011503024037476724
DALYs (Disability-Adjusted Life Years)	Colombia	Both	All ages	Other musculoskeletal disorders	Rate	1992	516.7545024288629	701.7891428969742	372.9749132280329
DALYs (Disability-Adjusted Life Years)	Colombia	Both	Age-standardized	Other musculoskeletal disorders	Rate	1992	649.0736405635566	880.5699207485131	466.2920189342711
DALYs (Disability-Adjusted Life Years)	Global	Both	All ages	Rheumatoid arthritis	Number	1990	1545699.2714369462	1977785.9916857977	1201478.7355979956
DALYs (Disability-Adjusted Life Years)	Global	Both	All ages	Rheumatoid arthritis	Percent	1990	0.0005967034518053605	0.0007373715589530695	0.0004786985309601812
DALYs (Disability-Adjusted Life Years)	Global	Both	All ages	Rheumatoid arthritis	Rate	1990	28.980285034866817	37.08147039736717	22.52650102409113
DALYs (Disability-Adjusted Life Years)	Global	Both	Age-standardized	Rheumatoid arthritis	Rate	1990	36.416001306142675	45.99564261042077	28.711003955012313
DALYs (Disability-Adjusted Life Years)	Global	Both	All ages	Osteoarthritis	Number	1990	8918856.6720552	17983775.682073258	4264150.654477371
DALYs (Disability-Adjusted Life Years)	Global	Both	All ages	Osteoarthritis	Percent	1990	0.0034311089244706424	0.006791424349367595	0.001712037853180106
DALYs (Disability-Adjusted Life Years)	Global	Both	All ages	Osteoarthritis	Rate	1990	167.21946714835258	337.17745417909356	79.94847618934722
DALYs (Disability-Adjusted Life Years)	Global	Both	Age-standardized	Osteoarthritis	Rate	1990	222.80167203152655	450.29480626819776	106.64624975690808
DALYs (Disability-Adjusted Life Years)	Global	Both	All ages	Low back pain	Number	1990	43386225.77372144	58355209.825586215	31083936.698441822
DALYs (Disability-Adjusted Life Years)	Global	Both	All ages	Low back pain	Percent	1990	0.016725711737762227	0.021428780101172325	0.01262563720775504
DALYs (Disability-Adjusted Life Years)	Global	Both	All ages	Low back pain	Rate	1990	813.4474879713508	1094.1006735694355	582.7921136879102
DALYs (Disability-Adjusted Life Years)	Global	Both	Age-standardized	Low back pain	Rate	1990	937.3390048998912	1261.0017294099941	669.1316667075494
DALYs (Disability-Adjusted Life Years)	Global	Both	All ages	Neck pain	Number	1990	11442356.20833051	16334312.962272983	7608943.119687511
DALYs (Disability-Adjusted Life Years)	Global	Both	All ages	Neck pain	Percent	1990	0.004408062948840151	0.006060425032159382	0.0030496181794890864
DALYs (Disability-Adjusted Life Years)	Global	Both	All ages	Neck pain	Rate	1990	214.53250998793857	306.25171030540974	142.65992389168827
DALYs (Disability-Adjusted Life Years)	Global	Both	Age-standardized	Neck pain	Rate	1990	241.96002381365736	343.52554732043046	162.04582185634797
DALYs (Disability-Adjusted Life Years)	Global	Both	All ages	Gout	Number	1990	697540.7044301096	1000259.0734144476	470077.5080275441
DALYs (Disability-Adjusted Life Years)	Global	Both	All ages	Gout	Percent	1990	0.0002691228790506545	0.0003776549904389088	0.0001863764559439024
DALYs (Disability-Adjusted Life Years)	Global	Both	All ages	Gout	Rate	1990	13.078176855847076	18.753837562020845	8.8134738903342
DALYs (Disability-Adjusted Life Years)	Global	Both	Age-standardized	Gout	Rate	1990	16.66911142979195	23.950900015363832	11.246734113845141
DALYs (Disability-Adjusted Life Years)	Ghana	Both	All ages	Rheumatoid arthritis	Number	1991	608.8457213232176	882.0320888677628	379.15506529761865
DALYs (Disability-Adjusted Life Years)	Ghana	Both	All ages	Rheumatoid arthritis	Percent	1991	5.628999077128347e-05	8.179171028710816e-05	3.572121192083946e-05
DALYs (Disability-Adjusted Life Years)	Ghana	Both	All ages	Rheumatoid arthritis	Rate	1991	3.971324374465306	5.753239960310969	2.473118722499917
DALYs (Disability-Adjusted Life Years)	Ghana	Both	Age-standardized	Rheumatoid arthritis	Rate	1991	6.524971029281522	9.421304980238338	4.1640988871931475
DALYs (Disability-Adjusted Life Years)	Ghana	Both	All ages	Osteoarthritis	Number	1991	14713.381756419481	29875.62654413676	6967.436749979974
DALYs (Disability-Adjusted Life Years)	Ghana	Both	All ages	Osteoarthritis	Percent	1991	0.0013582320898894752	0.0026907138138520534	0.000670570906222666
DALYs (Disability-Adjusted Life Years)	Ghana	Both	All ages	Osteoarthritis	Rate	1991	95.97112955494046	194.87006271358436	45.44657279122382
DALYs (Disability-Adjusted Life Years)	Ghana	Both	Age-standardized	Osteoarthritis	Rate	1991	218.27224881881736	441.54997215672245	104.158721824496
DALYs (Disability-Adjusted Life Years)	Ghana	Both	All ages	Low back pain	Number	1991	71742.12225760709	95734.96504679276	51074.18745266403
DALYs (Disability-Adjusted Life Years)	Ghana	Both	All ages	Low back pain	Percent	1991	0.006632937514934578	0.008621980198019108	0.004672664235964798
DALYs (Disability-Adjusted Life Years)	Ghana	Both	All ages	Low back pain	Rate	1991	467.95309356580645	624.4514609589877	333.1421383662762
DALYs (Disability-Adjusted Life Years)	Ghana	Both	Age-standardized	Low back pain	Rate	1991	733.26153199601	980.8466052772188	525.7581775768468
DALYs (Disability-Adjusted Life Years)	Ghana	Both	All ages	Neck pain	Number	1991	31396.994246148715	45354.304556761446	20574.19741060248
DALYs (Disability-Adjusted Life Years)	Ghana	Both	All ages	Neck pain	Percent	1991	0.002901350267161007	0.004039606916467549	0.0019155775739830394
DALYs (Disability-Adjusted Life Years)	Ghana	Both	All ages	Neck pain	Rate	1991	204.79350378564016	295.83299818833916	134.19953331397545
DALYs (Disability-Adjusted Life Years)	Ghana	Both	Age-standardized	Neck pain	Rate	1991	297.1678468908378	416.2224460019584	196.6329350026332
DALYs (Disability-Adjusted Life Years)	Ghana	Both	All ages	Gout	Number	1991	924.5063559625032	1351.212939156348	599.6568605452085
DALYs (Disability-Adjusted Life Years)	Ghana	Both	All ages	Gout	Percent	1991	8.553671595507904e-05	0.00012448345901768857	5.618419640881368e-05
DALYs (Disability-Adjusted Life Years)	Ghana	Both	All ages	Gout	Rate	1991	6.0302873079285275	8.813570815119196	3.911388095859341
DALYs (Disability-Adjusted Life Years)	Ghana	Both	Age-standardized	Gout	Rate	1991	12.460778260233129	18.413199714956836	8.347022598962313
DALYs (Disability-Adjusted Life Years)	Ghana	Both	All ages	Other musculoskeletal disorders	Number	1991	33899.08667564894	45885.9627281271	24190.219822995874
DALYs (Disability-Adjusted Life Years)	Ghana	Both	All ages	Other musculoskeletal disorders	Percent	1991	0.0031351458300212685	0.004236099149018404	0.0022351163376200063
DALYs (Disability-Adjusted Life Years)	Ghana	Both	All ages	Other musculoskeletal disorders	Rate	1991	221.11392832741737	299.3008505208469	157.78580064248837
DALYs (Disability-Adjusted Life Years)	Ghana	Both	Age-standardized	Other musculoskeletal disorders	Rate	1991	338.7247014708313	458.96217681266444	240.65473472926055
DALYs (Disability-Adjusted Life Years)	Central African Republic	Both	All ages	Rheumatoid arthritis	Number	1990	214.553489889301	424.5133261315815	143.4367230436008
DALYs (Disability-Adjusted Life Years)	Central African Republic	Both	All ages	Rheumatoid arthritis	Percent	1990	6.267240055516666e-05	0.00012479384423823373	4.1692185532154066e-05
DALYs (Disability-Adjusted Life Years)	Central African Republic	Both	All ages	Rheumatoid arthritis	Rate	1990	7.857258798520637	15.546291363321963	5.252860043184501
DALYs (Disability-Adjusted Life Years)	Central African Republic	Both	Age-standardized	Rheumatoid arthritis	Rate	1990	14.063995579215762	30.367663433854393	9.427001310366066
DALYs (Disability-Adjusted Life Years)	Central African Republic	Both	All ages	Osteoarthritis	Number	1990	2079.5675355760964	4212.517293800065	1000.0146549022362
DALYs (Disability-Adjusted Life Years)	Central African Republic	Both	All ages	Osteoarthritis	Percent	1990	0.0006073009759518257	0.0012226451918350245	0.00030440679370701375
DALYs (Disability-Adjusted Life Years)	Central African Republic	Both	All ages	Osteoarthritis	Rate	1990	76.15676782723807	154.26846977743514	36.62198153912194
DALYs (Disability-Adjusted Life Years)	Central African Republic	Both	Age-standardized	Osteoarthritis	Rate	1990	176.322509227724	356.6330310677663	84.7357235690613
DALYs (Disability-Adjusted Life Years)	Central African Republic	Both	All ages	Low back pain	Number	1990	14850.650026847443	19728.44019349067	10621.261913406526
DALYs (Disability-Adjusted Life Years)	Central African Republic	Both	All ages	Low back pain	Percent	1990	0.0043401690370976995	0.005703170683722963	0.003084193134704735
DALYs (Disability-Adjusted Life Years)	Central African Republic	Both	All ages	Low back pain	Rate	1990	543.8522610254511	722.4839846295246	388.96595745687296
DALYs (Disability-Adjusted Life Years)	Central African Republic	Both	Age-standardized	Low back pain	Rate	1990	853.8484908451637	1132.859652884598	620.5900878388967
DALYs (Disability-Adjusted Life Years)	Central African Republic	Both	All ages	Neck pain	Number	1990	4760.390753259814	6937.177585740763	3147.7667206928168
DALYs (Disability-Adjusted Life Years)	Central African Republic	Both	All ages	Neck pain	Percent	1990	0.0013905667431302958	0.002023167629914972	0.0009404965458244718
DALYs (Disability-Adjusted Life Years)	Central African Republic	Both	All ages	Neck pain	Rate	1990	174.33238746079266	254.04946640851531	115.2757653796029
DALYs (Disability-Adjusted Life Years)	Central African Republic	Both	Age-standardized	Neck pain	Rate	1990	253.05894867642115	356.66646822682173	170.38086252262534
DALYs (Disability-Adjusted Life Years)	Central African Republic	Both	All ages	Gout	Number	1990	154.13024762872075	222.28101197904175	100.96535695775049
DALYs (Disability-Adjusted Life Years)	Central African Republic	Both	All ages	Gout	Percent	1990	4.507995621860447e-05	6.574477175902549e-05	2.9927119547215382e-05
DALYs (Disability-Adjusted Life Years)	Central African Republic	Both	All ages	Gout	Rate	1990	5.644472364088628	8.14025182259917	3.697497252136846
DALYs (Disability-Adjusted Life Years)	Central African Republic	Both	Age-standardized	Gout	Rate	1990	11.838788975859861	16.98161617130584	7.794867483704084
DALYs (Disability-Adjusted Life Years)	Central African Republic	Both	All ages	Other musculoskeletal disorders	Number	1990	5397.5143880832475	7290.192927033308	3849.994799095094
DALYs (Disability-Adjusted Life Years)	Central African Republic	Both	All ages	Other musculoskeletal disorders	Percent	1990	0.0015778448640612571	0.0021500575395959226	0.001136615656444961
DALYs (Disability-Adjusted Life Years)	Central African Republic	Both	All ages	Other musculoskeletal disorders	Rate	1990	197.66477551956848	266.97739826278024	140.99237222874496
DALYs (Disability-Adjusted Life Years)	Central African Republic	Both	Age-standardized	Other musculoskeletal disorders	Rate	1990	307.44807074870306	417.69614513519036	221.30929359500112
DALYs (Disability-Adjusted Life Years)	Puerto Rico	Both	All ages	Rheumatoid arthritis	Number	1990	963.6483416430826	1269.9228793806087	732.2945234454437
DALYs (Disability-Adjusted Life Years)	Puerto Rico	Both	All ages	Rheumatoid arthritis	Percent	1990	0.0008701216745490998	0.0010834540426503821	0.0006910982876186366
DALYs (Disability-Adjusted Life Years)	Puerto Rico	Both	All ages	Rheumatoid arthritis	Rate	1990	26.676648950466465	35.15523805046874	20.27208794547862
DALYs (Disability-Adjusted Life Years)	Puerto Rico	Both	Age-standardized	Rheumatoid arthritis	Rate	1990	27.673291270395843	36.17021727287431	21.2260217555993
DALYs (Disability-Adjusted Life Years)	Puerto Rico	Both	All ages	Osteoarthritis	Number	1990	9504.524766226297	19067.24948358997	4541.601929025574
DALYs (Disability-Adjusted Life Years)	Puerto Rico	Both	All ages	Osteoarthritis	Percent	1990	0.008534270295080177	0.016761399166964175	0.004360560634566078
DALYs (Disability-Adjusted Life Years)	Puerto Rico	Both	All ages	Osteoarthritis	Rate	1990	263.1134820377688	527.8381116262909	125.72503380932476
DALYs (Disability-Adjusted Life Years)	Puerto Rico	Both	Age-standardized	Osteoarthritis	Rate	1990	263.7957074000644	528.3001829220051	126.21737275689323
DALYs (Disability-Adjusted Life Years)	Samoa	Both	All ages	Neck pain	Number	1990	275.5431031364937	397.0293285319114	181.7987767305758
DALYs (Disability-Adjusted Life Years)	Samoa	Both	All ages	Neck pain	Percent	1990	0.0051203343600596815	0.007124767213208574	0.0034668487781856034
DALYs (Disability-Adjusted Life Years)	Samoa	Both	All ages	Neck pain	Rate	1990	163.10943510576246	235.0239536395909	107.61690435326867
DALYs (Disability-Adjusted Life Years)	Samoa	Both	Age-standardized	Neck pain	Rate	1990	241.09751734194316	343.28049163336686	159.31637505086255
DALYs (Disability-Adjusted Life Years)	Samoa	Both	All ages	Gout	Number	1990	22.044447782629387	33.37862651423295	14.278188198438585
DALYs (Disability-Adjusted Life Years)	Samoa	Both	All ages	Gout	Percent	1990	0.0004102717166037548	0.000599853079257019	0.0002758895942967199
DALYs (Disability-Adjusted Life Years)	Samoa	Both	All ages	Gout	Rate	1990	13.049346487406023	19.75868331803548	8.452061346741209
DALYs (Disability-Adjusted Life Years)	Samoa	Both	Age-standardized	Gout	Rate	1990	23.593234022708987	35.18691500653795	15.563292619346267
DALYs (Disability-Adjusted Life Years)	Samoa	Both	All ages	Other musculoskeletal disorders	Number	1990	441.2299419743614	606.5757750632272	308.6649234619159
DALYs (Disability-Adjusted Life Years)	Samoa	Both	All ages	Other musculoskeletal disorders	Percent	1990	0.008211764987336495	0.011198403249709676	0.005976833376645802
DALYs (Disability-Adjusted Life Years)	Samoa	Both	All ages	Other musculoskeletal disorders	Rate	1990	261.18877869911995	359.0662618414109	182.71610042040126
DALYs (Disability-Adjusted Life Years)	Samoa	Both	Age-standardized	Other musculoskeletal disorders	Rate	1990	382.8076104664128	524.9945783522668	266.84167722508283
DALYs (Disability-Adjusted Life Years)	Turkmenistan	Both	All ages	Rheumatoid arthritis	Number	1991	239.17514984888896	349.2425323777602	152.44671569383738
DALYs (Disability-Adjusted Life Years)	Turkmenistan	Both	All ages	Rheumatoid arthritis	Percent	1991	0.00013963981587348224	0.00020230316248990557	9.171056164210677e-05
DALYs (Disability-Adjusted Life Years)	Turkmenistan	Both	All ages	Rheumatoid arthritis	Rate	1991	6.341477175113566	9.259797888918163	4.041964094531903
DALYs (Disability-Adjusted Life Years)	Turkmenistan	Both	Age-standardized	Rheumatoid arthritis	Rate	1991	9.001016466715496	13.19959697288141	5.843501153628593
DALYs (Disability-Adjusted Life Years)	Turkmenistan	Both	All ages	Osteoarthritis	Number	1991	4030.8258591822973	8103.184166852063	1926.0254727687616
DALYs (Disability-Adjusted Life Years)	Turkmenistan	Both	All ages	Osteoarthritis	Percent	1991	0.0023468857820753003	0.004625063445608819	0.001152195611849182
DALYs (Disability-Adjusted Life Years)	Turkmenistan	Both	All ages	Osteoarthritis	Rate	1991	106.8731019882783	214.84739310208357	51.06653672828107
DALYs (Disability-Adjusted Life Years)	Turkmenistan	Both	Age-standardized	Osteoarthritis	Rate	1991	207.76320412999993	418.1900194556145	99.64229887631667
DALYs (Disability-Adjusted Life Years)	Turkmenistan	Both	All ages	Low back pain	Number	1991	27077.221585996187	35961.95276305238	19333.431625528123
DALYs (Disability-Adjusted Life Years)	Turkmenistan	Both	All ages	Low back pain	Percent	1991	0.015799525619921255	0.020293556487864628	0.011671494309397502
DALYs (Disability-Adjusted Life Years)	Turkmenistan	Both	All ages	Low back pain	Rate	1991	717.9240099214885	953.4932987958503	512.6055756518422
DALYs (Disability-Adjusted Life Years)	Turkmenistan	Both	Age-standardized	Low back pain	Rate	1991	1031.346180112944	1377.1628881565875	744.110371574086
DALYs (Disability-Adjusted Life Years)	Turkmenistan	Both	All ages	Neck pain	Number	1991	6768.868619803714	9827.480344233729	4390.076714638277
DALYs (Disability-Adjusted Life Years)	Turkmenistan	Both	All ages	Neck pain	Percent	1991	0.0039469147259618195	0.005641227434886162	0.0026239671726338634
DALYs (Disability-Adjusted Life Years)	Turkmenistan	Both	All ages	Neck pain	Rate	1991	179.4694218063519	260.5652900445957	116.39826002185112
DALYs (Disability-Adjusted Life Years)	Turkmenistan	Both	Age-standardized	Neck pain	Rate	1991	233.808498899596	335.3472741033741	154.47190805897216
DALYs (Disability-Adjusted Life Years)	Turkmenistan	Both	All ages	Gout	Number	1991	255.664887435818	377.44005696083593	166.88452237925844
DALYs (Disability-Adjusted Life Years)	Turkmenistan	Both	All ages	Gout	Percent	1991	0.00014929532471809613	0.00021504695322794773	0.00010023252981628369
DALYs (Disability-Adjusted Life Years)	Turkmenistan	Both	All ages	Gout	Rate	1991	6.778685198594218	10.007425552792325	4.424767331457419
DALYs (Disability-Adjusted Life Years)	Turkmenistan	Both	Age-standardized	Gout	Rate	1991	11.988406294789703	17.637796380160648	7.891307002070846
DALYs (Disability-Adjusted Life Years)	Turkmenistan	Both	All ages	Other musculoskeletal disorders	Number	1991	4682.621828188926	6791.097731693186	3110.5042101861377
DALYs (Disability-Adjusted Life Years)	Turkmenistan	Both	All ages	Other musculoskeletal disorders	Percent	1991	0.0027341668553453953	0.003905064545089649	0.0018605533428080814
DALYs (Disability-Adjusted Life Years)	Turkmenistan	Both	All ages	Other musculoskeletal disorders	Rate	1991	124.1547855699467	180.05880329418304	82.47174283972409
DALYs (Disability-Adjusted Life Years)	Turkmenistan	Both	Age-standardized	Other musculoskeletal disorders	Rate	1991	178.0893816192043	257.169064955902	118.00263819418807
DALYs (Disability-Adjusted Life Years)	Russian Federation	Both	All ages	Rheumatoid arthritis	Number	1990	61735.667926428105	78214.88496513467	48912.88210372624
DALYs (Disability-Adjusted Life Years)	Russian Federation	Both	All ages	Rheumatoid arthritis	Percent	1990	0.0009644212053907401	0.001170914145630362	0.0008057009696924665
DALYs (Disability-Adjusted Life Years)	Russian Federation	Both	All ages	Rheumatoid arthritis	Rate	1990	40.88854764918315	51.803003971440454	32.39580582396074
DALYs (Disability-Adjusted Life Years)	Russian Federation	Both	Age-standardized	Rheumatoid arthritis	Rate	1990	34.894300161055206	44.27335688050304	27.506595549593573
DALYs (Disability-Adjusted Life Years)	Russian Federation	Both	All ages	Osteoarthritis	Number	1990	502936.73146363586	1018932.6083357844	239783.88341472548
DALYs (Disability-Adjusted Life Years)	Russian Federation	Both	All ages	Osteoarthritis	Percent	1990	0.00781721079337351	0.015484438370342257	0.003940167521341145
DALYs (Disability-Adjusted Life Years)	Russian Federation	Both	All ages	Osteoarthritis	Rate	1990	333.10326428285043	674.8558152297725	158.812807438859
DALYs (Disability-Adjusted Life Years)	Russian Federation	Both	Age-standardized	Osteoarthritis	Rate	1990	278.7658057949741	565.8183573351491	132.58576221163494
DALYs (Disability-Adjusted Life Years)	Russian Federation	Both	All ages	Low back pain	Number	1990	2139197.521504189	2879389.8577300515	1531728.0441537236
DALYs (Disability-Adjusted Life Years)	Russian Federation	Both	All ages	Low back pain	Percent	1990	0.03334928034811029	0.042610906137692806	0.025868867835976826
DALYs (Disability-Adjusted Life Years)	Russian Federation	Both	All ages	Low back pain	Rate	1990	1416.825681602359	1907.0672328138792	1014.4886614591654
DALYs (Disability-Adjusted Life Years)	Russian Federation	Both	Age-standardized	Low back pain	Rate	1990	1254.605126508931	1690.2810966320765	899.0432892495854
DALYs (Disability-Adjusted Life Years)	Russian Federation	Both	All ages	Neck pain	Number	1990	446312.13336854364	646471.2381041963	299209.7581515241
DALYs (Disability-Adjusted Life Years)	Russian Federation	Both	All ages	Neck pain	Percent	1990	0.006951738300862373	0.009549657886706774	0.004938420980125563
DALYs (Disability-Adjusted Life Years)	Russian Federation	Both	All ages	Neck pain	Rate	1990	295.5998621962931	428.1685273827603	198.17154109127003
DALYs (Disability-Adjusted Life Years)	Russian Federation	Both	Age-standardized	Neck pain	Rate	1990	268.44668995810144	384.26828530379737	179.7649256082472
DALYs (Disability-Adjusted Life Years)	Russian Federation	Both	All ages	Gout	Number	1990	20365.640000953827	28854.5711437234	13575.03398323831
DALYs (Disability-Adjusted Life Years)	Russian Federation	Both	All ages	Gout	Percent	1990	0.0003178494986647195	0.00045252483024937104	0.00022253130068151223
DALYs (Disability-Adjusted Life Years)	Russian Federation	Both	All ages	Gout	Rate	1990	13.48849813332359	19.110856766187418	8.990968147042683
DALYs (Disability-Adjusted Life Years)	Russian Federation	Both	Age-standardized	Gout	Rate	1990	11.445309365026317	16.387619867244464	7.6220902537666495
DALYs (Disability-Adjusted Life Years)	Russian Federation	Both	All ages	Other musculoskeletal disorders	Number	1990	227078.03532191765	318126.49076383223	158805.23470779366
DALYs (Disability-Adjusted Life Years)	Russian Federation	Both	All ages	Other musculoskeletal disorders	Percent	1990	0.0035444118849762914	0.004750363824579823	0.002591624591885131
DALYs (Disability-Adjusted Life Years)	Russian Federation	Both	All ages	Other musculoskeletal disorders	Rate	1990	150.39751539431217	210.70040404464388	105.17931731179407
DALYs (Disability-Adjusted Life Years)	Russian Federation	Both	Age-standardized	Other musculoskeletal disorders	Rate	1990	129.8473916009772	179.184604781225	92.33903975935122
DALYs (Disability-Adjusted Life Years)	Namibia	Both	Age-standardized	Gout	Rate	1991	13.826255792967679	19.984203461838973	9.11855160159073
DALYs (Disability-Adjusted Life Years)	Namibia	Both	All ages	Other musculoskeletal disorders	Number	1991	3062.287888595402	4247.0080622946725	2121.8291287243574
DALYs (Disability-Adjusted Life Years)	Namibia	Both	All ages	Other musculoskeletal disorders	Percent	1991	0.004139935139808505	0.005691653210954183	0.0029320615351434917
DALYs (Disability-Adjusted Life Years)	Namibia	Both	All ages	Other musculoskeletal disorders	Rate	1991	211.3772778969574	293.1536929488496	146.46123477239288
DALYs (Disability-Adjusted Life Years)	Namibia	Both	Age-standardized	Other musculoskeletal disorders	Rate	1991	320.8017734089205	443.80166830102553	224.3653148898787
DALYs (Disability-Adjusted Life Years)	Bangladesh	Both	All ages	Neck pain	Number	1992	102147.64599981382	148837.87647890687	66901.63321638292
DALYs (Disability-Adjusted Life Years)	Bangladesh	Both	All ages	Neck pain	Percent	1992	0.0013182215558003138	0.0018904976292715408	0.0008702347927395942
DALYs (Disability-Adjusted Life Years)	Bangladesh	Both	All ages	Neck pain	Rate	1992	89.8677307497818	130.94498730592423	58.858898820061974
DALYs (Disability-Adjusted Life Years)	Bangladesh	Both	Age-standardized	Neck pain	Rate	1992	133.85161170754452	190.47414235654523	87.64458939203845
DALYs (Disability-Adjusted Life Years)	Bangladesh	Both	All ages	Gout	Number	1992	6354.431441766524	9302.707691386615	4093.890601308248
DALYs (Disability-Adjusted Life Years)	Bangladesh	Both	All ages	Gout	Percent	1992	8.209032611068122e-05	0.0001186160195461757	5.332292432830874e-05
DALYs (Disability-Adjusted Life Years)	Bangladesh	Both	All ages	Gout	Rate	1992	5.590518785696359	8.184361194725712	3.6017340847786348
DALYs (Disability-Adjusted Life Years)	Bangladesh	Both	Age-standardized	Gout	Rate	1992	11.626108077960176	16.995392073854738	7.504836912530267
DALYs (Disability-Adjusted Life Years)	Bangladesh	Both	All ages	Other musculoskeletal disorders	Number	1992	567025.6771200016	780667.7840627648	405880.77439583297
DALYs (Disability-Adjusted Life Years)	Bangladesh	Both	All ages	Other musculoskeletal disorders	Percent	1992	0.007321360921940991	0.00984153582265418	0.005416910632335441
DALYs (Disability-Adjusted Life Years)	Bangladesh	Both	All ages	Other musculoskeletal disorders	Rate	1992	498.8593753763632	686.8180028672332	357.0868794175059
DALYs (Disability-Adjusted Life Years)	Bangladesh	Both	Age-standardized	Other musculoskeletal disorders	Rate	1992	770.4775063574805	1044.9041663088942	552.9575194205725
DALYs (Disability-Adjusted Life Years)	Brazil	Both	All ages	Rheumatoid arthritis	Number	1991	35108.03787252108	47826.95644931244	25525.209805707505
DALYs (Disability-Adjusted Life Years)	Brazil	Both	All ages	Rheumatoid arthritis	Percent	1991	0.0006519917683325964	0.0008561945387764482	0.0004976082972752161
DALYs (Disability-Adjusted Life Years)	Brazil	Both	All ages	Rheumatoid arthritis	Rate	1991	23.270054925494033	31.70031625053599	16.91843435740605
DALYs (Disability-Adjusted Life Years)	Brazil	Both	Age-standardized	Rheumatoid arthritis	Rate	1991	28.698029255269386	38.06320538126891	21.179048398398336
DALYs (Disability-Adjusted Life Years)	Brazil	Both	All ages	Osteoarthritis	Number	1991	216210.53739165142	434505.5438345527	103164.2240268507
DALYs (Disability-Adjusted Life Years)	Brazil	Both	All ages	Osteoarthritis	Percent	1991	0.0040010987270477395	0.007837686567597073	0.0020075951295172264
DALYs (Disability-Adjusted Life Years)	Brazil	Both	All ages	Osteoarthritis	Rate	1991	143.3070996118596	287.995811875762	68.37856242970958
DALYs (Disability-Adjusted Life Years)	Brazil	Both	Age-standardized	Osteoarthritis	Rate	1991	229.4067672321905	462.2882598100574	109.5488342432414
DALYs (Disability-Adjusted Life Years)	Brazil	Both	All ages	Low back pain	Number	1991	1273588.4308025117	1704237.7288560648	907834.9680353317
DALYs (Disability-Adjusted Life Years)	Brazil	Both	All ages	Low back pain	Percent	1991	0.02362339434119796	0.029851065519737104	0.01775641489468921
DALYs (Disability-Adjusted Life Years)	Brazil	Both	All ages	Low back pain	Rate	1991	844.1506427918204	1129.5904858191982	601.7245864372575
DALYs (Disability-Adjusted Life Years)	Brazil	Both	Age-standardized	Low back pain	Rate	1991	1002.911455879413	1346.259133712388	715.4907764232366
DALYs (Disability-Adjusted Life Years)	Brazil	Both	All ages	Neck pain	Number	1991	366770.9045744028	543516.409401712	237881.7922600807
DALYs (Disability-Adjusted Life Years)	Brazil	Both	All ages	Neck pain	Percent	1991	0.006795933764713681	0.009620733089398335	0.004654161250333523
DALYs (Disability-Adjusted Life Years)	Brazil	Both	All ages	Neck pain	Rate	1991	243.1004297508645	360.24960282911246	157.67108352129463
DALYs (Disability-Adjusted Life Years)	Brazil	Both	Age-standardized	Neck pain	Rate	1991	276.1447465335762	397.6114316535167	184.97564348334976
DALYs (Disability-Adjusted Life Years)	Brazil	Both	All ages	Gout	Number	1991	6736.531467189878	9831.961258911291	4412.786405151875
DALYs (Disability-Adjusted Life Years)	Brazil	Both	All ages	Gout	Percent	1991	0.00012505956045861613	0.0001746392084345603	8.3565256153957e-05
DALYs (Disability-Adjusted Life Years)	Brazil	Both	All ages	Gout	Rate	1991	4.46505890810613	6.5167492228117	2.9248510667333365
DALYs (Disability-Adjusted Life Years)	Brazil	Both	Age-standardized	Gout	Rate	1991	6.346359125728269	9.200344866175357	4.2487310545138515
DALYs (Disability-Adjusted Life Years)	Brazil	Both	All ages	Other musculoskeletal disorders	Number	1991	884282.6590458832	1201251.9359691208	637226.9124332679
DALYs (Disability-Adjusted Life Years)	Brazil	Both	All ages	Other musculoskeletal disorders	Percent	1991	0.016413745355770355	0.021805574891604486	0.012428856409464891
DALYs (Disability-Adjusted Life Years)	Brazil	Both	All ages	Other musculoskeletal disorders	Rate	1991	586.1138158838952	796.205092146046	422.362118503102
DALYs (Disability-Adjusted Life Years)	Brazil	Both	Age-standardized	Other musculoskeletal disorders	Rate	1991	711.6634057993546	964.7571629373932	509.1939882511399
DALYs (Disability-Adjusted Life Years)	Tajikistan	Both	All ages	Rheumatoid arthritis	Number	1990	561.0501338919869	794.8138484305678	374.20292266482653
DALYs (Disability-Adjusted Life Years)	Tajikistan	Both	All ages	Rheumatoid arthritis	Percent	1990	0.00021002909143537352	0.0002892979877246522	0.00014405307408001708
DALYs (Disability-Adjusted Life Years)	Tajikistan	Both	All ages	Rheumatoid arthritis	Rate	1990	10.449807963841485	14.803760985645257	6.969695656660303
DALYs (Disability-Adjusted Life Years)	Tajikistan	Both	Age-standardized	Rheumatoid arthritis	Rate	1990	16.161482787285713	22.676124292240097	10.845929429019263
DALYs (Disability-Adjusted Life Years)	Tajikistan	Both	All ages	Osteoarthritis	Number	1990	5145.093049991921	10394.72916795425	2472.0476867723773
DALYs (Disability-Adjusted Life Years)	Tajikistan	Both	All ages	Osteoarthritis	Percent	1990	0.0019229168811725028	0.0038431430834801267	0.0009527122525989731
DALYs (Disability-Adjusted Life Years)	Tajikistan	Both	All ages	Osteoarthritis	Rate	1990	95.82964352141445	193.60644812211328	46.04298625691648
DALYs (Disability-Adjusted Life Years)	Tajikistan	Both	Age-standardized	Osteoarthritis	Rate	1990	188.19744519581445	379.3247562443641	90.38418035880885
DALYs (Disability-Adjusted Life Years)	Chile	Both	All ages	Rheumatoid arthritis	Number	1990	5350.4169017791	6654.599334749775	4261.928073254709
DALYs (Disability-Adjusted Life Years)	Chile	Both	All ages	Rheumatoid arthritis	Percent	1990	0.0014140345702195536	0.0017062084493867226	0.0011948149867029693
DALYs (Disability-Adjusted Life Years)	Chile	Both	All ages	Rheumatoid arthritis	Rate	1990	40.27241394323353	50.0889526844714	32.07939394504546
DALYs (Disability-Adjusted Life Years)	Chile	Both	Age-standardized	Rheumatoid arthritis	Rate	1990	49.399950067197494	60.77973372675804	39.851552064783135
DALYs (Disability-Adjusted Life Years)	Chile	Both	All ages	Osteoarthritis	Number	1990	24661.87007991242	50150.57437887164	11880.325506356818
DALYs (Disability-Adjusted Life Years)	Chile	Both	All ages	Osteoarthritis	Percent	1990	0.006479163109396294	0.01267737312046126	0.003359784361734278
DALYs (Disability-Adjusted Life Years)	Chile	Both	All ages	Osteoarthritis	Rate	1990	185.6290937145898	377.4817416947945	89.42282355852778
DALYs (Disability-Adjusted Life Years)	Chile	Both	Age-standardized	Osteoarthritis	Rate	1990	242.0206280512637	492.11365573713675	116.90555086730178
DALYs (Disability-Adjusted Life Years)	Chile	Both	All ages	Low back pain	Number	1990	134995.2455773887	180167.17925787665	96081.84349827717
DALYs (Disability-Adjusted Life Years)	Chile	Both	All ages	Low back pain	Percent	1990	0.03557364303731034	0.04429624660447519	0.02765193808297539
DALYs (Disability-Adjusted Life Years)	Chile	Both	All ages	Low back pain	Rate	1990	1016.1048213744434	1356.1124965131794	723.2049099771918
DALYs (Disability-Adjusted Life Years)	Chile	Both	Age-standardized	Low back pain	Rate	1990	1108.1807781961159	1482.7167378882637	792.0935783863044
DALYs (Disability-Adjusted Life Years)	Samoa	Both	All ages	Rheumatoid arthritis	Number	1990	9.771639217919581	14.10720585195171	6.47273540327963
DALYs (Disability-Adjusted Life Years)	Samoa	Both	All ages	Rheumatoid arthritis	Percent	1990	0.00018183548263438014	0.000265562171754408	0.00011935788985018106
DALYs (Disability-Adjusted Life Years)	Samoa	Both	All ages	Rheumatoid arthritis	Rate	1990	5.784381952404182	8.350847294815846	3.8315755437182015
DALYs (Disability-Adjusted Life Years)	Samoa	Both	Age-standardized	Rheumatoid arthritis	Rate	1990	8.483986483248078	12.167734354271053	5.470693258468027
DALYs (Disability-Adjusted Life Years)	Samoa	Both	All ages	Osteoarthritis	Number	1990	196.5293856907981	390.05126571187895	94.06875565012791
DALYs (Disability-Adjusted Life Years)	Samoa	Both	All ages	Osteoarthritis	Percent	1990	0.0036441617332639877	0.007090893283321648	0.0018222286107847717
DALYs (Disability-Adjusted Life Years)	Samoa	Both	All ages	Osteoarthritis	Rate	1990	116.33677895334358	230.8932464226362	55.68457863956693
DALYs (Disability-Adjusted Life Years)	Samoa	Both	Age-standardized	Osteoarthritis	Rate	1990	224.82690175059335	446.44019233428446	107.8110848590125
DALYs (Disability-Adjusted Life Years)	Belgium	Both	All ages	Other musculoskeletal disorders	Number	1991	35548.706054555616	51160.737915713034	24080.803860887943
DALYs (Disability-Adjusted Life Years)	Belgium	Both	All ages	Other musculoskeletal disorders	Percent	1991	0.010430540593614791	0.014371557328092492	0.0074098795373807695
DALYs (Disability-Adjusted Life Years)	Belgium	Both	All ages	Other musculoskeletal disorders	Rate	1991	355.27521280383485	511.3024936072713	240.66453229084573
DALYs (Disability-Adjusted Life Years)	Belgium	Both	Age-standardized	Other musculoskeletal disorders	Rate	1991	300.3775666462924	425.17864227768035	204.19415546812152
DALYs (Disability-Adjusted Life Years)	Myanmar	Both	All ages	Gout	Number	1990	4123.831608294245	6070.903497898536	2687.6838993208776
DALYs (Disability-Adjusted Life Years)	Myanmar	Both	All ages	Gout	Percent	1990	0.00013742336107854596	0.00020048345882853875	8.839101691007848e-05
DALYs (Disability-Adjusted Life Years)	Myanmar	Both	All ages	Gout	Rate	1990	10.197796809489608	15.012698432465083	6.646356325094485
DALYs (Disability-Adjusted Life Years)	Myanmar	Both	Age-standardized	Gout	Rate	1990	15.910330794581927	23.302579714236025	10.571742881701931
DALYs (Disability-Adjusted Life Years)	Myanmar	Both	All ages	Other musculoskeletal disorders	Number	1990	134016.18343403208	177945.52634448287	96860.81480250577
DALYs (Disability-Adjusted Life Years)	Myanmar	Both	All ages	Other musculoskeletal disorders	Percent	1990	0.00446480244955475	0.006012394028568363	0.003228994356758306
DALYs (Disability-Adjusted Life Years)	Myanmar	Both	All ages	Other musculoskeletal disorders	Rate	1990	331.40776289089246	440.0403540166173	239.52648943542343
DALYs (Disability-Adjusted Life Years)	Myanmar	Both	Age-standardized	Other musculoskeletal disorders	Rate	1990	407.94454429956136	548.169959532427	293.6851027753002
DALYs (Disability-Adjusted Life Years)	Mauritius	Both	All ages	Rheumatoid arthritis	Number	1991	83.27060017642381	121.80795533800156	55.51806761288
DALYs (Disability-Adjusted Life Years)	Mauritius	Both	All ages	Rheumatoid arthritis	Percent	1991	0.0002519083623497208	0.00035436764187934716	0.00017624888516365304
DALYs (Disability-Adjusted Life Years)	Mauritius	Both	All ages	Rheumatoid arthritis	Rate	1991	7.513349730377773	10.990502848035865	5.009290883535949
DALYs (Disability-Adjusted Life Years)	Mauritius	Both	Age-standardized	Rheumatoid arthritis	Rate	1991	9.117566335166423	13.213445705921139	6.160397099851149
DALYs (Disability-Adjusted Life Years)	Mauritius	Both	All ages	Osteoarthritis	Number	1991	1493.9864953575461	3031.1209314003763	711.272767749924
DALYs (Disability-Adjusted Life Years)	Mauritius	Both	All ages	Osteoarthritis	Percent	1991	0.0045040811380371954	0.008921818771242363	0.0023019222069420846
DALYs (Disability-Adjusted Life Years)	Mauritius	Both	All ages	Osteoarthritis	Rate	1991	134.79959323339548	273.4923440497472	64.17680485641543
DALYs (Disability-Adjusted Life Years)	Mauritius	Both	Age-standardized	Osteoarthritis	Rate	1991	195.02422262075314	395.36878170583674	93.27736510648987
DALYs (Disability-Adjusted Life Years)	Mauritius	Both	All ages	Low back pain	Number	1991	6601.95082902482	8831.774088475686	4704.976971386801
DALYs (Disability-Adjusted Life Years)	Mauritius	Both	All ages	Low back pain	Percent	1991	0.019968845643854823	0.025289990072275344	0.015211961410443198
DALYs (Disability-Adjusted Life Years)	Mauritius	Both	All ages	Low back pain	Rate	1991	595.6816136322851	796.8743749392772	424.5212281946688
DALYs (Disability-Adjusted Life Years)	Mauritius	Both	Age-standardized	Low back pain	Rate	1991	684.1800351299182	910.6891258381288	489.6414385896373
DALYs (Disability-Adjusted Life Years)	Mauritius	Both	All ages	Neck pain	Number	1991	2162.541481478152	3087.248100051388	1416.9083688014784
DALYs (Disability-Adjusted Life Years)	Mauritius	Both	All ages	Neck pain	Percent	1991	0.00653400282456792	0.008920492804619005	0.004638836086185609
DALYs (Disability-Adjusted Life Years)	Mauritius	Both	All ages	Neck pain	Rate	1991	195.12205294990602	278.556592975028	127.84497875780525
DALYs (Disability-Adjusted Life Years)	Mauritius	Both	Age-standardized	Neck pain	Rate	1991	220.22887200564438	309.3235304176617	146.03519576965365
DALYs (Disability-Adjusted Life Years)	Mauritius	Both	All ages	Gout	Number	1991	155.85289164275872	226.0304575297195	102.80941861782478
DALYs (Disability-Adjusted Life Years)	Mauritius	Both	All ages	Gout	Percent	1991	0.00047197194999130254	0.0006549014009186209	0.0003247998653010583
DALYs (Disability-Adjusted Life Years)	Mauritius	Both	All ages	Gout	Rate	1991	14.062313456631625	20.394303314015293	9.27630059127674
DALYs (Disability-Adjusted Life Years)	Mauritius	Both	Age-standardized	Gout	Rate	1991	18.262513104726523	26.31540882271183	12.095659725189185
DALYs (Disability-Adjusted Life Years)	Mauritius	Both	All ages	Other musculoskeletal disorders	Number	1991	4822.149859476864	6598.821988527427	3474.4575009288083
DALYs (Disability-Adjusted Life Years)	Mauritius	Both	All ages	Other musculoskeletal disorders	Percent	1991	0.014594997061573892	0.019124869492449847	0.010916487220606596
DALYs (Disability-Adjusted Life Years)	Mauritius	Both	All ages	Other musculoskeletal disorders	Rate	1991	435.0935176374485	595.3993042354784	313.4937693796457
DALYs (Disability-Adjusted Life Years)	Mauritius	Both	Age-standardized	Other musculoskeletal disorders	Rate	1991	479.24729278061636	652.5838785617443	342.66001675700437
DALYs (Disability-Adjusted Life Years)	Libya	Both	All ages	Rheumatoid arthritis	Number	1991	301.774993297377	426.8225305495125	205.22436740205285
DALYs (Disability-Adjusted Life Years)	Libya	Both	All ages	Rheumatoid arthritis	Percent	1991	0.000242896523630773	0.00033414137664943336	0.0001706921588855565
DALYs (Disability-Adjusted Life Years)	Libya	Both	All ages	Rheumatoid arthritis	Rate	1991	7.062724170156956	9.989329367357486	4.8030590080316236
DALYs (Disability-Adjusted Life Years)	Libya	Both	Age-standardized	Rheumatoid arthritis	Rate	1991	10.479859831772522	14.751649949196183	7.279713907603373
DALYs (Disability-Adjusted Life Years)	Libya	Both	All ages	Osteoarthritis	Number	1991	4104.491339423244	8335.051988796587	1958.623611779224
DALYs (Disability-Adjusted Life Years)	Libya	Both	All ages	Osteoarthritis	Percent	1991	0.003294493197462427	0.006563742593233215	0.0016703632525858242
DALYs (Disability-Adjusted Life Years)	Libya	Both	All ages	Osteoarthritis	Rate	1991	96.06127357470614	195.0730658546588	45.83951165735465
DALYs (Disability-Adjusted Life Years)	Libya	Both	Age-standardized	Osteoarthritis	Rate	1991	204.77638985564843	415.6633602499836	98.36660274695781
DALYs (Disability-Adjusted Life Years)	Libya	Both	All ages	Low back pain	Number	1991	28950.094043361023	38900.96877324235	20583.052127228595
DALYs (Disability-Adjusted Life Years)	Libya	Both	All ages	Low back pain	Percent	1991	0.023300071055560454	0.02961127541517114	0.017251416837174086
DALYs (Disability-Adjusted Life Years)	Libya	Both	All ages	Low back pain	Rate	1991	677.546295981113	910.4359821045771	481.7245397511254
DALYs (Disability-Adjusted Life Years)	Libya	Both	Age-standardized	Low back pain	Rate	1991	937.612295963393	1257.8912016016398	670.5915970490291
DALYs (Disability-Adjusted Life Years)	Libya	Both	All ages	Neck pain	Number	1991	10093.813485570545	14553.61440547324	6684.823814365
DALYs (Disability-Adjusted Life Years)	Libya	Both	All ages	Neck pain	Percent	1991	0.008111420734740511	0.011262300314602899	0.005601140456699398
DALYs (Disability-Adjusted Life Years)	Libya	Both	All ages	Neck pain	Rate	1991	236.2350163432674	340.6119344136315	156.4512228501037
DALYs (Disability-Adjusted Life Years)	Libya	Both	Age-standardized	Neck pain	Rate	1991	351.48752731654935	503.5134908386425	235.39307764510292
DALYs (Disability-Adjusted Life Years)	Libya	Both	All ages	Gout	Number	1991	326.95914228826166	473.53062194185344	213.04594365328825
DALYs (Disability-Adjusted Life Years)	Libya	Both	All ages	Gout	Percent	1991	0.0002634448684687548	0.00036908579015418504	0.000176706958047417
DALYs (Disability-Adjusted Life Years)	Libya	Both	All ages	Gout	Rate	1991	7.652132509924452	11.0824827874406	4.986114717965446
DALYs (Disability-Adjusted Life Years)	Libya	Both	Age-standardized	Gout	Rate	1991	15.000877183101336	21.607477756189915	9.926767294201028
DALYs (Disability-Adjusted Life Years)	Libya	Both	All ages	Other musculoskeletal disorders	Number	1991	9358.236389507434	13077.57279855349	6518.15296103422
DALYs (Disability-Adjusted Life Years)	Libya	Both	All ages	Other musculoskeletal disorders	Percent	1991	0.0075357899852004214	0.010571612835824789	0.005326702705299228
DALYs (Disability-Adjusted Life Years)	Libya	Both	All ages	Other musculoskeletal disorders	Rate	1991	219.01961330866473	306.0667435764422	152.55046801479506
DALYs (Disability-Adjusted Life Years)	Libya	Both	Age-standardized	Other musculoskeletal disorders	Rate	1991	331.3025780122207	464.5561737252943	226.13927688753924
DALYs (Disability-Adjusted Life Years)	Madagascar	Both	All ages	Rheumatoid arthritis	Number	1990	599.886938824096	935.1714497571911	386.2517687038727
DALYs (Disability-Adjusted Life Years)	Madagascar	Both	All ages	Rheumatoid arthritis	Percent	1990	5.789971931161219e-05	8.85000296302205e-05	3.823132569218823e-05
DALYs (Disability-Adjusted Life Years)	Madagascar	Both	All ages	Rheumatoid arthritis	Rate	1990	5.040827063331179	7.858210018759867	3.245658878252288
DALYs (Disability-Adjusted Life Years)	Madagascar	Both	Age-standardized	Rheumatoid arthritis	Rate	1990	9.195398929934843	14.586191855644184	6.127461669220625
DALYs (Disability-Adjusted Life Years)	Madagascar	Both	All ages	Osteoarthritis	Number	1990	8359.97769763666	16918.06994533453	4039.866269559304
DALYs (Disability-Adjusted Life Years)	Madagascar	Both	All ages	Osteoarthritis	Percent	1990	0.000805361933600085	0.0016531962602967637	0.0004079723175144412
DALYs (Disability-Adjusted Life Years)	Madagascar	Both	All ages	Osteoarthritis	Rate	1990	70.2485736890646	142.16189638491014	33.9468421562095
DALYs (Disability-Adjusted Life Years)	Madagascar	Both	Age-standardized	Osteoarthritis	Rate	1990	161.8345142466275	325.1022670615295	78.2764332925569
DALYs (Disability-Adjusted Life Years)	Madagascar	Both	All ages	Low back pain	Number	1990	66350.11591271452	88087.87342792458	46859.99349697029
DALYs (Disability-Adjusted Life Years)	Madagascar	Both	All ages	Low back pain	Percent	1990	0.006400803253067057	0.008324084376893179	0.004632194980912906
DALYs (Disability-Adjusted Life Years)	Madagascar	Both	All ages	Low back pain	Rate	1990	557.5374929875665	740.1990401677626	393.7627378086909
DALYs (Disability-Adjusted Life Years)	Madagascar	Both	Age-standardized	Low back pain	Rate	1990	899.2291179504136	1208.3826439857844	645.9579695179519
DALYs (Disability-Adjusted Life Years)	Madagascar	Both	All ages	Neck pain	Number	1990	15871.21976372515	23021.777088279938	10413.157849243998
DALYs (Disability-Adjusted Life Years)	Madagascar	Both	All ages	Neck pain	Percent	1990	0.0015303585352167356	0.0021657430228218047	0.001003854347757439
DALYs (Disability-Adjusted Life Years)	Madagascar	Both	All ages	Neck pain	Rate	1990	133.36525424255305	193.45111467180632	87.50136818131396
DALYs (Disability-Adjusted Life Years)	Madagascar	Both	Age-standardized	Neck pain	Rate	1990	206.47414146836167	296.4548407775379	136.7774173928046
DALYs (Disability-Adjusted Life Years)	Madagascar	Both	All ages	Gout	Number	1990	721.0078040845092	1062.0214658266414	467.8272343349603
DALYs (Disability-Adjusted Life Years)	Madagascar	Both	All ages	Gout	Percent	1990	6.959325043172214e-05	0.00010103353832942069	4.4824717376742736e-05
DALYs (Disability-Adjusted Life Years)	Madagascar	Both	All ages	Gout	Rate	1990	6.058601073773197	8.924125864902965	3.931134404129017
DALYs (Disability-Adjusted Life Years)	Madagascar	Both	Age-standardized	Gout	Rate	1990	12.97341269731724	18.835251863852587	8.507452610672905
DALYs (Disability-Adjusted Life Years)	Madagascar	Both	All ages	Other musculoskeletal disorders	Number	1990	23368.399727598568	32026.952581843943	16606.42240697869
DALYs (Disability-Adjusted Life Years)	Madagascar	Both	All ages	Other musculoskeletal disorders	Percent	1990	0.002255196114664086	0.0030847361031242034	0.0016224424241916167
DALYs (Disability-Adjusted Life Years)	Madagascar	Both	All ages	Other musculoskeletal disorders	Rate	1990	196.3637714875483	269.1212608279886	139.54313400837955
DALYs (Disability-Adjusted Life Years)	Madagascar	Both	Age-standardized	Other musculoskeletal disorders	Rate	1990	316.514290472513	433.413448234342	223.04992950139285
DALYs (Disability-Adjusted Life Years)	Tajikistan	Both	All ages	Low back pain	Number	1990	36067.14591078286	48316.717208422706	25430.556234924887
DALYs (Disability-Adjusted Life Years)	Tajikistan	Both	All ages	Low back pain	Percent	1990	0.013497910206283647	0.017651760154362813	0.009954995623154885
DALYs (Disability-Adjusted Life Years)	Tajikistan	Both	All ages	Low back pain	Rate	1990	671.7666137195697	899.9203204333527	473.6554062026081
DALYs (Disability-Adjusted Life Years)	Tajikistan	Both	Age-standardized	Low back pain	Rate	1990	1005.746084349638	1356.666424094949	710.7862398224885
DALYs (Disability-Adjusted Life Years)	Tajikistan	Both	All ages	Neck pain	Number	1990	9155.762716646661	13356.698608332328	5881.251711659854
DALYs (Disability-Adjusted Life Years)	Tajikistan	Both	All ages	Neck pain	Percent	1990	0.0034240059513476794	0.004943337877102627	0.002292034857773793
DALYs (Disability-Adjusted Life Years)	Tajikistan	Both	All ages	Neck pain	Rate	1990	170.53014761400416	248.77444466460554	109.54092559880102
DALYs (Disability-Adjusted Life Years)	Tajikistan	Both	Age-standardized	Neck pain	Rate	1990	233.30439393493427	334.2791502443772	155.1563761182486
DALYs (Disability-Adjusted Life Years)	Tajikistan	Both	All ages	Gout	Number	1990	319.37921599413306	468.5841918391609	207.26844095303483
DALYs (Disability-Adjusted Life Years)	Tajikistan	Both	All ages	Gout	Percent	1990	0.00011962749461476504	0.00017532182986636566	7.823332498973336e-05
DALYs (Disability-Adjusted Life Years)	Tajikistan	Both	All ages	Gout	Rate	1990	5.948579767068492	8.727588719466883	3.8604667819953007
DALYs (Disability-Adjusted Life Years)	Tajikistan	Both	Age-standardized	Gout	Rate	1990	10.892099152550946	16.092428727082307	7.127942822039162
DALYs (Disability-Adjusted Life Years)	Tajikistan	Both	All ages	Other musculoskeletal disorders	Number	1990	5679.320697718412	8114.114330656441	3763.3310854947063
DALYs (Disability-Adjusted Life Years)	Tajikistan	Both	All ages	Other musculoskeletal disorders	Percent	1990	0.0021266938367942387	0.0029746197046033535	0.001465864007579161
DALYs (Disability-Adjusted Life Years)	Tajikistan	Both	All ages	Other musculoskeletal disorders	Rate	1990	105.7798707657972	151.12898372168982	70.09371314996574
DALYs (Disability-Adjusted Life Years)	Tajikistan	Both	Age-standardized	Other musculoskeletal disorders	Rate	1990	155.1277218047752	226.1893370945572	103.7341549345806
DALYs (Disability-Adjusted Life Years)	Malta	Both	All ages	Rheumatoid arthritis	Number	1991	144.16039112754117	189.3948634706576	106.10143429151641
DALYs (Disability-Adjusted Life Years)	Malta	Both	All ages	Rheumatoid arthritis	Percent	1991	0.0014289366938045449	0.0017781983046903649	0.001130318279508156
DALYs (Disability-Adjusted Life Years)	Malta	Both	All ages	Rheumatoid arthritis	Rate	1991	38.54529469876879	50.63999042879195	28.369172841035937
DALYs (Disability-Adjusted Life Years)	Malta	Both	Age-standardized	Rheumatoid arthritis	Rate	1991	33.56008846214736	44.22156483294938	24.59703889666213
DALYs (Disability-Adjusted Life Years)	Malta	Both	All ages	Osteoarthritis	Number	1991	1038.5378119739303	2078.313298383503	502.10029644468653
DALYs (Disability-Adjusted Life Years)	Malta	Both	All ages	Osteoarthritis	Percent	1991	0.010233413512734827	0.019549885340494448	0.005349225252533606
DALYs (Disability-Adjusted Life Years)	Malta	Both	All ages	Osteoarthritis	Rate	1991	277.682002006597	555.6949307364771	134.2504951840563
DALYs (Disability-Adjusted Life Years)	Malta	Both	Age-standardized	Osteoarthritis	Rate	1991	237.85882723262225	475.5211181988692	115.14156229928594
DALYs (Disability-Adjusted Life Years)	Malta	Both	All ages	Low back pain	Number	1991	4770.69744655939	6431.186495728385	3398.9058926946145
DALYs (Disability-Adjusted Life Years)	Malta	Both	All ages	Low back pain	Percent	1991	0.047192766360581326	0.05865368918912862	0.036627161631548985
DALYs (Disability-Adjusted Life Years)	Malta	Both	All ages	Low back pain	Rate	1991	1275.5788019027154	1719.556785339732	908.792132586457
DALYs (Disability-Adjusted Life Years)	Malta	Both	Age-standardized	Low back pain	Rate	1991	1152.1838332148955	1540.669849073146	826.5618877842801
DALYs (Disability-Adjusted Life Years)	Malta	Both	All ages	Neck pain	Number	1991	1254.3895800846547	1786.7536968803493	824.6728324826022
DALYs (Disability-Adjusted Life Years)	Malta	Both	All ages	Neck pain	Percent	1991	0.012392892356929214	0.01633308162893529	0.008922787024609982
DALYs (Disability-Adjusted Life Years)	Malta	Both	All ages	Neck pain	Rate	1991	335.39598258061847	477.7383528283886	220.4992446918904
DALYs (Disability-Adjusted Life Years)	Lesotho	Both	All ages	Rheumatoid arthritis	Number	1990	306.06657446779104	403.36723619227166	227.25990161728083
DALYs (Disability-Adjusted Life Years)	Lesotho	Both	All ages	Rheumatoid arthritis	Percent	1990	0.0003385492832326018	0.00043085136207873093	0.00025314702602575204
DALYs (Disability-Adjusted Life Years)	Lesotho	Both	All ages	Rheumatoid arthritis	Rate	1990	19.970837704101424	26.31970388519354	14.828703917573284
DALYs (Disability-Adjusted Life Years)	Lesotho	Both	Age-standardized	Rheumatoid arthritis	Rate	1990	31.860738312203328	41.45264373368722	23.678804330060103
DALYs (Disability-Adjusted Life Years)	Lesotho	Both	All ages	Osteoarthritis	Number	1990	1603.2858182228294	3193.8967328329927	774.7856830329899
DALYs (Disability-Adjusted Life Years)	Lesotho	Both	All ages	Osteoarthritis	Percent	1990	0.0017713000565014508	0.0034795787320848074	0.0009059657030568265
DALYs (Disability-Adjusted Life Years)	Lesotho	Both	All ages	Osteoarthritis	Rate	1990	104.6143667425699	208.40169628447887	50.55474992072848
DALYs (Disability-Adjusted Life Years)	Lesotho	Both	Age-standardized	Osteoarthritis	Rate	1990	187.320457436159	373.7903238052419	90.63034785641642
DALYs (Disability-Adjusted Life Years)	Lesotho	Both	All ages	Low back pain	Number	1990	7796.17542869915	10467.59702166494	5601.037929272322
DALYs (Disability-Adjusted Life Years)	Lesotho	Both	All ages	Low back pain	Percent	1990	0.008627621829306693	0.01113827943874307	0.006160354949448894
DALYs (Disability-Adjusted Life Years)	Lesotho	Both	All ages	Low back pain	Rate	1990	508.7002867594696	683.0104908878407	365.4676099620447
DALYs (Disability-Adjusted Life Years)	Lesotho	Both	Age-standardized	Low back pain	Rate	1990	746.7070752712964	1001.9302864938344	533.5990727437271
DALYs (Disability-Adjusted Life Years)	Lesotho	Both	All ages	Neck pain	Number	1990	2946.005895730085	4170.92603172904	1929.9440052119276
DALYs (Disability-Adjusted Life Years)	Lesotho	Both	All ages	Neck pain	Percent	1990	0.0032580729527717255	0.004512050472085767	0.002170230678715121
DALYs (Disability-Adjusted Life Years)	Lesotho	Both	All ages	Neck pain	Rate	1990	192.2268242497771	272.15283799060563	125.92880674118464
DALYs (Disability-Adjusted Life Years)	Lesotho	Both	Age-standardized	Neck pain	Rate	1990	266.3429828267203	374.5779133540419	176.70542626822592
DALYs (Disability-Adjusted Life Years)	Lesotho	Both	All ages	Gout	Number	1990	111.0126177333289	162.81071886086352	70.61273690450471
DALYs (Disability-Adjusted Life Years)	Lesotho	Both	All ages	Gout	Percent	1990	0.00012290871962201494	0.0001782844721781673	7.968891579048973e-05
DALYs (Disability-Adjusted Life Years)	Lesotho	Both	All ages	Gout	Rate	1990	7.243571029325415	10.623396065095493	4.607479634175727
DALYs (Disability-Adjusted Life Years)	Lesotho	Both	Age-standardized	Gout	Rate	1990	12.312084051054878	17.904219877583213	7.954972336303499
DALYs (Disability-Adjusted Life Years)	Lesotho	Both	All ages	Other musculoskeletal disorders	Number	1990	3392.1775107822646	4664.075934204471	2395.0646805543947
DALYs (Disability-Adjusted Life Years)	Lesotho	Both	All ages	Other musculoskeletal disorders	Percent	1990	0.0037554417781592514	0.005115592012249268	0.0026575273222639293
DALYs (Disability-Adjusted Life Years)	Lesotho	Both	All ages	Other musculoskeletal disorders	Rate	1990	221.33951297731306	304.33085900860056	156.2779212638617
DALYs (Disability-Adjusted Life Years)	Lesotho	Both	Age-standardized	Other musculoskeletal disorders	Rate	1990	325.2550698277242	445.3834531511786	229.68745190036955
DALYs (Disability-Adjusted Life Years)	Myanmar	Both	All ages	Rheumatoid arthritis	Number	1990	3485.008635632745	4555.973726392011	2629.1428001921513
DALYs (Disability-Adjusted Life Years)	Myanmar	Both	All ages	Rheumatoid arthritis	Percent	1990	0.00011596265526114699	0.00014912678627495825	8.709424813000641e-05
DALYs (Disability-Adjusted Life Years)	Myanmar	Both	All ages	Rheumatoid arthritis	Rate	1990	8.618055566095144	11.266438289495696	6.501590415468541
DALYs (Disability-Adjusted Life Years)	Myanmar	Both	Age-standardized	Rheumatoid arthritis	Rate	1990	13.097546865004356	16.886958678906026	9.76179254957108
DALYs (Disability-Adjusted Life Years)	Myanmar	Both	All ages	Osteoarthritis	Number	1990	36582.98946919469	74377.90412400351	17525.52294966017
DALYs (Disability-Adjusted Life Years)	Myanmar	Both	All ages	Osteoarthritis	Percent	1990	0.0012172887676313575	0.002427840223142624	0.0006019144260701643
DALYs (Disability-Adjusted Life Years)	Myanmar	Both	All ages	Osteoarthritis	Rate	1990	90.46584068568647	183.928643411806	43.338753614773964
DALYs (Disability-Adjusted Life Years)	Myanmar	Both	Age-standardized	Osteoarthritis	Rate	1990	154.50649282975112	312.4528962167197	74.28887025163004
DALYs (Disability-Adjusted Life Years)	Myanmar	Both	All ages	Low back pain	Number	1990	170698.95435541385	226633.4321508035	123112.13027525344
DALYs (Disability-Adjusted Life Years)	Myanmar	Both	All ages	Low back pain	Percent	1990	0.005687026616416786	0.007559239370690827	0.004047237707698052
DALYs (Disability-Adjusted Life Years)	Myanmar	Both	All ages	Low back pain	Rate	1990	422.1203524915221	560.4403648933466	304.44319957326127
DALYs (Disability-Adjusted Life Years)	Myanmar	Both	Age-standardized	Low back pain	Rate	1990	560.2662440294922	743.9556085045605	404.3045412129174
DALYs (Disability-Adjusted Life Years)	Myanmar	Both	All ages	Neck pain	Number	1990	68456.61797969743	97898.74835287419	45257.650460797115
DALYs (Disability-Adjusted Life Years)	Myanmar	Both	All ages	Neck pain	Percent	1990	0.002278896674508307	0.00324901843701222	0.001503910822724722
DALYs (Disability-Adjusted Life Years)	Myanmar	Both	All ages	Neck pain	Rate	1990	169.28593277613678	242.09318867385025	111.91735437156127
DALYs (Disability-Adjusted Life Years)	Myanmar	Both	Age-standardized	Neck pain	Rate	1990	220.4804406373036	307.93166344827443	146.2406886574819
DALYs (Disability-Adjusted Life Years)	Samoa	Both	All ages	Low back pain	Number	1990	880.8011456091947	1180.6172069250247	625.4492399111202
DALYs (Disability-Adjusted Life Years)	Samoa	Both	All ages	Low back pain	Percent	1990	0.016382052272464153	0.02106531484107517	0.012249046453122803
DALYs (Disability-Adjusted Life Years)	Samoa	Both	All ages	Low back pain	Rate	1990	521.3956570332189	698.873619066024	370.23852547198834
DALYs (Disability-Adjusted Life Years)	Samoa	Both	Age-standardized	Low back pain	Rate	1990	772.3111138393351	1037.1644102164976	555.065720622056
DALYs (Disability-Adjusted Life Years)	East Asia	Both	All ages	Rheumatoid arthritis	Number	1991	425161.62494065246	550101.2522382488	328323.4675367633
DALYs (Disability-Adjusted Life Years)	East Asia	Both	All ages	Rheumatoid arthritis	Percent	1991	0.000989971670350203	0.0012371204694087284	0.0007935508463362039
DALYs (Disability-Adjusted Life Years)	East Asia	Both	All ages	Rheumatoid arthritis	Rate	1991	34.445357176906306	44.567602072399865	26.599811566819685
DALYs (Disability-Adjusted Life Years)	East Asia	Both	Age-standardized	Rheumatoid arthritis	Rate	1991	41.95263053674155	53.34385285584264	32.96898599556953
DALYs (Disability-Adjusted Life Years)	East Asia	Both	All ages	Osteoarthritis	Number	1991	1945307.4674351031	3909631.5699531557	935902.7263859143
DALYs (Disability-Adjusted Life Years)	East Asia	Both	All ages	Osteoarthritis	Percent	1991	0.004510268184468919	0.008825436370146983	0.0022747972640745863
DALYs (Disability-Adjusted Life Years)	East Asia	Both	All ages	Osteoarthritis	Rate	1991	157.6031480829404	316.74696858152134	75.82411441226196
DALYs (Disability-Adjusted Life Years)	East Asia	Both	Age-standardized	Osteoarthritis	Rate	1991	209.57852978026708	421.2405244337128	101.39319873158266
DALYs (Disability-Adjusted Life Years)	East Asia	Both	All ages	Low back pain	Number	1991	7932978.281571615	10761773.339532994	5635750.407557029
DALYs (Disability-Adjusted Life Years)	East Asia	Both	All ages	Low back pain	Percent	1991	0.018452287471685754	0.023880528974721954	0.013510590828411089
DALYs (Disability-Adjusted Life Years)	East Asia	Both	All ages	Low back pain	Rate	1991	642.7068069078853	871.8875476799351	456.59209194925546
DALYs (Disability-Adjusted Life Years)	East Asia	Both	Age-standardized	Low back pain	Rate	1991	720.9943005833537	973.037161991271	511.57717291084833
DALYs (Disability-Adjusted Life Years)	East Asia	Both	All ages	Neck pain	Number	1991	2852884.3616265757	4174144.2144869287	1852465.5021177703
DALYs (Disability-Adjusted Life Years)	East Asia	Both	All ages	Neck pain	Percent	1991	0.006631207984719881	0.009344217861630678	0.004455556469227453
DALYs (Disability-Adjusted Life Years)	East Asia	Both	All ages	Neck pain	Rate	1991	231.13238602932455	338.17701302649147	150.08136232250655
DALYs (Disability-Adjusted Life Years)	East Asia	Both	Age-standardized	Neck pain	Rate	1991	249.0055430617373	355.1105577055144	164.88983167055957
DALYs (Disability-Adjusted Life Years)	East Asia	Both	All ages	Gout	Number	1991	201747.2790676471	290937.6388386021	132594.6856374899
DALYs (Disability-Adjusted Life Years)	East Asia	Both	All ages	Gout	Percent	1991	0.00046960741687524665	0.0006636373755402033	0.0003219169738801068
DALYs (Disability-Adjusted Life Years)	East Asia	Both	All ages	Gout	Rate	1991	16.344977249355818	23.570920558505946	10.742435437771427
DALYs (Disability-Adjusted Life Years)	East Asia	Both	Age-standardized	Gout	Rate	1991	20.024686522970953	28.731982660751733	13.276788149643965
DALYs (Disability-Adjusted Life Years)	East Asia	Both	All ages	Other musculoskeletal disorders	Number	1991	4043394.527589091	5593521.558376379	2861285.281382273
DALYs (Disability-Adjusted Life Years)	East Asia	Both	All ages	Other musculoskeletal disorders	Percent	1991	0.009410684789128263	0.01291318796107208	0.0067922738271782865
DALYs (Disability-Adjusted Life Years)	East Asia	Both	All ages	Other musculoskeletal disorders	Rate	1991	327.58405401568353	453.1708335198282	231.81300409225508
DALYs (Disability-Adjusted Life Years)	East Asia	Both	Age-standardized	Other musculoskeletal disorders	Rate	1991	349.40125081710175	482.73488700622295	244.93090180587726
DALYs (Disability-Adjusted Life Years)	Italy	Both	All ages	Rheumatoid arthritis	Number	1990	33025.44425646439	42841.67694326371	24975.901575286705
DALYs (Disability-Adjusted Life Years)	Italy	Both	All ages	Rheumatoid arthritis	Percent	1990	0.0017606160401950736	0.0021742827872292337	0.0014048409065718038
DALYs (Disability-Adjusted Life Years)	Italy	Both	All ages	Rheumatoid arthritis	Rate	1990	58.14483740804353	75.42736808654443	43.97275400557514
DALYs (Disability-Adjusted Life Years)	Italy	Both	Age-standardized	Rheumatoid arthritis	Rate	1990	40.71990564013226	53.50101271062364	30.162576480309532
DALYs (Disability-Adjusted Life Years)	Italy	Both	All ages	Osteoarthritis	Number	1990	206444.9853476737	413613.5949546128	99871.62632270351
DALYs (Disability-Adjusted Life Years)	Italy	Both	All ages	Osteoarthritis	Percent	1990	0.010938409494887284	0.021183150562618002	0.005769113988458814
DALYs (Disability-Adjusted Life Years)	Italy	Both	All ages	Osteoarthritis	Rate	1990	363.46854302790473	728.2111041908203	175.8347118396086
DALYs (Disability-Adjusted Life Years)	Italy	Both	Age-standardized	Osteoarthritis	Rate	1990	238.92488504488486	479.4201365539765	115.29068928504864
DALYs (Disability-Adjusted Life Years)	Italy	Both	All ages	Low back pain	Number	1990	775974.6394830582	1042169.2745678907	551918.4785612139
DALYs (Disability-Adjusted Life Years)	Italy	Both	All ages	Low back pain	Percent	1990	0.041278638415596	0.051065191842607875	0.032096690848173834
DALYs (Disability-Adjusted Life Years)	Italy	Both	All ages	Low back pain	Rate	1990	1366.1865952545368	1834.8508062703029	971.7116883947746
DALYs (Disability-Adjusted Life Years)	Italy	Both	Age-standardized	Low back pain	Rate	1990	1088.7853040608745	1463.0755994246379	783.99425755123
DALYs (Disability-Adjusted Life Years)	Italy	Both	All ages	Neck pain	Number	1990	224614.92291106904	318603.89334609336	148743.34506290307
DALYs (Disability-Adjusted Life Years)	Italy	Both	All ages	Neck pain	Percent	1990	0.011934202568998608	0.015879887437640364	0.008693630499249325
DALYs (Disability-Adjusted Life Years)	Italy	Both	All ages	Neck pain	Rate	1990	395.4586672828157	560.936332372035	261.8786153805674
DALYs (Disability-Adjusted Life Years)	Italy	Both	Age-standardized	Neck pain	Rate	1990	326.73437992898926	471.42185912360907	216.55044302781863
DALYs (Disability-Adjusted Life Years)	Italy	Both	All ages	Gout	Number	1990	12690.442922741953	18302.55512730851	8594.476576368075
DALYs (Disability-Adjusted Life Years)	Italy	Both	All ages	Gout	Percent	1990	0.0006760976690310169	0.000937475559276583	0.0004722720425790183
DALYs (Disability-Adjusted Life Years)	Italy	Both	All ages	Gout	Rate	1990	22.34288612891118	32.22361170268891	15.131497982569732
DALYs (Disability-Adjusted Life Years)	Italy	Both	Age-standardized	Gout	Rate	1990	15.492273617318396	22.476873530823966	10.46442729127685
DALYs (Disability-Adjusted Life Years)	Italy	Both	All ages	Other musculoskeletal disorders	Number	1990	217015.49088920816	306240.48368954984	147981.3231602611
DALYs (Disability-Adjusted Life Years)	Italy	Both	All ages	Other musculoskeletal disorders	Percent	1990	0.011554597057674906	0.015743177653893454	0.008123966500267277
DALYs (Disability-Adjusted Life Years)	Italy	Both	All ages	Other musculoskeletal disorders	Rate	1990	382.0790519815588	539.169223390661	260.5369940752973
DALYs (Disability-Adjusted Life Years)	Italy	Both	Age-standardized	Other musculoskeletal disorders	Rate	1990	317.11830944804007	447.1002906998268	214.12644374531172
DALYs (Disability-Adjusted Life Years)	Democratic Republic of the Congo	Both	All ages	Rheumatoid arthritis	Number	1991	2630.4185058534085	5116.785249664294	1682.354030684006
DALYs (Disability-Adjusted Life Years)	Democratic Republic of the Congo	Both	All ages	Rheumatoid arthritis	Percent	1991	6.597343240788398e-05	0.00012908668888274112	4.32442039443132e-05
DALYs (Disability-Adjusted Life Years)	Democratic Republic of the Congo	Both	All ages	Rheumatoid arthritis	Rate	1991	6.70808347858719	13.048806690027343	4.2903329843722116
DALYs (Disability-Adjusted Life Years)	Democratic Republic of the Congo	Both	Age-standardized	Rheumatoid arthritis	Rate	1991	12.381638320775956	25.930679794801062	8.052820576844278
DALYs (Disability-Adjusted Life Years)	Democratic Republic of the Congo	Both	All ages	Osteoarthritis	Number	1991	31105.817929423607	62937.46155939839	14869.562996067529
DALYs (Disability-Adjusted Life Years)	Democratic Republic of the Congo	Both	All ages	Osteoarthritis	Percent	1991	0.0007783774538355195	0.0015932684880817182	0.0003961589724786429
DALYs (Disability-Adjusted Life Years)	Democratic Republic of the Congo	Both	All ages	Osteoarthritis	Rate	1991	79.32594105309883	160.50288010494447	37.92030418192732
DALYs (Disability-Adjusted Life Years)	Democratic Republic of the Congo	Both	Age-standardized	Osteoarthritis	Rate	1991	186.50391078037558	378.84450834094605	89.2591013942203
DALYs (Disability-Adjusted Life Years)	Lebanon	Both	Age-standardized	Gout	Rate	1990	13.395254606193596	20.01596567588231	8.846851760436778
DALYs (Disability-Adjusted Life Years)	Lebanon	Both	All ages	Other musculoskeletal disorders	Number	1990	7063.298216384636	10722.048912682749	3519.544873202127
DALYs (Disability-Adjusted Life Years)	Lebanon	Both	All ages	Other musculoskeletal disorders	Percent	1990	0.006258071664100938	0.009251654341616462	0.0029518675500771977
DALYs (Disability-Adjusted Life Years)	Lebanon	Both	All ages	Other musculoskeletal disorders	Rate	1990	236.07449275513474	358.35981729976027	117.63269017054348
DALYs (Disability-Adjusted Life Years)	Lebanon	Both	Age-standardized	Other musculoskeletal disorders	Rate	1990	275.6851560052241	419.9584395068458	138.02908561171938
DALYs (Disability-Adjusted Life Years)	Belgium	Both	All ages	Rheumatoid arthritis	Number	1991	5519.233898748148	7245.679634091426	4132.693238964523
DALYs (Disability-Adjusted Life Years)	Belgium	Both	All ages	Rheumatoid arthritis	Percent	1991	0.0016209777038647085	0.0020058837296269673	0.001304426208228838
DALYs (Disability-Adjusted Life Years)	Belgium	Both	All ages	Rheumatoid arthritis	Rate	1991	55.15944785395658	72.41361668578533	41.302304159054884
DALYs (Disability-Adjusted Life Years)	Belgium	Both	Age-standardized	Rheumatoid arthritis	Rate	1991	39.642103691883804	52.68252851322263	29.00679787267506
DALYs (Disability-Adjusted Life Years)	Belgium	Both	All ages	Osteoarthritis	Number	1991	35303.12276572551	70540.7036603713	17042.00139676352
DALYs (Disability-Adjusted Life Years)	Belgium	Both	All ages	Osteoarthritis	Percent	1991	0.010309245279690453	0.019760114960445625	0.005344648310857849
DALYs (Disability-Adjusted Life Years)	Belgium	Both	All ages	Osteoarthritis	Rate	1991	352.820843436178	704.9866587495397	170.31845444800692
DALYs (Disability-Adjusted Life Years)	Belgium	Both	Age-standardized	Osteoarthritis	Rate	1991	236.8145915862949	471.3794592547605	113.95039141527262
DALYs (Disability-Adjusted Life Years)	Belgium	Both	All ages	Low back pain	Number	1991	135778.0851100424	183069.04803635518	97243.43349489226
DALYs (Disability-Adjusted Life Years)	Belgium	Both	All ages	Low back pain	Percent	1991	0.039797016706151135	0.04971670916970575	0.030943454329183814
DALYs (Disability-Adjusted Life Years)	Belgium	Both	All ages	Low back pain	Rate	1991	1356.9716998288825	1829.5995049467258	971.8548257608395
DALYs (Disability-Adjusted Life Years)	Belgium	Both	Age-standardized	Low back pain	Rate	1991	1101.4437700560384	1489.5646047186306	788.6764306738892
DALYs (Disability-Adjusted Life Years)	Belgium	Both	All ages	Neck pain	Number	1991	36257.62915939356	51008.3220382196	23967.92386201801
DALYs (Disability-Adjusted Life Years)	Belgium	Both	All ages	Neck pain	Percent	1991	0.010617210341169348	0.013916378158972339	0.007580050062500247
DALYs (Disability-Adjusted Life Years)	Belgium	Both	All ages	Neck pain	Rate	1991	362.36021912013604	509.77924313429895	239.5364049953468
DALYs (Disability-Adjusted Life Years)	Belgium	Both	Age-standardized	Neck pain	Rate	1991	303.0610280972794	425.53494112338336	200.2452907076278
DALYs (Disability-Adjusted Life Years)	Belgium	Both	All ages	Gout	Number	1991	2427.380525597443	3559.304149052916	1582.9368275530674
DALYs (Disability-Adjusted Life Years)	Belgium	Both	All ages	Gout	Percent	1991	0.0007124137024679343	0.0009941660722482374	0.0004894578510667815
DALYs (Disability-Adjusted Life Years)	Belgium	Both	All ages	Gout	Rate	1991	24.259339607580497	35.57183029524915	15.819934975998214
DALYs (Disability-Adjusted Life Years)	Belgium	Both	Age-standardized	Gout	Rate	1991	17.12397335606623	25.010859905544617	11.206350097007928
DALYs (Disability-Adjusted Life Years)	South Asia	Both	All ages	Rheumatoid arthritis	Number	1991	219156.2487823881	281329.0698439215	166789.5255115775
DALYs (Disability-Adjusted Life Years)	South Asia	Both	All ages	Rheumatoid arthritis	Percent	1991	0.0003169585241434031	0.00040085777610302095	0.000250042435954914
DALYs (Disability-Adjusted Life Years)	South Asia	Both	All ages	Rheumatoid arthritis	Rate	1991	19.66499121999657	25.243787111468027	14.966101003258972
DALYs (Disability-Adjusted Life Years)	South Asia	Both	Age-standardized	Rheumatoid arthritis	Rate	1991	34.558719887457954	43.47592659529903	26.68663593019423
DALYs (Disability-Adjusted Life Years)	South Asia	Both	All ages	Osteoarthritis	Number	1991	1127338.9112652827	2264832.831452887	545331.1799997325
DALYs (Disability-Adjusted Life Years)	South Asia	Both	All ages	Osteoarthritis	Percent	1991	0.0016253920287335776	0.0032490762614051007	0.0008144072264857295
DALYs (Disability-Adjusted Life Years)	South Asia	Both	All ages	Osteoarthritis	Rate	1991	101.15664013762725	203.2244939066517	48.93281814352231
DALYs (Disability-Adjusted Life Years)	South Asia	Both	Age-standardized	Osteoarthritis	Rate	1991	182.32875417191076	369.01776157755734	88.08585098336954
DALYs (Disability-Adjusted Life Years)	South Asia	Both	All ages	Low back pain	Number	1991	7008356.081244377	9345416.853996055	4998979.4523943905
DALYs (Disability-Adjusted Life Years)	South Asia	Both	All ages	Low back pain	Percent	1991	0.010121624219948545	0.012996012789882914	0.007462579059628263
DALYs (Disability-Adjusted Life Years)	South Asia	Both	All ages	Low back pain	Rate	1991	628.8630215656253	838.568561937393	448.5607304671988
DALYs (Disability-Adjusted Life Years)	South Asia	Both	Age-standardized	Low back pain	Rate	1991	851.0530763588195	1143.0710847985579	609.6817058720045
DALYs (Disability-Adjusted Life Years)	South Asia	Both	All ages	Neck pain	Number	1991	1406113.0827026775	2049075.490407404	929707.6992314109
DALYs (Disability-Adjusted Life Years)	South Asia	Both	All ages	Neck pain	Percent	1991	0.0020294852566536724	0.002859818803307088	0.0013641378060147823
DALYs (Disability-Adjusted Life Years)	South Asia	Both	All ages	Neck pain	Rate	1991	126.17117503743582	183.86448824456266	83.42310038671451
DALYs (Disability-Adjusted Life Years)	South Asia	Both	Age-standardized	Neck pain	Rate	1991	165.18651657346064	235.28707136255042	109.92916328952772
DALYs (Disability-Adjusted Life Years)	South Asia	Both	All ages	Gout	Number	1991	78912.78866241849	114327.90601884422	52427.230786937565
DALYs (Disability-Adjusted Life Years)	South Asia	Both	All ages	Gout	Percent	1991	0.00011404664918980337	0.0001603134919686523	7.581521768565857e-05
DALYs (Disability-Adjusted Life Years)	South Asia	Both	All ages	Gout	Rate	1991	7.080880900333308	10.258695704787243	4.70431958404973
DALYs (Disability-Adjusted Life Years)	South Asia	Both	Age-standardized	Gout	Rate	1991	11.900348515372704	17.21028461792092	8.037539654963947
DALYs (Disability-Adjusted Life Years)	South Asia	Both	All ages	Other musculoskeletal disorders	Number	1991	5233615.516327501	7143008.656944942	3718891.145849704
DALYs (Disability-Adjusted Life Years)	South Asia	Both	All ages	Other musculoskeletal disorders	Percent	1991	0.007561524712903751	0.010187966746288184	0.005537300805081056
DALYs (Disability-Adjusted Life Years)	South Asia	Both	All ages	Other musculoskeletal disorders	Rate	1991	469.6147326358555	640.9454592493021	333.6978166836309
DALYs (Disability-Adjusted Life Years)	South Asia	Both	Age-standardized	Other musculoskeletal disorders	Rate	1991	626.4065467432449	848.2069383496095	444.77900725077706
DALYs (Disability-Adjusted Life Years)	Chile	Both	All ages	Neck pain	Number	1990	26191.755338384115	38300.08756663291	17042.99044443125
DALYs (Disability-Adjusted Life Years)	Chile	Both	All ages	Neck pain	Percent	1990	0.006894912004498071	0.009382489127932077	0.0047865804914910964
DALYs (Disability-Adjusted Life Years)	Chile	Both	All ages	Neck pain	Rate	1990	197.14449028010554	288.2835130160881	128.28203457948902
DALYs (Disability-Adjusted Life Years)	Chile	Both	Age-standardized	Neck pain	Rate	1990	209.52464513820397	301.83373741837556	137.6061495461058
DALYs (Disability-Adjusted Life Years)	Chile	Both	All ages	Gout	Number	1990	2591.892691804599	3739.7685295189185	1727.3943863285988
DALYs (Disability-Adjusted Life Years)	Chile	Both	All ages	Gout	Percent	1990	0.0006836969142109372	0.0009486429386608209	0.0004668294847035285
DALYs (Disability-Adjusted Life Years)	Chile	Both	All ages	Gout	Rate	1990	19.5090919636726	28.149116047869764	13.002041344911135
DALYs (Disability-Adjusted Life Years)	Chile	Both	Age-standardized	Gout	Rate	1990	24.34380330560352	35.00702396263367	16.378494932324838
DALYs (Disability-Adjusted Life Years)	Chile	Both	All ages	Other musculoskeletal disorders	Number	1990	129580.5073615569	176405.8742124442	90091.14828428016
DALYs (Disability-Adjusted Life Years)	Chile	Both	All ages	Other musculoskeletal disorders	Percent	1990	0.03415853208073647	0.04452878302005353	0.025338707506920133
DALYs (Disability-Adjusted Life Years)	Chile	Both	All ages	Other musculoskeletal disorders	Rate	1990	975.3482629930368	1327.801275810722	678.1131420094262
DALYs (Disability-Adjusted Life Years)	Chile	Both	Age-standardized	Other musculoskeletal disorders	Rate	1990	1062.1451572295787	1447.4328938732797	738.9418998017405
DALYs (Disability-Adjusted Life Years)	Tokelau	Both	All ages	Osteoarthritis	Percent	1991	0.004858773451318461	0.009592424572353738	0.0024394633335361156
DALYs (Disability-Adjusted Life Years)	Tokelau	Both	All ages	Osteoarthritis	Rate	1991	182.32020852640784	368.7314355863417	88.14203569922996
DALYs (Disability-Adjusted Life Years)	Tokelau	Both	Age-standardized	Osteoarthritis	Rate	1991	217.2060739180811	438.4842290386517	105.11872611444554
DALYs (Disability-Adjusted Life Years)	Tokelau	Both	All ages	Low back pain	Number	1991	9.646682898206357	13.070217604253916	6.893917186441198
DALYs (Disability-Adjusted Life Years)	Tokelau	Both	All ages	Low back pain	Percent	1991	0.01642591095525667	0.02104518093124587	0.011953532070515659
DALYs (Disability-Adjusted Life Years)	Tokelau	Both	All ages	Low back pain	Rate	1991	614.6253360451558	832.7512132374045	439.236596879506
DALYs (Disability-Adjusted Life Years)	Tokelau	Both	Age-standardized	Low back pain	Rate	1991	725.1003717914157	978.4436610277339	512.1852263211955
DALYs (Disability-Adjusted Life Years)	Tokelau	Both	All ages	Neck pain	Number	1991	3.1948574809573556	4.529823873289796	2.120165817653135
DALYs (Disability-Adjusted Life Years)	Tokelau	Both	All ages	Neck pain	Percent	1991	0.005436326066544777	0.0073869103947218195	0.003627687258444226
DALYs (Disability-Adjusted Life Years)	Tokelau	Both	All ages	Neck pain	Rate	1991	203.55601750057514	288.61159319995613	135.08349366275948
DALYs (Disability-Adjusted Life Years)	Tokelau	Both	Age-standardized	Neck pain	Rate	1991	243.93497157050842	346.5237522454575	162.47301040923918
DALYs (Disability-Adjusted Life Years)	Tokelau	Both	All ages	Gout	Number	1991	0.26670821881616485	0.3875994286995833	0.17706153045041778
DALYs (Disability-Adjusted Life Years)	Tokelau	Both	All ages	Gout	Percent	1991	0.0004548893614867298	0.0006775588021781341	0.00030993786341842946
DALYs (Disability-Adjusted Life Years)	Tokelau	Both	All ages	Gout	Rate	1991	16.992952950321325	24.695372661175185	11.281235612501783
DALYs (Disability-Adjusted Life Years)	Tokelau	Both	Age-standardized	Gout	Rate	1991	20.391255093361423	29.84843803572627	13.628234723604432
DALYs (Disability-Adjusted Life Years)	Tokelau	Both	All ages	Other musculoskeletal disorders	Number	1991	4.91587270797855	6.780163107158864	3.4623451639510314
DALYs (Disability-Adjusted Life Years)	Tokelau	Both	All ages	Other musculoskeletal disorders	Percent	1991	0.008377516859531026	0.011365654590222235	0.0059232577378082445
DALYs (Disability-Adjusted Life Years)	Tokelau	Both	All ages	Other musculoskeletal disorders	Rate	1991	313.2081718637507	431.98890977885395	220.59863295531304
DALYs (Disability-Adjusted Life Years)	Tokelau	Both	Age-standardized	Other musculoskeletal disorders	Rate	1991	373.25281252348293	516.6068643558393	264.39436060092584
DALYs (Disability-Adjusted Life Years)	Dominica	Both	All ages	Rheumatoid arthritis	Number	1990	13.998915741714406	17.953303653041907	10.88726964999977
DALYs (Disability-Adjusted Life Years)	Dominica	Both	All ages	Rheumatoid arthritis	Percent	1990	0.0006371733587658959	0.0007874773010421527	0.0005189476185125081
DALYs (Disability-Adjusted Life Years)	Dominica	Both	All ages	Rheumatoid arthritis	Rate	1990	19.329483250333293	24.789640044445434	15.032971140360605
DALYs (Disability-Adjusted Life Years)	Dominica	Both	Age-standardized	Rheumatoid arthritis	Rate	1990	24.173201526776353	31.052209590603365	18.860806514758583
DALYs (Disability-Adjusted Life Years)	Dominica	Both	All ages	Osteoarthritis	Number	1990	131.67917302661252	266.5892880418671	63.232589596575295
DALYs (Disability-Adjusted Life Years)	Dominica	Both	All ages	Osteoarthritis	Percent	1990	0.005962088304631923	0.011681362277200727	0.0030363677057442476
DALYs (Disability-Adjusted Life Years)	Dominica	Both	All ages	Osteoarthritis	Rate	1990	181.82053641848222	368.1023068499783	87.3105677634799
DALYs (Disability-Adjusted Life Years)	Dominica	Both	Age-standardized	Osteoarthritis	Rate	1990	228.8779540024044	461.681977399622	109.84061025617129
DALYs (Disability-Adjusted Life Years)	Dominica	Both	All ages	Low back pain	Number	1990	443.23252913785944	594.0737922113157	315.3918097094086
DALYs (Disability-Adjusted Life Years)	Dominica	Both	All ages	Low back pain	Percent	1990	0.020130102304244248	0.024970623477599176	0.015086531298193378
DALYs (Disability-Adjusted Life Years)	Dominica	Both	All ages	Low back pain	Rate	1990	612.0085230917955	820.2877728446344	435.4880631865074
DALYs (Disability-Adjusted Life Years)	Dominica	Both	Age-standardized	Low back pain	Rate	1990	708.0443337108626	948.6830538619045	508.3196438769262
DALYs (Disability-Adjusted Life Years)	Dominica	Both	All ages	Neck pain	Number	1990	157.38625980104942	224.75253952632795	104.07940267189929
DALYs (Disability-Adjusted Life Years)	Dominica	Both	All ages	Neck pain	Percent	1990	0.007140698966744721	0.009713679353487818	0.004956417214474679
DALYs (Disability-Adjusted Life Years)	Dominica	Both	All ages	Neck pain	Rate	1990	217.31647856067625	310.3347808072446	143.71120647982352
DALYs (Disability-Adjusted Life Years)	Dominica	Both	Age-standardized	Neck pain	Rate	1990	248.681856999933	354.48368354760794	164.4948983051914
DALYs (Disability-Adjusted Life Years)	Dominica	Both	All ages	Gout	Number	1990	3.6555753661640282	5.295405549364867	2.4315418355747367
DALYs (Disability-Adjusted Life Years)	Dominica	Both	All ages	Gout	Percent	1990	0.00016624212977463533	0.0002359724125104617	0.00011325509261323007
DALYs (Disability-Adjusted Life Years)	Dominica	Both	All ages	Gout	Rate	1990	5.047561119326016	7.311812911707313	3.3574348221250543
DALYs (Disability-Adjusted Life Years)	Dominica	Both	Age-standardized	Gout	Rate	1990	6.31735113177761	9.273650666670187	4.236757315347794
DALYs (Disability-Adjusted Life Years)	Dominica	Both	All ages	Other musculoskeletal disorders	Number	1990	266.30400513928913	369.9125698995158	191.40005968177985
DALYs (Disability-Adjusted Life Years)	Dominica	Both	All ages	Other musculoskeletal disorders	Percent	1990	0.012100607456802475	0.01596507310365686	0.009101406156505688
DALYs (Disability-Adjusted Life Years)	Dominica	Both	All ages	Other musculoskeletal disorders	Rate	1990	367.7083926934296	510.76947357101295	264.28219984976266
DALYs (Disability-Adjusted Life Years)	Dominica	Both	Age-standardized	Other musculoskeletal disorders	Rate	1990	442.4559226709695	616.1972297897771	315.2965767561075
DALYs (Disability-Adjusted Life Years)	Tropical Latin America	Both	All ages	Rheumatoid arthritis	Number	1990	35291.1304853228	47419.06705746788	25672.96819629242
DALYs (Disability-Adjusted Life Years)	Tropical Latin America	Both	All ages	Rheumatoid arthritis	Percent	1990	0.0006391022564784626	0.0008278773643868279	0.0004883844453511269
DALYs (Disability-Adjusted Life Years)	Tropical Latin America	Both	All ages	Rheumatoid arthritis	Rate	1990	23.133898896643313	31.083954749957318	16.829040114676182
DALYs (Disability-Adjusted Life Years)	Tropical Latin America	Both	Age-standardized	Rheumatoid arthritis	Rate	1990	28.952166992845488	38.520755289752856	21.36810645368935
DALYs (Disability-Adjusted Life Years)	Tropical Latin America	Both	All ages	Osteoarthritis	Number	1990	213399.10620779265	428853.2122926535	102014.98438679811
DALYs (Disability-Adjusted Life Years)	Tropical Latin America	Both	All ages	Osteoarthritis	Percent	1990	0.003849903281096566	0.00754194645032052	0.0019359897691638226
DALYs (Disability-Adjusted Life Years)	Tropical Latin America	Both	All ages	Osteoarthritis	Rate	1990	139.88651765344486	281.12012050180795	66.87244931777795
DALYs (Disability-Adjusted Life Years)	Tropical Latin America	Both	Age-standardized	Osteoarthritis	Rate	1990	228.14883879753606	460.13891870092755	109.06704800816074
DALYs (Disability-Adjusted Life Years)	Tropical Latin America	Both	All ages	Low back pain	Number	1990	1264921.969209535	1690841.1091898286	900250.3402748688
DALYs (Disability-Adjusted Life Years)	Tropical Latin America	Both	All ages	Low back pain	Percent	1990	0.022879416340385685	0.029082572903408543	0.017136276583177776
DALYs (Disability-Adjusted Life Years)	Tropical Latin America	Both	All ages	Low back pain	Rate	1990	829.1765252463742	1108.3733145514736	590.128456277393
DALYs (Disability-Adjusted Life Years)	Tropical Latin America	Both	Age-standardized	Low back pain	Rate	1990	998.3960709411882	1339.0714861434046	712.232049898088
DALYs (Disability-Adjusted Life Years)	Tropical Latin America	Both	All ages	Neck pain	Number	1990	365357.50908910995	540255.535428851	237075.50790168298
DALYs (Disability-Adjusted Life Years)	Tropical Latin America	Both	All ages	Neck pain	Percent	1990	0.006600757456694189	0.00925120542011999	0.0045077727167895185
DALYs (Disability-Adjusted Life Years)	Tropical Latin America	Both	All ages	Neck pain	Rate	1990	239.49767434942527	354.1461200898858	155.40677658225886
DALYs (Disability-Adjusted Life Years)	Tropical Latin America	Both	Age-standardized	Neck pain	Rate	1990	275.2653907936895	395.92567928176356	184.69530844935318
DALYs (Disability-Adjusted Life Years)	Tropical Latin America	Both	All ages	Gout	Number	1990	6630.323238198877	9568.362552672546	4329.47449036119
DALYs (Disability-Adjusted Life Years)	Tropical Latin America	Both	All ages	Gout	Percent	1990	0.00012003635512133348	0.00017030760957744095	8.089177074936481e-05
DALYs (Disability-Adjusted Life Years)	Tropical Latin America	Both	All ages	Gout	Rate	1990	4.346282630655573	6.272214260521167	2.838039579867433
DALYs (Disability-Adjusted Life Years)	Tropical Latin America	Both	Age-standardized	Gout	Rate	1990	6.28648845310144	9.091959231953737	4.18523212963281
DALYs (Disability-Adjusted Life Years)	Tropical Latin America	Both	All ages	Other musculoskeletal disorders	Number	1990	875217.2262949361	1189614.5720256427	631222.9434187413
DALYs (Disability-Adjusted Life Years)	Tropical Latin America	Both	All ages	Other musculoskeletal disorders	Percent	1990	0.015840335245722186	0.02101195815777017	0.011935625345784222
DALYs (Disability-Adjusted Life Years)	Tropical Latin America	Both	All ages	Other musculoskeletal disorders	Rate	1990	573.7188508066704	779.8113253034021	413.77670688004366
DALYs (Disability-Adjusted Life Years)	Tropical Latin America	Both	Age-standardized	Other musculoskeletal disorders	Rate	1990	706.9338379361815	958.2388310169131	506.6842779718918
DALYs (Disability-Adjusted Life Years)	Yemen	Both	All ages	Rheumatoid arthritis	Number	1990	613.738572249102	846.7836380396544	430.7927424058094
DALYs (Disability-Adjusted Life Years)	Yemen	Both	All ages	Rheumatoid arthritis	Percent	1990	5.384248051722603e-05	7.37171375415653e-05	3.83525462676074e-05
DALYs (Disability-Adjusted Life Years)	Yemen	Both	All ages	Rheumatoid arthritis	Rate	1990	4.501377275154742	6.210612787911068	3.1595874019468324
DALYs (Disability-Adjusted Life Years)	Yemen	Both	Age-standardized	Rheumatoid arthritis	Rate	1990	8.149297535615853	11.233635716666598	5.808777610814241
DALYs (Disability-Adjusted Life Years)	Yemen	Both	All ages	Osteoarthritis	Number	1990	7635.0690097783645	15593.266311547432	3681.794358626821
DALYs (Disability-Adjusted Life Years)	Yemen	Both	All ages	Osteoarthritis	Percent	1990	0.0006685370170530633	0.001367821814417672	0.0003263653668516753
DALYs (Disability-Adjusted Life Years)	Yemen	Both	All ages	Osteoarthritis	Rate	1990	55.9983153884374	114.36656875420661	27.00359111695041
DALYs (Disability-Adjusted Life Years)	Yemen	Both	Age-standardized	Osteoarthritis	Rate	1990	151.46189925426125	310.14856261811855	72.94818338644932
DALYs (Disability-Adjusted Life Years)	Yemen	Both	All ages	Low back pain	Number	1990	82182.9493911512	110802.992290574	57909.68311976174
DALYs (Disability-Adjusted Life Years)	Yemen	Both	All ages	Low back pain	Percent	1990	0.007203282926659869	0.009416414103813978	0.005184985246509817
DALYs (Disability-Adjusted Life Years)	Yemen	Both	All ages	Low back pain	Rate	1990	602.7590207323176	812.6686085382586	424.7302408441523
DALYs (Disability-Adjusted Life Years)	Yemen	Both	Age-standardized	Low back pain	Rate	1990	980.2390996209296	1316.880518798856	701.774265664281
DALYs (Disability-Adjusted Life Years)	Yemen	Both	All ages	Neck pain	Number	1990	28217.01465269683	40952.01714984974	18421.579976907473
DALYs (Disability-Adjusted Life Years)	Yemen	Both	All ages	Neck pain	Percent	1990	0.0024719638497835987	0.0034718439781589823	0.0016459050704668988
DALYs (Disability-Adjusted Life Years)	Yemen	Both	All ages	Neck pain	Rate	1990	206.95363510378345	300.3566790572537	135.11042849501808
DALYs (Disability-Adjusted Life Years)	Yemen	Both	Age-standardized	Neck pain	Rate	1990	362.09416743673705	516.389874021768	239.00030773174865
DALYs (Disability-Adjusted Life Years)	Yemen	Both	All ages	Gout	Number	1990	635.8676874115513	949.6726151888167	413.52117503821387
DALYs (Disability-Adjusted Life Years)	Yemen	Both	All ages	Gout	Percent	1990	5.5767095964055024e-05	8.142474766808708e-05	3.627536088241911e-05
DALYs (Disability-Adjusted Life Years)	Yemen	Both	All ages	Gout	Rate	1990	4.663680087159029	6.965237190783332	3.032911575511658
DALYs (Disability-Adjusted Life Years)	Yemen	Both	Age-standardized	Gout	Rate	1990	11.126104735017845	16.267179009145774	7.33890449389937
DALYs (Disability-Adjusted Life Years)	Democratic Republic of the Congo	Both	All ages	Low back pain	Number	1991	210403.57128174222	282382.56109502586	149564.74384485037
DALYs (Disability-Adjusted Life Years)	Democratic Republic of the Congo	Both	All ages	Low back pain	Percent	1991	0.0052731695197141305	0.006902476316838199	0.0037889250067142553
DALYs (Disability-Adjusted Life Years)	Democratic Republic of the Congo	Both	All ages	Low back pain	Rate	1991	536.5704039908595	720.1309557804053	381.41945281032736
DALYs (Disability-Adjusted Life Years)	Democratic Republic of the Congo	Both	Age-standardized	Low back pain	Rate	1991	868.0802790678257	1169.2045710449006	625.7793372334097
DALYs (Disability-Adjusted Life Years)	Democratic Republic of the Congo	Both	All ages	Neck pain	Number	1991	65715.85332375597	95115.11942080758	43758.65578813787
DALYs (Disability-Adjusted Life Years)	Democratic Republic of the Congo	Both	All ages	Neck pain	Percent	1991	0.001646034879774624	0.0022792205036213336	0.001104486020915548
DALYs (Disability-Adjusted Life Years)	Democratic Republic of the Congo	Both	All ages	Neck pain	Rate	1991	167.58832443635248	242.5622233613211	111.5931610442943
DALYs (Disability-Adjusted Life Years)	Democratic Republic of the Congo	Both	Age-standardized	Neck pain	Rate	1991	253.46101823240974	355.4871201872467	169.16801645455234
DALYs (Disability-Adjusted Life Years)	Democratic Republic of the Congo	Both	All ages	Gout	Number	1991	2291.340371025915	3376.645219742124	1452.99075038739
DALYs (Disability-Adjusted Life Years)	Democratic Republic of the Congo	Both	All ages	Gout	Percent	1991	5.746615679521259e-05	8.329513868180201e-05	3.6590857720313625e-05
DALYs (Disability-Adjusted Life Years)	Democratic Republic of the Congo	Both	All ages	Gout	Rate	1991	5.843367681794796	8.611108065579003	3.7054116010529765
DALYs (Disability-Adjusted Life Years)	Democratic Republic of the Congo	Both	Age-standardized	Gout	Rate	1991	12.853399167921156	18.68035433396782	8.41787312810542
DALYs (Disability-Adjusted Life Years)	Democratic Republic of the Congo	Both	All ages	Other musculoskeletal disorders	Number	1991	77679.93686385929	105697.70763271107	56285.314826574904
DALYs (Disability-Adjusted Life Years)	Democratic Republic of the Congo	Both	All ages	Other musculoskeletal disorders	Percent	1991	0.0019479404132126566	0.0026177821212419643	0.0014118064134042512
DALYs (Disability-Adjusted Life Years)	Democratic Republic of the Congo	Both	All ages	Other musculoskeletal disorders	Rate	1991	198.09908572898058	269.549900412327	143.5386002778781
DALYs (Disability-Adjusted Life Years)	Democratic Republic of the Congo	Both	Age-standardized	Other musculoskeletal disorders	Rate	1991	319.55265520470215	433.3831900431113	228.83717761036058
DALYs (Disability-Adjusted Life Years)	Tonga	Both	All ages	Rheumatoid arthritis	Number	1991	5.674348329747892	8.37057771503268	3.6277405685607214
DALYs (Disability-Adjusted Life Years)	Tonga	Both	All ages	Rheumatoid arthritis	Percent	1991	0.00020197168640734268	0.000285947768768073	0.00013456566539675124
DALYs (Disability-Adjusted Life Years)	Tonga	Both	All ages	Rheumatoid arthritis	Rate	1991	5.728827554941658	8.450943346791396	3.6625703822933535
DALYs (Disability-Adjusted Life Years)	Tonga	Both	Age-standardized	Rheumatoid arthritis	Rate	1991	8.060034335518809	11.711736694624056	5.205360672662837
DALYs (Disability-Adjusted Life Years)	Tonga	Both	All ages	Osteoarthritis	Number	1991	129.2290895268111	260.8092505172277	61.78557968612604
DALYs (Disability-Adjusted Life Years)	Tonga	Both	All ages	Osteoarthritis	Percent	1991	0.004585583070316819	0.009084147188252284	0.00228448404707365
DALYs (Disability-Adjusted Life Years)	Tonga	Both	All ages	Osteoarthritis	Rate	1991	130.4698136171894	263.3132712550907	62.378780933889
DALYs (Disability-Adjusted Life Years)	Tonga	Both	Age-standardized	Osteoarthritis	Rate	1991	222.02726765344826	449.5251823259735	106.56103594616404
DALYs (Disability-Adjusted Life Years)	Tonga	Both	All ages	Low back pain	Number	1991	534.5447399123649	720.7476473228005	380.0129805252394
DALYs (Disability-Adjusted Life Years)	Tonga	Both	All ages	Low back pain	Percent	1991	0.019020467368628665	0.024160348361381048	0.014114597503110482
DALYs (Disability-Adjusted Life Years)	Tonga	Both	All ages	Low back pain	Rate	1991	539.6768857676266	727.6675209549013	383.6614722179428
DALYs (Disability-Adjusted Life Years)	Tonga	Both	Age-standardized	Low back pain	Rate	1991	762.8201917146972	1040.3749170719582	544.0709864628005
DALYs (Disability-Adjusted Life Years)	Tonga	Both	All ages	Neck pain	Number	1991	170.94257735680816	245.3535584547434	111.73792940729004
DALYs (Disability-Adjusted Life Years)	Tonga	Both	All ages	Neck pain	Percent	1991	0.00607571493951475	0.008302229662008082	0.004188892988509555
DALYs (Disability-Adjusted Life Years)	Tonga	Both	All ages	Neck pain	Rate	1991	172.5837912241703	247.70918961913162	112.81072146465318
DALYs (Disability-Adjusted Life Years)	Tonga	Both	Age-standardized	Neck pain	Rate	1991	243.9415151071587	346.79127588130564	162.22421367226207
DALYs (Disability-Adjusted Life Years)	Tonga	Both	All ages	Gout	Number	1991	13.730310055902875	19.987188625965437	9.186666576548244
DALYs (Disability-Adjusted Life Years)	Tonga	Both	All ages	Gout	Percent	1991	0.0004891866740923299	0.0007008784439064312	0.0003233246738668311
DALYs (Disability-Adjusted Life Years)	Tonga	Both	All ages	Gout	Rate	1991	13.862134295453762	20.179084943721573	9.274867449691696
DALYs (Disability-Adjusted Life Years)	Tonga	Both	Age-standardized	Gout	Rate	1991	22.857863187164007	33.128299852925736	15.516898692901686
DALYs (Disability-Adjusted Life Years)	Tonga	Both	All ages	Other musculoskeletal disorders	Number	1991	313.54592950839384	419.9533367162319	228.80077836077214
DALYs (Disability-Adjusted Life Years)	Tonga	Both	All ages	Other musculoskeletal disorders	Percent	1991	0.01116800135047033	0.014484751967030363	0.008443835828138976
DALYs (Disability-Adjusted Life Years)	Tonga	Both	All ages	Other musculoskeletal disorders	Rate	1991	316.55627330641596	423.9852944093993	230.99748684683365
DALYs (Disability-Adjusted Life Years)	Tonga	Both	Age-standardized	Other musculoskeletal disorders	Rate	1991	440.7881460182886	591.573267260778	319.1728008850398
DALYs (Disability-Adjusted Life Years)	San Marino	Both	All ages	Rheumatoid arthritis	Number	1991	7.070907182883414	9.85767351569898	4.966899108163986
DALYs (Disability-Adjusted Life Years)	San Marino	Both	All ages	Rheumatoid arthritis	Percent	1991	0.0010626022023051802	0.001383373847880797	0.0008082595039672015
DALYs (Disability-Adjusted Life Years)	San Marino	Both	All ages	Rheumatoid arthritis	Rate	1991	29.34068263401117	40.904351118335114	20.610115030298722
DALYs (Disability-Adjusted Life Years)	San Marino	Both	Age-standardized	Rheumatoid arthritis	Rate	1991	22.894412925816884	32.20512378622467	15.80715416852029
DALYs (Disability-Adjusted Life Years)	San Marino	Both	All ages	Osteoarthritis	Number	1991	83.58786700586857	167.29977807743245	40.78917818376608
DALYs (Disability-Adjusted Life Years)	San Marino	Both	All ages	Osteoarthritis	Percent	1991	0.012489204929767874	0.02425172924679925	0.006579170604776358
DALYs (Disability-Adjusted Life Years)	San Marino	Both	All ages	Osteoarthritis	Rate	1991	346.84730182995	694.2093236908751	169.25442535705616
DALYs (Disability-Adjusted Life Years)	San Marino	Both	Age-standardized	Osteoarthritis	Rate	1991	242.24187208602777	483.60223067997424	118.21916135456492
DALYs (Disability-Adjusted Life Years)	San Marino	Both	All ages	Low back pain	Number	1991	318.5571533407736	429.08928982890006	226.56883757610973
DALYs (Disability-Adjusted Life Years)	San Marino	Both	All ages	Low back pain	Percent	1991	0.047806957387921345	0.05910175774873741	0.03700296061629581
DALYs (Disability-Adjusted Life Years)	San Marino	Both	All ages	Low back pain	Rate	1991	1321.8508029056347	1780.5031729166421	940.1458944574395
DALYs (Disability-Adjusted Life Years)	San Marino	Both	Age-standardized	Low back pain	Rate	1991	1081.436943056073	1455.7910648199718	770.7202265210616
DALYs (Disability-Adjusted Life Years)	Malta	Both	Age-standardized	Neck pain	Rate	1991	302.06232238634885	434.02851255643986	199.59448794299436
DALYs (Disability-Adjusted Life Years)	Malta	Both	All ages	Gout	Number	1991	74.44212774174943	108.78016084230057	50.42970439687281
DALYs (Disability-Adjusted Life Years)	Malta	Both	All ages	Gout	Percent	1991	0.0007374049165394679	0.0010364356213708246	0.0005208120955644547
DALYs (Disability-Adjusted Life Years)	Malta	Both	All ages	Gout	Rate	1991	19.904175684918386	29.085404973245144	13.483785680281095
DALYs (Disability-Adjusted Life Years)	Malta	Both	Age-standardized	Gout	Rate	1991	17.09960517257	24.9521980968714	11.633434500167176
DALYs (Disability-Adjusted Life Years)	Malta	Both	All ages	Other musculoskeletal disorders	Number	1991	1378.2343223401347	1920.6471343204903	948.1826790185196
DALYs (Disability-Adjusted Life Years)	Malta	Both	All ages	Other musculoskeletal disorders	Percent	1991	0.013644562244500105	0.018211885927386998	0.009947384950661806
DALYs (Disability-Adjusted Life Years)	Malta	Both	All ages	Other musculoskeletal disorders	Rate	1991	368.5093228663502	513.5384915765931	253.52304128186194
DALYs (Disability-Adjusted Life Years)	Malta	Both	Age-standardized	Other musculoskeletal disorders	Rate	1991	331.28884730428626	466.82902004110593	228.09150845337632
DALYs (Disability-Adjusted Life Years)	Sri Lanka	Both	All ages	Rheumatoid arthritis	Number	1991	906.9702160204588	1318.6862972612075	595.9721788803099
DALYs (Disability-Adjusted Life Years)	Sri Lanka	Both	All ages	Rheumatoid arthritis	Percent	1991	0.0001641275733428228	0.00022909358764566765	0.00011174007604004489
DALYs (Disability-Adjusted Life Years)	Sri Lanka	Both	All ages	Rheumatoid arthritis	Rate	1991	5.242004764046219	7.621595208336791	3.4445331784292206
DALYs (Disability-Adjusted Life Years)	Sri Lanka	Both	Age-standardized	Rheumatoid arthritis	Rate	1991	6.388722763543213	9.221244519959503	4.282410689242216
DALYs (Disability-Adjusted Life Years)	Sri Lanka	Both	All ages	Osteoarthritis	Number	1991	19469.44870029879	39534.66185649216	9320.364105779829
DALYs (Disability-Adjusted Life Years)	Sri Lanka	Both	All ages	Osteoarthritis	Percent	1991	0.003513033897919433	0.0069443358475926	0.0017927360877282939
DALYs (Disability-Adjusted Life Years)	Sri Lanka	Both	All ages	Osteoarthritis	Rate	1991	112.52733666175588	228.4980059279182	53.86879544900194
DALYs (Disability-Adjusted Life Years)	Sri Lanka	Both	Age-standardized	Osteoarthritis	Rate	1991	167.84354977644153	339.229376292314	80.62923797943367
DALYs (Disability-Adjusted Life Years)	Sri Lanka	Both	All ages	Low back pain	Number	1991	92315.44042934007	123887.90112789243	66044.43304734361
DALYs (Disability-Adjusted Life Years)	Sri Lanka	Both	All ages	Low back pain	Percent	1991	0.016702247190901288	0.020940606754163378	0.012617689328086613
DALYs (Disability-Adjusted Life Years)	Sri Lanka	Both	All ages	Low back pain	Rate	1991	533.5544320836984	716.033400489801	381.71620915178653
DALYs (Disability-Adjusted Life Years)	Sri Lanka	Both	Age-standardized	Low back pain	Rate	1991	635.4745150435397	849.1090197710438	455.38111765818684
DALYs (Disability-Adjusted Life Years)	Sri Lanka	Both	All ages	Neck pain	Number	1991	32670.31654121208	46464.05787103189	21625.836821376237
DALYs (Disability-Adjusted Life Years)	Sri Lanka	Both	All ages	Neck pain	Percent	1991	0.005905916632607668	0.008092315046083029	0.00415126566596478
DALYs (Disability-Adjusted Life Years)	Sri Lanka	Both	All ages	Neck pain	Rate	1991	188.82423251268952	268.54775208117087	124.99058694732607
DALYs (Disability-Adjusted Life Years)	Sri Lanka	Both	Age-standardized	Neck pain	Rate	1991	219.2564279316911	309.430568869608	145.7508535298874
DALYs (Disability-Adjusted Life Years)	Sri Lanka	Both	All ages	Gout	Number	1991	2241.2811249217484	3228.802943016556	1456.527377085888
DALYs (Disability-Adjusted Life Years)	Sri Lanka	Both	All ages	Gout	Percent	1991	0.0004058404278332994	0.000563589411728381	0.00027082785335248195
DALYs (Disability-Adjusted Life Years)	Sri Lanka	Both	All ages	Gout	Rate	1991	12.953905350891528	18.661473233071895	8.41827362661238
DALYs (Disability-Adjusted Life Years)	Sri Lanka	Both	Age-standardized	Gout	Rate	1991	17.66488771886999	25.247994917986883	11.731009724716904
DALYs (Disability-Adjusted Life Years)	Sri Lanka	Both	All ages	Other musculoskeletal disorders	Number	1991	61836.109491053525	87503.56294141646	42290.87996529336
DALYs (Disability-Adjusted Life Years)	Sri Lanka	Both	All ages	Other musculoskeletal disorders	Percent	1991	0.0111904760244025	0.015392670244698078	0.008120789702732813
DALYs (Disability-Adjusted Life Years)	Sri Lanka	Both	All ages	Other musculoskeletal disorders	Rate	1991	357.3934125030563	505.7432820920504	244.42808632292915
DALYs (Disability-Adjusted Life Years)	Sri Lanka	Both	Age-standardized	Other musculoskeletal disorders	Rate	1991	404.55686293633465	570.7816078059649	276.3968371512389
DALYs (Disability-Adjusted Life Years)	Sierra Leone	Both	All ages	Gout	Number	1990	277.8660839282802	412.2636248099182	184.51690204892122
DALYs (Disability-Adjusted Life Years)	Sierra Leone	Both	All ages	Gout	Percent	1990	5.020609680490532e-05	7.35410911707476e-05	3.3612018504658454e-05
DALYs (Disability-Adjusted Life Years)	Sierra Leone	Both	All ages	Gout	Rate	1990	6.6928854181355115	9.930082735934683	4.44440885214878
DALYs (Disability-Adjusted Life Years)	Sierra Leone	Both	Age-standardized	Gout	Rate	1990	12.50777105736528	18.464095951655104	8.36565408260917
DALYs (Disability-Adjusted Life Years)	Sierra Leone	Both	All ages	Other musculoskeletal disorders	Number	1990	8775.239053329693	11779.589165232639	6356.479955555156
DALYs (Disability-Adjusted Life Years)	Sierra Leone	Both	All ages	Other musculoskeletal disorders	Percent	1990	0.0015855010032209392	0.0021516236386413734	0.001141779702445084
DALYs (Disability-Adjusted Life Years)	Sierra Leone	Both	All ages	Other musculoskeletal disorders	Rate	1990	211.36681623887156	283.73178705740077	153.10681823329898
DALYs (Disability-Adjusted Life Years)	Sierra Leone	Both	Age-standardized	Other musculoskeletal disorders	Rate	1990	308.241870725148	414.4369722571331	218.7541354632271
DALYs (Disability-Adjusted Life Years)	Uzbekistan	Both	All ages	Rheumatoid arthritis	Number	1991	4737.2567051810865	6698.007570735115	3131.9632325403704
DALYs (Disability-Adjusted Life Years)	Uzbekistan	Both	All ages	Rheumatoid arthritis	Percent	1991	0.0005880094259588951	0.0008025678207786612	0.00040870782829499305
DALYs (Disability-Adjusted Life Years)	Uzbekistan	Both	All ages	Rheumatoid arthritis	Rate	1991	22.1005087967699	31.247910858612453	14.611405984441445
DALYs (Disability-Adjusted Life Years)	Uzbekistan	Both	Age-standardized	Rheumatoid arthritis	Rate	1991	32.890342869816465	45.81450950682557	22.26400331780569
DALYs (Disability-Adjusted Life Years)	Uzbekistan	Both	All ages	Osteoarthritis	Number	1991	24856.46869344	50214.57342859285	11979.058796170104
DALYs (Disability-Adjusted Life Years)	Uzbekistan	Both	All ages	Osteoarthritis	Percent	1991	0.003076823262789918	0.006078925968332679	0.0015608557810451442
DALYs (Disability-Adjusted Life Years)	Uzbekistan	Both	All ages	Osteoarthritis	Rate	1991	115.96175575944586	234.2637713871243	55.885359560995326
DALYs (Disability-Adjusted Life Years)	Uzbekistan	Both	Age-standardized	Osteoarthritis	Rate	1991	212.40131813168574	428.1207711992689	102.4206273356074
DALYs (Disability-Adjusted Life Years)	Uzbekistan	Both	All ages	Low back pain	Number	1991	157587.9433614349	209494.04835928028	113016.60688528969
DALYs (Disability-Adjusted Life Years)	Uzbekistan	Both	All ages	Low back pain	Percent	1991	0.019554635531846633	0.02501541017383007	0.014786613019552076
DALYs (Disability-Adjusted Life Years)	Uzbekistan	Both	All ages	Low back pain	Rate	1991	735.187883045307	977.3430799246132	527.2512490019159
DALYs (Disability-Adjusted Life Years)	Uzbekistan	Both	Age-standardized	Low back pain	Rate	1991	1042.0300179500382	1388.0903861171496	740.3530235128057
DALYs (Disability-Adjusted Life Years)	Poland	Both	All ages	Rheumatoid arthritis	Number	1990	27615.49179696788	33744.45436515332	22720.794520949443
DALYs (Disability-Adjusted Life Years)	Poland	Both	All ages	Rheumatoid arthritis	Percent	1990	0.0019167338526762546	0.002248786145849017	0.0016600492834824452
DALYs (Disability-Adjusted Life Years)	Poland	Both	All ages	Rheumatoid arthritis	Rate	1990	72.34372433665065	88.39963895741221	59.521188600151035
DALYs (Disability-Adjusted Life Years)	Poland	Both	Age-standardized	Rheumatoid arthritis	Rate	1990	63.8068471875622	78.38236966014631	52.33075929515858
DALYs (Disability-Adjusted Life Years)	Poland	Both	All ages	Osteoarthritis	Number	1990	96022.36178696659	193634.29134412383	46325.155702635544
DALYs (Disability-Adjusted Life Years)	Poland	Both	All ages	Osteoarthritis	Percent	1990	0.00662627124107001	0.01309617406011808	0.003397633136382422
DALYs (Disability-Adjusted Life Years)	Poland	Both	All ages	Osteoarthritis	Rate	1990	251.5477660996487	507.2596895290515	121.3570382393789
DALYs (Disability-Adjusted Life Years)	Poland	Both	Age-standardized	Osteoarthritis	Rate	1990	220.78498078170597	445.9265230886689	106.12589653766999
DALYs (Disability-Adjusted Life Years)	Poland	Both	All ages	Low back pain	Number	1990	609194.3072519992	820031.4214935187	436923.3272615635
DALYs (Disability-Adjusted Life Years)	Poland	Both	All ages	Low back pain	Percent	1990	0.042163358137736716	0.05317858545880671	0.032507639110851104
DALYs (Disability-Adjusted Life Years)	Poland	Both	All ages	Low back pain	Rate	1990	1595.8935424838025	2148.219106147969	1144.5988713890406
DALYs (Disability-Adjusted Life Years)	Poland	Both	Age-standardized	Low back pain	Rate	1990	1465.999998487178	1969.4997319231438	1048.4603805378526
DALYs (Disability-Adjusted Life Years)	Poland	Both	All ages	Neck pain	Number	1990	109088.69558582184	156014.81006395625	72830.76840080637
DALYs (Disability-Adjusted Life Years)	Poland	Both	All ages	Neck pain	Percent	1990	0.0075436840765864405	0.01031554999839181	0.005326849433843552
DALYs (Disability-Adjusted Life Years)	Poland	Both	All ages	Neck pain	Rate	1990	285.77736654945215	408.7087238816082	190.79323559223704
DALYs (Disability-Adjusted Life Years)	Poland	Both	Age-standardized	Neck pain	Rate	1990	267.78797644323737	383.98528420380785	179.07244430746348
DALYs (Disability-Adjusted Life Years)	Poland	Both	All ages	Gout	Number	1990	4262.653571088526	6191.933301814774	2855.4250061574585
DALYs (Disability-Adjusted Life Years)	Poland	Both	All ages	Gout	Percent	1990	0.00029540435530778485	0.00041387801763812025	0.0002099322059854195
DALYs (Disability-Adjusted Life Years)	Poland	Both	All ages	Gout	Rate	1990	11.166784106424172	16.22087773018037	7.480296966216451
DALYs (Disability-Adjusted Life Years)	Poland	Both	Age-standardized	Gout	Rate	1990	9.903266156981424	14.418459578309658	6.619667192989622
DALYs (Disability-Adjusted Life Years)	Poland	Both	All ages	Other musculoskeletal disorders	Number	1990	75243.90668644651	102615.61632049279	55060.20490965858
DALYs (Disability-Adjusted Life Years)	Poland	Both	All ages	Other musculoskeletal disorders	Percent	1990	0.0052155151311075775	0.006860956042538729	0.003924058743234514
DALYs (Disability-Adjusted Life Years)	Poland	Both	All ages	Other musculoskeletal disorders	Rate	1990	197.11488331830571	268.81997663863194	144.24006333797007
DALYs (Disability-Adjusted Life Years)	Poland	Both	Age-standardized	Other musculoskeletal disorders	Rate	1990	182.02686159303397	250.0053790453735	132.41356749023703
DALYs (Disability-Adjusted Life Years)	High-income North America	Both	All ages	Rheumatoid arthritis	Number	1991	146564.01089558256	184734.7568481085	112407.5735033208
DALYs (Disability-Adjusted Life Years)	High-income North America	Both	All ages	Rheumatoid arthritis	Percent	1991	0.0016022661487219245	0.001898174851487172	0.0013377031992740664
DALYs (Disability-Adjusted Life Years)	High-income North America	Both	All ages	Rheumatoid arthritis	Rate	1991	51.4993875861626	64.91175279267004	39.497562601448045
DALYs (Disability-Adjusted Life Years)	High-income North America	Both	Age-standardized	Rheumatoid arthritis	Rate	1991	43.429176138159946	55.272206538831796	33.08994175330176
DALYs (Disability-Adjusted Life Years)	High-income North America	Both	All ages	Osteoarthritis	Number	1991	991196.2038807858	2006472.1885874574	476772.5332242706
DALYs (Disability-Adjusted Life Years)	High-income North America	Both	All ages	Osteoarthritis	Percent	1991	0.010773899339253157	0.020649661850481237	0.005657635316761431
DALYs (Disability-Adjusted Life Years)	High-income North America	Both	All ages	Osteoarthritis	Rate	1991	348.2846652849634	705.0304388472214	167.52743957345783
DALYs (Disability-Adjusted Life Years)	High-income North America	Both	Age-standardized	Osteoarthritis	Rate	1991	289.27375930956237	583.1339834141514	138.77653272819038
DALYs (Disability-Adjusted Life Years)	San Marino	Both	All ages	Neck pain	Number	1991	85.90848199155535	120.58265973859285	56.729297710136336
DALYs (Disability-Adjusted Life Years)	San Marino	Both	All ages	Neck pain	Percent	1991	0.012875777118300022	0.016958575817132136	0.009170707646290795
DALYs (Disability-Adjusted Life Years)	San Marino	Both	All ages	Neck pain	Rate	1991	356.4766783794804	500.3569498294946	235.39784600661346
DALYs (Disability-Adjusted Life Years)	San Marino	Both	Age-standardized	Neck pain	Rate	1991	300.73642530968976	429.74184575086196	197.2929120885857
DALYs (Disability-Adjusted Life Years)	San Marino	Both	All ages	Gout	Number	1991	6.107551663289149	8.999177537258678	4.1017965228120525
DALYs (Disability-Adjusted Life Years)	San Marino	Both	All ages	Gout	Percent	1991	0.000917910207733204	0.0012924200284423425	0.0006411582497298841
DALYs (Disability-Adjusted Life Years)	San Marino	Both	All ages	Gout	Rate	1991	25.3432452708733	37.34202772835106	17.020377568588337
DALYs (Disability-Adjusted Life Years)	San Marino	Both	Age-standardized	Gout	Rate	1991	18.452342865536934	27.054800672772366	12.241528559454505
DALYs (Disability-Adjusted Life Years)	San Marino	Both	All ages	Other musculoskeletal disorders	Number	1991	108.73590517733042	152.57024781338367	74.00449349451884
DALYs (Disability-Adjusted Life Years)	San Marino	Both	All ages	Other musculoskeletal disorders	Percent	1991	0.01633178639049773	0.021748413144739364	0.011806952287642978
DALYs (Disability-Adjusted Life Years)	San Marino	Both	All ages	Other musculoskeletal disorders	Rate	1991	451.19892005554345	633.0892351862932	307.0811567672112
DALYs (Disability-Adjusted Life Years)	San Marino	Both	Age-standardized	Other musculoskeletal disorders	Rate	1991	375.2410465577545	529.0342213432077	257.07386525253605
DALYs (Disability-Adjusted Life Years)	Lebanon	Both	All ages	Rheumatoid arthritis	Number	1990	459.28584706170636	632.2781420251705	327.4109417069807
DALYs (Disability-Adjusted Life Years)	Lebanon	Both	All ages	Rheumatoid arthritis	Percent	1990	0.0004065034586173371	0.0005450419768421092	0.0002980767169408308
DALYs (Disability-Adjusted Life Years)	Lebanon	Both	All ages	Rheumatoid arthritis	Rate	1990	15.350572785273478	21.132442250916665	10.942957470868212
DALYs (Disability-Adjusted Life Years)	Lebanon	Both	Age-standardized	Rheumatoid arthritis	Rate	1990	17.872129327916994	24.409037432693026	12.853065178001604
DALYs (Disability-Adjusted Life Years)	Lebanon	Both	All ages	Osteoarthritis	Number	1990	4298.074891365066	8673.359338131628	2050.7142837811116
DALYs (Disability-Adjusted Life Years)	Lebanon	Both	All ages	Osteoarthritis	Percent	1990	0.0037922079068335246	0.007568275173032255	0.001904736716736064
DALYs (Disability-Adjusted Life Years)	Lebanon	Both	All ages	Osteoarthritis	Rate	1990	143.65326490801144	289.8870815736958	68.54040697394387
DALYs (Disability-Adjusted Life Years)	Lebanon	Both	Age-standardized	Osteoarthritis	Rate	1990	191.32259993174856	385.43252875853483	91.3961682132972
DALYs (Disability-Adjusted Life Years)	Ecuador	Both	All ages	Rheumatoid arthritis	Number	1990	2891.9696553093945	3608.1988154737337	2292.7012943298723
DALYs (Disability-Adjusted Life Years)	Ecuador	Both	All ages	Rheumatoid arthritis	Percent	1990	0.0008888922326717963	0.0010750372767702606	0.000730658497440895
DALYs (Disability-Adjusted Life Years)	Ecuador	Both	All ages	Rheumatoid arthritis	Rate	1990	28.982951606483237	36.16090904116265	22.977160406814594
DALYs (Disability-Adjusted Life Years)	Ecuador	Both	Age-standardized	Rheumatoid arthritis	Rate	1990	47.04424462067406	57.35944525653059	38.316342786962466
DALYs (Disability-Adjusted Life Years)	Ecuador	Both	All ages	Osteoarthritis	Number	1990	12889.779030873462	25626.593784187266	6151.412684371886
DALYs (Disability-Adjusted Life Years)	Ecuador	Both	All ages	Osteoarthritis	Percent	1990	0.0039429102640977515	0.007652795901811827	0.002032566791990679
DALYs (Disability-Adjusted Life Years)	Ecuador	Both	All ages	Osteoarthritis	Rate	1990	129.17972399336975	256.8264594763336	61.64867456867697
DALYs (Disability-Adjusted Life Years)	Ecuador	Both	Age-standardized	Osteoarthritis	Rate	1990	238.2254757028408	473.9935515585828	113.46259498516952
DALYs (Disability-Adjusted Life Years)	Ecuador	Both	All ages	Low back pain	Number	1990	49047.54698016591	64964.10113154899	34823.36596467467
DALYs (Disability-Adjusted Life Years)	Ecuador	Both	All ages	Low back pain	Percent	1990	0.015044777480220489	0.018978760239139827	0.011250681293539472
DALYs (Disability-Adjusted Life Years)	Ecuador	Both	All ages	Low back pain	Rate	1990	491.5482698558196	651.0619486610537	348.99533910256247
DALYs (Disability-Adjusted Life Years)	Ecuador	Both	Age-standardized	Low back pain	Rate	1990	651.612432766975	871.9435510342402	465.81507448059995
DALYs (Disability-Adjusted Life Years)	Ecuador	Both	All ages	Neck pain	Number	1990	19875.30770443353	28745.20724903863	12946.351667013332
DALYs (Disability-Adjusted Life Years)	Ecuador	Both	All ages	Neck pain	Percent	1990	0.006090131341836623	0.00839706605428998	0.004181303797129448
DALYs (Disability-Adjusted Life Years)	Ecuador	Both	All ages	Neck pain	Rate	1990	199.18780278485775	288.0808064800003	129.74668774849874
DALYs (Disability-Adjusted Life Years)	Ecuador	Both	Age-standardized	Neck pain	Rate	1990	247.4519120665178	350.85553812912156	164.17929932273745
DALYs (Disability-Adjusted Life Years)	Ecuador	Both	All ages	Gout	Number	1990	467.67483442945877	681.4693447101788	297.44305711342224
DALYs (Disability-Adjusted Life Years)	Ecuador	Both	All ages	Gout	Percent	1990	0.00014356369907479453	0.00020072170226303262	9.332174959845878e-05
DALYs (Disability-Adjusted Life Years)	Ecuador	Both	All ages	Gout	Rate	1990	4.686977634413997	6.829598990700316	2.980936440386154
DALYs (Disability-Adjusted Life Years)	Ecuador	Both	Age-standardized	Gout	Rate	1990	7.586224943936687	10.75026950982184	4.916215010703419
DALYs (Disability-Adjusted Life Years)	Ecuador	Both	All ages	Other musculoskeletal disorders	Number	1990	36996.27232769749	50872.679520044956	26116.87078841595
DALYs (Disability-Adjusted Life Years)	Ecuador	Both	All ages	Other musculoskeletal disorders	Percent	1990	0.011352823225250679	0.015089650653062774	0.008301987560079035
DALYs (Disability-Adjusted Life Years)	Ecuador	Both	All ages	Other musculoskeletal disorders	Rate	1990	370.77192996315034	509.83951574825716	261.7399531781931
DALYs (Disability-Adjusted Life Years)	Ecuador	Both	Age-standardized	Other musculoskeletal disorders	Rate	1990	506.0384115273356	691.4816173092121	353.3078575993307
DALYs (Disability-Adjusted Life Years)	Malawi	Both	All ages	Osteoarthritis	Number	1990	6653.056438254956	13377.232023613673	3212.4305226705437
DALYs (Disability-Adjusted Life Years)	Malawi	Both	All ages	Osteoarthritis	Percent	1990	0.000515387251703971	0.001032391921778062	0.00025365356255596574
DALYs (Disability-Adjusted Life Years)	Malawi	Both	All ages	Osteoarthritis	Rate	1990	67.84884868566462	136.42298090007716	32.76083924264038
DALYs (Disability-Adjusted Life Years)	Malawi	Both	Age-standardized	Osteoarthritis	Rate	1990	168.71069897018617	339.5786131379654	81.54084073056698
DALYs (Disability-Adjusted Life Years)	Malawi	Both	All ages	Low back pain	Number	1990	49927.59019784901	66092.6446367492	35692.60442168686
DALYs (Disability-Adjusted Life Years)	Malawi	Both	All ages	Low back pain	Percent	1990	0.003871831823573828	0.005013309708590862	0.002790749923323786
DALYs (Disability-Adjusted Life Years)	Malawi	Both	All ages	Low back pain	Rate	1990	509.1689126662889	674.0225168404552	363.9984327623575
DALYs (Disability-Adjusted Life Years)	Malawi	Both	Age-standardized	Low back pain	Rate	1990	852.7722883511498	1122.299154719957	624.4586878444659
DALYs (Disability-Adjusted Life Years)	Malawi	Both	All ages	Neck pain	Number	1990	12695.475104535672	18607.98560890523	8337.854103400194
DALYs (Disability-Adjusted Life Years)	Malawi	Both	All ages	Neck pain	Percent	1990	0.0009843629835707096	0.001433658684053089	0.0006412513659678864
DALYs (Disability-Adjusted Life Years)	Malawi	Both	All ages	Neck pain	Rate	1990	129.47032350535645	189.7669757713325	85.0306632259879
DALYs (Disability-Adjusted Life Years)	Malawi	Both	Age-standardized	Neck pain	Rate	1990	205.62799833354862	292.95137006305623	137.69029553753694
DALYs (Disability-Adjusted Life Years)	Malawi	Both	All ages	Gout	Number	1990	545.0188836487824	792.1099388610546	357.956088162298
DALYs (Disability-Adjusted Life Years)	Malawi	Both	All ages	Gout	Percent	1990	4.2294151647870624e-05	6.136657453731561e-05	2.8362496141439812e-05
DALYs (Disability-Adjusted Life Years)	Malawi	Both	All ages	Gout	Rate	1990	5.558182785717561	8.078053731089543	3.650488867370325
DALYs (Disability-Adjusted Life Years)	Malawi	Both	Age-standardized	Gout	Rate	1990	12.592796787671118	18.35711629319304	8.3575951438524
DALYs (Disability-Adjusted Life Years)	Malawi	Both	All ages	Other musculoskeletal disorders	Number	1990	18713.616658098596	25715.07103409489	13481.430448535708
DALYs (Disability-Adjusted Life Years)	Malawi	Both	All ages	Other musculoskeletal disorders	Percent	1990	0.0014515203260976944	0.001949016846014936	0.0010089835486315221
DALYs (Disability-Adjusted Life Years)	Malawi	Both	All ages	Other musculoskeletal disorders	Rate	1990	190.84421675669697	262.2460788850684	137.48561177228333
DALYs (Disability-Adjusted Life Years)	Malawi	Both	Age-standardized	Other musculoskeletal disorders	Rate	1990	314.1542358748045	431.00474657379334	224.4094475964581
DALYs (Disability-Adjusted Life Years)	Congo	Both	All ages	Rheumatoid arthritis	Number	1990	229.1824669799373	414.0128589079689	151.86153203465756
DALYs (Disability-Adjusted Life Years)	Congo	Both	All ages	Rheumatoid arthritis	Percent	1990	0.0001271907937486457	0.00023773487510822064	8.562574345374543e-05
DALYs (Disability-Adjusted Life Years)	Congo	Both	All ages	Rheumatoid arthritis	Rate	1990	9.542195794788526	17.23775737873452	6.3228766644618855
DALYs (Disability-Adjusted Life Years)	Congo	Both	Age-standardized	Rheumatoid arthritis	Rate	1990	17.07036925134019	33.244574889488945	11.433423343292219
DALYs (Disability-Adjusted Life Years)	Congo	Both	All ages	Osteoarthritis	Number	1990	2254.8627623765447	4562.739399466947	1070.5987322838969
DALYs (Disability-Adjusted Life Years)	Congo	Both	All ages	Osteoarthritis	Percent	1990	0.0012499378448954579	0.002557984198978595	0.0006170453247192173
DALYs (Disability-Adjusted Life Years)	Congo	Both	All ages	Osteoarthritis	Rate	1990	93.883019292476	189.9733137706419	44.57523673483986
DALYs (Disability-Adjusted Life Years)	Congo	Both	Age-standardized	Osteoarthritis	Rate	1990	207.24428119662932	419.17385991678617	99.02179922570387
DALYs (Disability-Adjusted Life Years)	Guinea	Both	All ages	Other musculoskeletal disorders	Number	1991	12978.50994575986	17615.493954710517	9441.20395729622
DALYs (Disability-Adjusted Life Years)	Guinea	Both	All ages	Other musculoskeletal disorders	Percent	1991	0.0016722747665495533	0.0022698309864509353	0.0012072477071125812
DALYs (Disability-Adjusted Life Years)	Guinea	Both	All ages	Other musculoskeletal disorders	Rate	1991	208.6451399835623	283.19022887992924	151.77869643864602
DALYs (Disability-Adjusted Life Years)	Guinea	Both	Age-standardized	Other musculoskeletal disorders	Rate	1991	303.9409463259098	416.04091666443134	218.49851651470266
DALYs (Disability-Adjusted Life Years)	Serbia	Both	All ages	Rheumatoid arthritis	Number	1991	2477.264989838669	3175.759197859622	1867.646442199636
DALYs (Disability-Adjusted Life Years)	Serbia	Both	All ages	Rheumatoid arthritis	Percent	1991	0.000637170423194661	0.0007830977162644532	0.0004984611058486645
DALYs (Disability-Adjusted Life Years)	Serbia	Both	All ages	Rheumatoid arthritis	Rate	1991	25.790427297860433	33.0623437718079	19.44378174447716
DALYs (Disability-Adjusted Life Years)	Serbia	Both	Age-standardized	Rheumatoid arthritis	Rate	1991	21.560439179458804	27.45798602440967	16.36982553137074
DALYs (Disability-Adjusted Life Years)	Serbia	Both	All ages	Osteoarthritis	Number	1991	24397.62681569099	49369.175670200304	11634.728222730351
DALYs (Disability-Adjusted Life Years)	Serbia	Both	All ages	Osteoarthritis	Percent	1991	0.006249438769709495	0.012206655685125557	0.0031332494939406985
DALYs (Disability-Adjusted Life Years)	Serbia	Both	All ages	Osteoarthritis	Rate	1991	253.99996496595568	513.974944586176	121.12737780960376
DALYs (Disability-Adjusted Life Years)	Serbia	Both	Age-standardized	Osteoarthritis	Rate	1991	207.72249324358185	420.29690288118513	98.37157856077545
DALYs (Disability-Adjusted Life Years)	Serbia	Both	All ages	Low back pain	Number	1991	157669.00444426757	211371.05604519686	112570.42135987952
DALYs (Disability-Adjusted Life Years)	Serbia	Both	All ages	Low back pain	Percent	1991	0.040492023690721246	0.05224771207130248	0.030183775940509163
DALYs (Disability-Adjusted Life Years)	Serbia	Both	All ages	Low back pain	Rate	1991	1641.4679143835751	2200.5517682469085	1171.953456687153
DALYs (Disability-Adjusted Life Years)	Serbia	Both	Age-standardized	Low back pain	Rate	1991	1444.031312644575	1925.4488386561154	1040.3150638997847
DALYs (Disability-Adjusted Life Years)	Serbia	Both	All ages	Neck pain	Number	1991	25008.10249959215	35648.630682191884	16720.071816749674
DALYs (Disability-Adjusted Life Years)	Serbia	Both	All ages	Neck pain	Percent	1991	0.006417638830220658	0.008679902999956648	0.004487453626382355
DALYs (Disability-Adjusted Life Years)	Serbia	Both	All ages	Neck pain	Rate	1991	260.35553403399837	371.13244713365265	174.07011295669724
DALYs (Disability-Adjusted Life Years)	Serbia	Both	Age-standardized	Neck pain	Rate	1991	232.72934743632743	330.357532880804	155.90620238362152
DALYs (Disability-Adjusted Life Years)	Serbia	Both	All ages	Gout	Number	1991	1143.5113730183687	1699.002593266298	733.0527114833785
DALYs (Disability-Adjusted Life Years)	Serbia	Both	All ages	Gout	Percent	1991	0.0002941505606176326	0.00042437699026511824	0.00019193875259489429
DALYs (Disability-Adjusted Life Years)	Serbia	Both	All ages	Gout	Rate	1991	11.9049221827607	17.688056401008808	7.631699773161046
DALYs (Disability-Adjusted Life Years)	Serbia	Both	Age-standardized	Gout	Rate	1991	9.962535783205674	14.757539406268265	6.493622066020775
DALYs (Disability-Adjusted Life Years)	Serbia	Both	All ages	Other musculoskeletal disorders	Number	1991	16745.065620085235	23365.64182390811	11784.463011112479
DALYs (Disability-Adjusted Life Years)	Serbia	Both	All ages	Other musculoskeletal disorders	Percent	1991	0.0043057905148109425	0.005907365010955869	0.0031525435214702757
DALYs (Disability-Adjusted Life Years)	Serbia	Both	All ages	Other musculoskeletal disorders	Rate	1991	174.33031962431934	243.25612689766996	122.68624381286538
DALYs (Disability-Adjusted Life Years)	Serbia	Both	Age-standardized	Other musculoskeletal disorders	Rate	1991	149.34235439444822	206.83235331888469	105.82446802904953
DALYs (Disability-Adjusted Life Years)	High-income North America	Both	All ages	Low back pain	Number	1991	3935146.0692287204	5242916.786954752	2813709.483918526
DALYs (Disability-Adjusted Life Years)	High-income North America	Both	All ages	Low back pain	Percent	1991	0.04292547104870982	0.05263613056534884	0.03370125843061725
DALYs (Disability-Adjusted Life Years)	High-income North America	Both	All ages	Low back pain	Rate	1991	1382.7242539899855	1842.2462789022875	988.6759674611858
DALYs (Disability-Adjusted Life Years)	High-income North America	Both	Age-standardized	Low back pain	Rate	1991	1239.6562849572736	1653.949802657994	890.0706486104948
DALYs (Disability-Adjusted Life Years)	High-income North America	Both	All ages	Neck pain	Number	1991	762133.2118298967	1094393.9454623568	502787.6295628337
DALYs (Disability-Adjusted Life Years)	High-income North America	Both	All ages	Neck pain	Percent	1991	0.00830536286150049	0.01121893542661934	0.005995366869830146
DALYs (Disability-Adjusted Life Years)	High-income North America	Both	All ages	Neck pain	Rate	1991	267.79694024802245	384.54609439877424	176.6685753901183
DALYs (Disability-Adjusted Life Years)	High-income North America	Both	Age-standardized	Neck pain	Rate	1991	244.25297337972972	355.6768541043322	162.0827376542406
DALYs (Disability-Adjusted Life Years)	High-income North America	Both	All ages	Gout	Number	1991	98787.5035331441	139881.47481590818	66999.8391368265
DALYs (Disability-Adjusted Life Years)	High-income North America	Both	All ages	Gout	Percent	1991	0.0010788436567696065	0.001477698690555627	0.0007619286933372366
DALYs (Disability-Adjusted Life Years)	High-income North America	Both	All ages	Gout	Rate	1991	34.711767930172954	49.151290577062305	23.542277963286644
DALYs (Disability-Adjusted Life Years)	High-income North America	Both	Age-standardized	Gout	Rate	1991	29.488915056534985	41.94416905789863	19.913717438000027
DALYs (Disability-Adjusted Life Years)	High-income North America	Both	All ages	Other musculoskeletal disorders	Number	1991	2244842.846055185	3001200.1028270805	1613319.8434388163
DALYs (Disability-Adjusted Life Years)	High-income North America	Both	All ages	Other musculoskeletal disorders	Percent	1991	0.024507557396708853	0.031582651310716296	0.018611212019385284
DALYs (Disability-Adjusted Life Years)	High-income North America	Both	All ages	Other musculoskeletal disorders	Rate	1991	788.7886739220291	1054.5560699020245	566.8853043118173
DALYs (Disability-Adjusted Life Years)	High-income North America	Both	Age-standardized	Other musculoskeletal disorders	Rate	1991	715.081954884064	961.9473537164063	513.8475047669497
DALYs (Disability-Adjusted Life Years)	Slovakia	Both	All ages	Rheumatoid arthritis	Number	1992	1138.667044307626	1501.0833609906863	860.072197829579
DALYs (Disability-Adjusted Life Years)	Slovakia	Both	All ages	Rheumatoid arthritis	Percent	1992	0.0005887285480312003	0.0007430247306616476	0.000459064047790427
DALYs (Disability-Adjusted Life Years)	Slovakia	Both	All ages	Rheumatoid arthritis	Rate	1992	21.39853134692151	28.209281646535132	16.16300566340074
DALYs (Disability-Adjusted Life Years)	Slovakia	Both	Age-standardized	Rheumatoid arthritis	Rate	1992	19.23928714356658	25.466270429684176	14.447083126624443
DALYs (Disability-Adjusted Life Years)	Slovakia	Both	All ages	Osteoarthritis	Number	1992	14170.925686752174	29074.782022904983	6708.035181625322
DALYs (Disability-Adjusted Life Years)	Slovakia	Both	All ages	Osteoarthritis	Percent	1992	0.007291267869692588	0.01440904643105068	0.003763542477305368
DALYs (Disability-Adjusted Life Years)	Slovakia	Both	All ages	Osteoarthritis	Rate	1992	266.3087502521399	546.3911840008947	126.06152239836152
DALYs (Disability-Adjusted Life Years)	Slovakia	Both	Age-standardized	Osteoarthritis	Rate	1992	235.42418366624312	482.86513713625845	111.22738698432799
DALYs (Disability-Adjusted Life Years)	Slovakia	Both	All ages	Low back pain	Number	1992	85768.19558349892	114958.3867886076	61445.48147947343
DALYs (Disability-Adjusted Life Years)	Slovakia	Both	All ages	Low back pain	Percent	1992	0.04426441771197248	0.055183835298973895	0.03447427179935719
DALYs (Disability-Adjusted Life Years)	Slovakia	Both	All ages	Low back pain	Rate	1992	1611.8086765902435	2160.3687009167224	1154.7212753177532
DALYs (Disability-Adjusted Life Years)	Slovakia	Both	Age-standardized	Low back pain	Rate	1992	1481.9157426688655	1985.385560143844	1062.463698153908
DALYs (Disability-Adjusted Life Years)	Slovakia	Both	All ages	Neck pain	Number	1992	13240.04480379084	18746.38778826197	8794.751811891005
DALYs (Disability-Adjusted Life Years)	Slovakia	Both	All ages	Neck pain	Percent	1992	0.006827116294445611	0.009219024540922726	0.004815905249084932
DALYs (Disability-Adjusted Life Years)	Slovakia	Both	All ages	Neck pain	Rate	1992	248.81506423226367	352.2936478525993	165.27638459017464
DALYs (Disability-Adjusted Life Years)	Slovakia	Both	Age-standardized	Neck pain	Rate	1992	232.43648236675455	333.9741035002775	154.49632912636446
DALYs (Disability-Adjusted Life Years)	Slovakia	Both	All ages	Gout	Number	1992	582.2659579429541	838.585811405555	390.94485642393954
DALYs (Disability-Adjusted Life Years)	Slovakia	Both	All ages	Gout	Percent	1992	0.00030086932187472636	0.00041921658181910036	0.00020746116354271072
DALYs (Disability-Adjusted Life Years)	Slovakia	Both	All ages	Gout	Rate	1992	10.942299959918257	15.759220276157786	7.346876162726034
DALYs (Disability-Adjusted Life Years)	Slovakia	Both	Age-standardized	Gout	Rate	1992	9.758336936412006	14.070020068805965	6.563787416702401
DALYs (Disability-Adjusted Life Years)	Slovakia	Both	All ages	Other musculoskeletal disorders	Number	1992	7044.556829787331	9945.290145248006	4870.275524474147
DALYs (Disability-Adjusted Life Years)	Slovakia	Both	All ages	Other musculoskeletal disorders	Percent	1992	0.003638590060319017	0.005028352478210766	0.0025916443155339685
DALYs (Disability-Adjusted Life Years)	Slovakia	Both	All ages	Other musculoskeletal disorders	Rate	1992	132.38564416258703	186.8980085014426	91.52521274730877
DALYs (Disability-Adjusted Life Years)	Slovakia	Both	Age-standardized	Other musculoskeletal disorders	Rate	1992	123.60210282052434	175.36043899480632	84.94934692649065
DALYs (Disability-Adjusted Life Years)	Middle SDI	Both	All ages	Rheumatoid arthritis	Number	1991	447584.3500218277	576849.970105588	344797.21620221407
DALYs (Disability-Adjusted Life Years)	Middle SDI	Both	All ages	Rheumatoid arthritis	Percent	1991	0.000664262039163045	0.0008245088512135962	0.0005287662353197954
DALYs (Disability-Adjusted Life Years)	Middle SDI	Both	All ages	Rheumatoid arthritis	Rate	1991	25.540305235797074	32.91653140025702	19.675009069973502
DALYs (Disability-Adjusted Life Years)	Middle SDI	Both	Age-standardized	Rheumatoid arthritis	Rate	1991	35.76041593089968	45.19618576198096	28.402997908208096
DALYs (Disability-Adjusted Life Years)	Middle SDI	Both	All ages	Osteoarthritis	Number	1991	2298652.4594001486	4609797.326210745	1105882.4081674782
DALYs (Disability-Adjusted Life Years)	Middle SDI	Both	All ages	Osteoarthritis	Percent	1991	0.003398079106655457	0.00671159348381075	0.00172298455065321
DALYs (Disability-Adjusted Life Years)	Middle SDI	Both	All ages	Osteoarthritis	Rate	1991	131.16697543431164	263.04679951576014	63.10447239300987
DALYs (Disability-Adjusted Life Years)	Middle SDI	Both	Age-standardized	Osteoarthritis	Rate	1991	208.08583776117422	418.824266784638	100.21953977959157
DALYs (Disability-Adjusted Life Years)	Middle SDI	Both	All ages	Low back pain	Number	1991	10998710.261553882	14724974.601709092	7842359.211259043
DALYs (Disability-Adjusted Life Years)	Middle SDI	Both	All ages	Low back pain	Percent	1991	0.016300761607817515	0.02079658656169239	0.012097742787903785
DALYs (Disability-Adjusted Life Years)	Middle SDI	Both	All ages	Low back pain	Rate	1991	627.6144759451039	840.2446285234698	447.50503008997646
DALYs (Disability-Adjusted Life Years)	Middle SDI	Both	Age-standardized	Low back pain	Rate	1991	774.8087879575147	1042.4913551630539	551.3006992100607
DALYs (Disability-Adjusted Life Years)	Middle SDI	Both	All ages	Neck pain	Number	1991	3666247.356807284	5322447.6372143105	2414142.8896292746
DALYs (Disability-Adjusted Life Years)	Middle SDI	Both	All ages	Neck pain	Percent	1991	0.005429382668062477	0.007614758203669804	0.003687752980007008
DALYs (Disability-Adjusted Life Years)	Middle SDI	Both	All ages	Neck pain	Rate	1991	209.20543034676197	303.7124449265729	137.75715411174198
DALYs (Disability-Adjusted Life Years)	Middle SDI	Both	Age-standardized	Neck pain	Rate	1991	249.31435555278526	355.0338505135384	166.6316072214131
DALYs (Disability-Adjusted Life Years)	Middle SDI	Both	All ages	Gout	Number	1991	187627.9823681977	270555.07373856066	123621.42859570662
DALYs (Disability-Adjusted Life Years)	Middle SDI	Both	All ages	Gout	Percent	1991	0.0002783062974342031	0.00039131189021317106	0.00019005841137425235
DALYs (Disability-Adjusted Life Years)	Middle SDI	Both	All ages	Gout	Rate	1991	10.706531495631653	15.438562956992197	7.054154194322614
DALYs (Disability-Adjusted Life Years)	Middle SDI	Both	Age-standardized	Gout	Rate	1991	15.43386704541487	22.198805915789713	10.286310603071742
DALYs (Disability-Adjusted Life Years)	Middle SDI	Both	All ages	Other musculoskeletal disorders	Number	1991	6528090.719862206	8978404.993040016	4646585.311871631
DALYs (Disability-Adjusted Life Years)	Middle SDI	Both	All ages	Other musculoskeletal disorders	Percent	1991	0.009680884579620337	0.013022427583881072	0.007152530691806559
DALYs (Disability-Adjusted Life Years)	Middle SDI	Both	All ages	Other musculoskeletal disorders	Rate	1991	372.5095159920666	512.3307015575127	265.14601585954733
DALYs (Disability-Adjusted Life Years)	Middle SDI	Both	Age-standardized	Other musculoskeletal disorders	Rate	1991	447.5816873644253	609.1033632609397	318.58161078197764
DALYs (Disability-Adjusted Life Years)	Denmark	Both	All ages	Rheumatoid arthritis	Number	1992	3655.456076347611	4640.131549508487	2827.0694161386814
DALYs (Disability-Adjusted Life Years)	Denmark	Both	All ages	Rheumatoid arthritis	Percent	1992	0.0019213809672744852	0.0023213854004228776	0.0015699185363036773
DALYs (Disability-Adjusted Life Years)	Denmark	Both	All ages	Rheumatoid arthritis	Rate	1992	70.71942950449672	89.76922418253439	54.69323994140259
DALYs (Disability-Adjusted Life Years)	Denmark	Both	Age-standardized	Rheumatoid arthritis	Rate	1992	48.099229838471274	61.8145828616346	36.878123328612155
DALYs (Disability-Adjusted Life Years)	Denmark	Both	All ages	Osteoarthritis	Number	1992	19260.791874140814	39046.122501997226	9428.45118634306
DALYs (Disability-Adjusted Life Years)	Denmark	Both	All ages	Osteoarthritis	Percent	1992	0.010068322140643056	0.019561431397408856	0.005317003028353931
DALYs (Disability-Adjusted Life Years)	Denmark	Both	All ages	Osteoarthritis	Rate	1992	372.62442351791395	755.3967138521701	182.40533467861852
DALYs (Disability-Adjusted Life Years)	Denmark	Both	Age-standardized	Osteoarthritis	Rate	1992	249.41620673710915	506.70750655956374	122.08742659626297
DALYs (Disability-Adjusted Life Years)	Denmark	Both	All ages	Low back pain	Number	1992	95004.15032464461	125036.50173664809	67884.91153107389
DALYs (Disability-Adjusted Life Years)	Denmark	Both	All ages	Low back pain	Percent	1992	0.049832315460891154	0.060758437889248396	0.03887124689201993
DALYs (Disability-Adjusted Life Years)	Denmark	Both	All ages	Low back pain	Rate	1992	1837.9756646484755	2418.9895557133455	1313.3196282958827
DALYs (Disability-Adjusted Life Years)	Denmark	Both	Age-standardized	Low back pain	Rate	1992	1474.8747888528162	1943.5878237091156	1048.2737907020332
DALYs (Disability-Adjusted Life Years)	Denmark	Both	All ages	Neck pain	Number	1992	22791.653499590626	31421.540433475733	14994.831863208503
DALYs (Disability-Adjusted Life Years)	Denmark	Both	All ages	Neck pain	Percent	1992	0.011943548967621186	0.01564990068525265	0.008580813540494264
DALYs (Disability-Adjusted Life Years)	Denmark	Both	All ages	Neck pain	Rate	1992	440.93341550028344	607.8895128807364	290.0940218495225
DALYs (Disability-Adjusted Life Years)	Denmark	Both	Age-standardized	Neck pain	Rate	1992	365.0931109282443	506.16457247125567	242.98197304071738
DALYs (Disability-Adjusted Life Years)	Denmark	Both	All ages	Gout	Number	1992	1257.6393319330082	1844.0500812743735	823.7496575675491
DALYs (Disability-Adjusted Life Years)	Denmark	Both	All ages	Gout	Percent	1992	0.0006602756260714145	0.0009211077406588114	0.00045170341691283056
DALYs (Disability-Adjusted Life Years)	Denmark	Both	All ages	Gout	Rate	1992	24.33062638946648	35.67548535715005	15.936480871603788
DALYs (Disability-Adjusted Life Years)	Denmark	Both	Age-standardized	Gout	Rate	1992	16.99622811989988	24.842814084643187	11.09691283815478
DALYs (Disability-Adjusted Life Years)	Denmark	Both	All ages	Other musculoskeletal disorders	Number	1992	22053.138947289117	30681.0785116544	15517.31231450081
DALYs (Disability-Adjusted Life Years)	Denmark	Both	All ages	Other musculoskeletal disorders	Percent	1992	0.011577670815455288	0.015315458825775657	0.008434237768401482
DALYs (Disability-Adjusted Life Years)	Denmark	Both	All ages	Other musculoskeletal disorders	Rate	1992	426.64591573863487	593.5643387882799	300.20206819747983
DALYs (Disability-Adjusted Life Years)	Denmark	Both	Age-standardized	Other musculoskeletal disorders	Rate	1992	357.88628233388636	495.7287605639862	248.11690032863842
DALYs (Disability-Adjusted Life Years)	Sierra Leone	Both	All ages	Rheumatoid arthritis	Number	1990	177.06484341596206	264.874306639341	112.40421120949799
DALYs (Disability-Adjusted Life Years)	Sierra Leone	Both	All ages	Rheumatoid arthritis	Percent	1990	3.1967853253824116e-05	4.547646899269661e-05	2.0588304082408935e-05
DALYs (Disability-Adjusted Life Years)	Sierra Leone	Both	All ages	Rheumatoid arthritis	Rate	1990	4.264913125809993	6.37995598269118	2.7074499179800995
DALYs (Disability-Adjusted Life Years)	Sierra Leone	Both	Age-standardized	Rheumatoid arthritis	Rate	1990	6.66302626314488	9.845536131237747	4.303381503443163
DALYs (Disability-Adjusted Life Years)	Sierra Leone	Both	All ages	Osteoarthritis	Number	1990	3537.7295546674936	7084.236352993851	1709.0959485622643
DALYs (Disability-Adjusted Life Years)	Sierra Leone	Both	All ages	Osteoarthritis	Percent	1990	0.0006386888909427892	0.0012871534167935971	0.00032126836874946525
DALYs (Disability-Adjusted Life Years)	Sierra Leone	Both	All ages	Osteoarthritis	Rate	1990	85.21233759443827	170.63609028950816	41.16653313932089
DALYs (Disability-Adjusted Life Years)	Sierra Leone	Both	Age-standardized	Osteoarthritis	Rate	1990	171.9104555879106	344.77720896776464	83.48978870898374
DALYs (Disability-Adjusted Life Years)	Sierra Leone	Both	All ages	Low back pain	Number	1990	22228.891898498903	29830.246550013766	15853.453508035418
DALYs (Disability-Adjusted Life Years)	Sierra Leone	Both	All ages	Low back pain	Percent	1990	0.0040152620282508916	0.005303554294628867	0.002814427565182926
DALYs (Disability-Adjusted Life Years)	Sierra Leone	Both	All ages	Low back pain	Rate	1990	535.4213236300347	718.5131028999784	381.857858688527
DALYs (Disability-Adjusted Life Years)	Sierra Leone	Both	Age-standardized	Low back pain	Rate	1990	800.7660642874494	1082.4021676426144	574.0346928883218
DALYs (Disability-Adjusted Life Years)	Sierra Leone	Both	All ages	Neck pain	Number	1990	8612.949488259337	12240.2176299749	5676.606086611886
DALYs (Disability-Adjusted Life Years)	Sierra Leone	Both	All ages	Neck pain	Percent	1990	0.0015555864618354493	0.0022335587650214985	0.0010349472254227194
DALYs (Disability-Adjusted Life Years)	Sierra Leone	Both	All ages	Neck pain	Rate	1990	207.45779125741524	294.82682064792476	136.7308797261861
DALYs (Disability-Adjusted Life Years)	Sierra Leone	Both	Age-standardized	Neck pain	Rate	1990	294.2380679526169	412.5958992388752	196.15355655879506
DALYs (Disability-Adjusted Life Years)	Ukraine	Both	All ages	Rheumatoid arthritis	Number	1990	10319.912428583719	13222.694420360373	7841.093260055011
DALYs (Disability-Adjusted Life Years)	Ukraine	Both	All ages	Rheumatoid arthritis	Percent	1990	0.00045474301384480943	0.0005756271466823761	0.00036402860718562667
DALYs (Disability-Adjusted Life Years)	Ukraine	Both	All ages	Rheumatoid arthritis	Rate	1990	19.577502586013953	25.084256867497857	14.8750316088652
DALYs (Disability-Adjusted Life Years)	Ukraine	Both	Age-standardized	Rheumatoid arthritis	Rate	1990	15.8238843470819	20.510176086652017	12.059828376287832
DALYs (Disability-Adjusted Life Years)	Ukraine	Both	All ages	Osteoarthritis	Number	1990	173385.45433945584	350221.67379101296	84207.03150360449
DALYs (Disability-Adjusted Life Years)	Ukraine	Both	All ages	Osteoarthritis	Percent	1990	0.007602116462564749	0.01504541102121031	0.0038841494272506393
DALYs (Disability-Adjusted Life Years)	Ukraine	Both	All ages	Osteoarthritis	Rate	1990	328.9227698585952	664.3918513621206	159.74586881728234
DALYs (Disability-Adjusted Life Years)	Ukraine	Both	Age-standardized	Osteoarthritis	Rate	1990	243.2107187366644	492.0539397269639	117.99756939405025
DALYs (Disability-Adjusted Life Years)	Ukraine	Both	All ages	Low back pain	Number	1990	904081.5531826672	1219302.9331649942	648400.5789532028
DALYs (Disability-Adjusted Life Years)	Ukraine	Both	All ages	Low back pain	Percent	1990	0.03974806093530629	0.050079705258159524	0.030594663796524556
DALYs (Disability-Adjusted Life Years)	Ukraine	Both	All ages	Low back pain	Rate	1990	1715.0977847813217	2313.091946502891	1230.0554000894158
DALYs (Disability-Adjusted Life Years)	Ukraine	Both	Age-standardized	Low back pain	Rate	1990	1431.4606772912884	1915.1460594563157	1018.2903765499459
DALYs (Disability-Adjusted Life Years)	Ukraine	Both	All ages	Neck pain	Number	1990	160764.30566466207	231240.86828129197	107455.50190582647
DALYs (Disability-Adjusted Life Years)	Ukraine	Both	All ages	Neck pain	Percent	1990	0.007062487827965135	0.00961761386945629	0.005003309043929409
DALYs (Disability-Adjusted Life Years)	Ukraine	Both	All ages	Neck pain	Rate	1990	304.97968191776556	438.67801476978224	203.8496335120021
DALYs (Disability-Adjusted Life Years)	Ukraine	Both	Age-standardized	Neck pain	Rate	1990	268.69800385563263	386.92585320718604	181.1178051774799
DALYs (Disability-Adjusted Life Years)	Ukraine	Both	All ages	Gout	Number	1990	8084.326341699371	11852.112053549943	5546.253417637033
DALYs (Disability-Adjusted Life Years)	Ukraine	Both	All ages	Gout	Percent	1990	0.000355770948877623	0.0004971679310717403	0.00024664921872956803
DALYs (Disability-Adjusted Life Years)	Ukraine	Both	All ages	Gout	Rate	1990	15.336459582973502	22.48417861913439	10.52158062172426
DALYs (Disability-Adjusted Life Years)	Ukraine	Both	Age-standardized	Gout	Rate	1990	11.823579477523262	17.2229378063727	8.093712469939417
DALYs (Disability-Adjusted Life Years)	Ukraine	Both	All ages	Other musculoskeletal disorders	Number	1990	79952.16630217122	116902.79790016802	53352.0777020885
DALYs (Disability-Adjusted Life Years)	Ukraine	Both	All ages	Other musculoskeletal disorders	Percent	1990	0.003518926185713474	0.00494364691357769	0.002462248897972594
DALYs (Disability-Adjusted Life Years)	Ukraine	Both	All ages	Other musculoskeletal disorders	Rate	1990	151.67413031555986	221.7717295607806	101.21214171244672
DALYs (Disability-Adjusted Life Years)	Ukraine	Both	Age-standardized	Other musculoskeletal disorders	Rate	1990	123.05887797313994	177.1764691294497	83.0123789592271
DALYs (Disability-Adjusted Life Years)	Austria	Both	All ages	Rheumatoid arthritis	Number	1990	4838.340238257195	6166.2726918973485	3729.405812881046
DALYs (Disability-Adjusted Life Years)	Austria	Both	All ages	Rheumatoid arthritis	Percent	1990	0.0018010086857707362	0.0021755443094498405	0.00146698312070933
DALYs (Disability-Adjusted Life Years)	Austria	Both	All ages	Rheumatoid arthritis	Rate	1990	62.28385451244046	79.37830171375248	48.00856443097151
DALYs (Disability-Adjusted Life Years)	Austria	Both	Age-standardized	Rheumatoid arthritis	Rate	1990	45.34937790818725	58.46497593473439	34.472904362165295
DALYs (Disability-Adjusted Life Years)	Austria	Both	All ages	Osteoarthritis	Number	1990	26566.635392430853	53033.5633556337	12792.117249341249
DALYs (Disability-Adjusted Life Years)	Austria	Both	All ages	Osteoarthritis	Percent	1990	0.009833608154113674	0.01898760302105816	0.0051320130392804465
DALYs (Disability-Adjusted Life Years)	Austria	Both	All ages	Osteoarthritis	Rate	1990	341.9917517547795	682.6999718209962	164.67266261354163
DALYs (Disability-Adjusted Life Years)	Austria	Both	Age-standardized	Osteoarthritis	Rate	1990	235.4350196479313	471.616740589644	112.90853863682318
DALYs (Disability-Adjusted Life Years)	Austria	Both	All ages	Low back pain	Number	1990	93423.43458102051	124426.67842022651	67374.21262745846
DALYs (Disability-Adjusted Life Years)	Austria	Both	All ages	Low back pain	Percent	1990	0.03470004721698755	0.04300397812174146	0.027004252108457395
DALYs (Disability-Adjusted Life Years)	Austria	Both	All ages	Low back pain	Rate	1990	1202.6379545380512	1601.7420757046882	867.3068553546772
DALYs (Disability-Adjusted Life Years)	Austria	Both	Age-standardized	Low back pain	Rate	1990	977.3004306469902	1301.8150318452897	711.4789164632322
DALYs (Disability-Adjusted Life Years)	Austria	Both	All ages	Neck pain	Number	1990	34629.03034309828	48973.645089581754	22772.70094809052
DALYs (Disability-Adjusted Life Years)	Austria	Both	All ages	Neck pain	Percent	1990	0.012849773854061506	0.016978744300104757	0.009255511443217266
DALYs (Disability-Adjusted Life Years)	Austria	Both	All ages	Neck pain	Rate	1990	445.7787963612339	630.4367273687494	293.1525115763854
DALYs (Disability-Adjusted Life Years)	Austria	Both	Age-standardized	Neck pain	Rate	1990	375.9583113416965	533.7013556876449	249.10067655982434
DALYs (Disability-Adjusted Life Years)	Brunei Darussalam	Both	All ages	Rheumatoid arthritis	Number	1992	66.74411495625542	88.16643625692042	50.98238936613528
DALYs (Disability-Adjusted Life Years)	Brunei Darussalam	Both	All ages	Rheumatoid arthritis	Percent	1992	0.0011008797057182368	0.001390282807403856	0.0008812485091379961
DALYs (Disability-Adjusted Life Years)	Brunei Darussalam	Both	All ages	Rheumatoid arthritis	Rate	1992	24.36333448940449	32.18303784047396	18.609895509293885
DALYs (Disability-Adjusted Life Years)	Brunei Darussalam	Both	Age-standardized	Rheumatoid arthritis	Rate	1992	48.41768522294609	60.7086397113098	38.109421740553856
DALYs (Disability-Adjusted Life Years)	Brunei Darussalam	Both	All ages	Osteoarthritis	Number	1992	347.59344315909084	697.227994705107	165.59984549041684
DALYs (Disability-Adjusted Life Years)	Brunei Darussalam	Both	All ages	Osteoarthritis	Percent	1992	0.005702318197108191	0.011081878168678547	0.0029218555650927635
DALYs (Disability-Adjusted Life Years)	Brunei Darussalam	Both	All ages	Osteoarthritis	Rate	1992	126.88062951406413	254.50631657203837	60.44824221163184
DALYs (Disability-Adjusted Life Years)	Brunei Darussalam	Both	Age-standardized	Osteoarthritis	Rate	1992	298.0500401854505	599.7189770497199	141.88349379210797
DALYs (Disability-Adjusted Life Years)	China	Both	All ages	Rheumatoid arthritis	Number	1991	412668.45767220814	535233.6355215893	318641.81425668683
DALYs (Disability-Adjusted Life Years)	China	Both	All ages	Rheumatoid arthritis	Percent	1991	0.000988371083936002	0.001235170532027069	0.0007916462485436516
DALYs (Disability-Adjusted Life Years)	China	Both	All ages	Rheumatoid arthritis	Rate	1991	34.5963199444724	44.871648790411285	26.713537099237087
DALYs (Disability-Adjusted Life Years)	China	Both	Age-standardized	Rheumatoid arthritis	Rate	1991	42.223987456691084	53.752662725411795	33.17058968398351
DALYs (Disability-Adjusted Life Years)	China	Both	All ages	Osteoarthritis	Number	1991	1868118.4715822332	3755069.291477422	898875.9995784627
DALYs (Disability-Adjusted Life Years)	China	Both	All ages	Osteoarthritis	Percent	1991	0.004455393132348875	0.008712530382181005	0.002248695381112816
DALYs (Disability-Adjusted Life Years)	China	Both	All ages	Osteoarthritis	Rate	1991	156.61488813951163	314.8085980557493	75.35783531225351
DALYs (Disability-Adjusted Life Years)	China	Both	Age-standardized	Osteoarthritis	Rate	1991	209.0966087299962	420.3374499888028	101.17440305828526
DALYs (Disability-Adjusted Life Years)	China	Both	All ages	Low back pain	Number	1991	7618890.489144235	10347128.108691242	5409660.272373509
DALYs (Disability-Adjusted Life Years)	China	Both	All ages	Low back pain	Percent	1991	0.018229744600023554	0.023663994258818266	0.013333919403257701
DALYs (Disability-Adjusted Life Years)	China	Both	All ages	Low back pain	Rate	1991	638.7344806316738	867.4579990290206	453.5222745873068
DALYs (Disability-Adjusted Life Years)	China	Both	Age-standardized	Low back pain	Rate	1991	717.9205611250775	970.4020471916132	508.4731154903791
DALYs (Disability-Adjusted Life Years)	China	Both	All ages	Neck pain	Number	1991	2745342.066169418	4010947.7931764377	1781605.4550215108
DALYs (Disability-Adjusted Life Years)	China	Both	All ages	Neck pain	Percent	1991	0.0065642650027411395	0.009243113373112295	0.004393131649472956
DALYs (Disability-Adjusted Life Years)	China	Both	All ages	Neck pain	Rate	1991	230.15748044804485	336.2603333340561	149.362014931854
DALYs (Disability-Adjusted Life Years)	China	Both	Age-standardized	Neck pain	Rate	1991	248.11208099366593	353.61176271706313	164.3098181131592
DALYs (Disability-Adjusted Life Years)	China	Both	All ages	Gout	Number	1991	192881.00720932355	278611.56735580496	126307.67104177101
DALYs (Disability-Adjusted Life Years)	China	Both	All ages	Gout	Percent	1991	0.00046183392620709673	0.0006543159369887953	0.00031640755655307706
DALYs (Disability-Adjusted Life Years)	China	Both	All ages	Gout	Rate	1991	16.170300667676283	23.357576149250477	10.589083118810343
DALYs (Disability-Adjusted Life Years)	China	Both	Age-standardized	Gout	Rate	1991	19.860027900718393	28.553124370643133	13.15021717668081
DALYs (Disability-Adjusted Life Years)	Grenada	Both	All ages	Rheumatoid arthritis	Number	1991	9.478489004744496	12.496914279559558	7.124739248728354
DALYs (Disability-Adjusted Life Years)	Grenada	Both	All ages	Rheumatoid arthritis	Percent	1991	0.0003211283984330604	0.0004059607645147075	0.0002490174530830273
DALYs (Disability-Adjusted Life Years)	Grenada	Both	All ages	Rheumatoid arthritis	Rate	1991	10.836335511710432	14.287167071313482	8.145397952566741
DALYs (Disability-Adjusted Life Years)	Grenada	Both	Age-standardized	Rheumatoid arthritis	Rate	1991	13.337699068725925	17.965347955414405	9.9375354025288
DALYs (Disability-Adjusted Life Years)	American Samoa	Both	All ages	Neck pain	Number	1990	83.90473919579081	122.46032468370791	54.72338495270515
DALYs (Disability-Adjusted Life Years)	American Samoa	Both	All ages	Neck pain	Percent	1990	0.0064630173170398585	0.008968271805015832	0.004520143989803106
DALYs (Disability-Adjusted Life Years)	American Samoa	Both	All ages	Neck pain	Rate	1990	172.98826304041995	252.47916937048595	112.82441732606719
DALYs (Disability-Adjusted Life Years)	American Samoa	Both	Age-standardized	Neck pain	Rate	1990	240.00114816158617	342.4063809083531	158.6241552233313
DALYs (Disability-Adjusted Life Years)	American Samoa	Both	All ages	Gout	Number	1990	7.1645152525712446	10.619612023555986	4.647827112728209
DALYs (Disability-Adjusted Life Years)	American Samoa	Both	All ages	Gout	Percent	1990	0.000553349334583784	0.0007978453201066783	0.0003691009084320257
DALYs (Disability-Adjusted Life Years)	American Samoa	Both	All ages	Gout	Rate	1990	14.771240110487952	21.894689808061162	9.582528315437024
DALYs (Disability-Adjusted Life Years)	American Samoa	Both	Age-standardized	Gout	Rate	1990	26.3782511610662	39.04243770256629	17.60285913181416
DALYs (Disability-Adjusted Life Years)	American Samoa	Both	All ages	Other musculoskeletal disorders	Number	1990	148.26292113370562	202.6067739361655	105.39660506661156
DALYs (Disability-Adjusted Life Years)	American Samoa	Both	All ages	Other musculoskeletal disorders	Percent	1990	0.011442107701205595	0.015221044147543864	0.008391010926842076
DALYs (Disability-Adjusted Life Years)	American Samoa	Both	All ages	Other musculoskeletal disorders	Rate	1990	305.67695515231577	417.7188826206208	217.29851991179214
DALYs (Disability-Adjusted Life Years)	American Samoa	Both	Age-standardized	Other musculoskeletal disorders	Rate	1990	414.3132399392671	565.0520175913165	293.4553642968321
DALYs (Disability-Adjusted Life Years)	Brunei Darussalam	Both	All ages	Low back pain	Number	1992	2235.5266606736564	2988.954066657512	1568.4727311376575
DALYs (Disability-Adjusted Life Years)	Brunei Darussalam	Both	All ages	Low back pain	Percent	1992	0.03678276394344836	0.04589819238995177	0.02812170736110995
DALYs (Disability-Adjusted Life Years)	Brunei Darussalam	Both	All ages	Low back pain	Rate	1992	816.0252604993026	1091.0458210011493	572.5332609663305
DALYs (Disability-Adjusted Life Years)	Brunei Darussalam	Both	Age-standardized	Low back pain	Rate	1992	1009.4481262610259	1350.6493589852032	724.5448352897686
DALYs (Disability-Adjusted Life Years)	Brunei Darussalam	Both	All ages	Neck pain	Number	1992	468.2915697139953	697.6959652311873	302.5500198830068
DALYs (Disability-Adjusted Life Years)	Brunei Darussalam	Both	All ages	Neck pain	Percent	1992	0.007696993594726396	0.01086634729507939	0.005302359419815277
DALYs (Disability-Adjusted Life Years)	Brunei Darussalam	Both	All ages	Neck pain	Rate	1992	170.93857876440464	254.6771379615429	110.4386107901313
DALYs (Disability-Adjusted Life Years)	Brunei Darussalam	Both	Age-standardized	Neck pain	Rate	1992	201.02185354049558	291.3591784643466	132.4213271881838
DALYs (Disability-Adjusted Life Years)	Brunei Darussalam	Both	All ages	Gout	Number	1992	31.611808765891897	45.86069738571146	20.10994104966749
DALYs (Disability-Adjusted Life Years)	Brunei Darussalam	Both	All ages	Gout	Percent	1992	0.0005208973297999282	0.0007356664702505447	0.0003373332407568752
DALYs (Disability-Adjusted Life Years)	Brunei Darussalam	Both	All ages	Gout	Rate	1992	11.539130772552593	16.740344988584326	7.340650492951607
DALYs (Disability-Adjusted Life Years)	Brunei Darussalam	Both	Age-standardized	Gout	Rate	1992	21.490574162511912	31.736208169461825	14.237776830515404
DALYs (Disability-Adjusted Life Years)	Brunei Darussalam	Both	All ages	Other musculoskeletal disorders	Number	1992	1224.4324113681698	1709.5859947241634	850.2840235725221
DALYs (Disability-Adjusted Life Years)	Brunei Darussalam	Both	All ages	Other musculoskeletal disorders	Percent	1992	0.02017026206382653	0.02736554943254085	0.014934636619824904
DALYs (Disability-Adjusted Life Years)	Brunei Darussalam	Both	All ages	Other musculoskeletal disorders	Rate	1992	446.9496137207369	624.043265165245	310.37574010639446
DALYs (Disability-Adjusted Life Years)	Brunei Darussalam	Both	Age-standardized	Other musculoskeletal disorders	Rate	1992	542.2915523603035	746.9328735146805	383.6528415911186
DALYs (Disability-Adjusted Life Years)	Uruguay	Both	All ages	Rheumatoid arthritis	Number	1990	1232.0497645535365	1530.8398338782968	984.5141796351263
DALYs (Disability-Adjusted Life Years)	Uruguay	Both	All ages	Rheumatoid arthritis	Percent	1990	0.0011152544805319053	0.0013146578902154182	0.0009408431954580822
DALYs (Disability-Adjusted Life Years)	Uruguay	Both	All ages	Rheumatoid arthritis	Rate	1990	39.24444054190967	48.761790771977445	31.35969771428721
DALYs (Disability-Adjusted Life Years)	Uruguay	Both	Age-standardized	Rheumatoid arthritis	Rate	1990	34.40850536209667	43.06599730622226	27.29781547739943
DALYs (Disability-Adjusted Life Years)	Uruguay	Both	All ages	Osteoarthritis	Number	1990	9484.712032897578	18884.854046966066	4532.010351124545
DALYs (Disability-Adjusted Life Years)	Uruguay	Both	All ages	Osteoarthritis	Percent	1990	0.008535849709769538	0.0166234766261414	0.00432509029955769
DALYs (Disability-Adjusted Life Years)	Uruguay	Both	All ages	Osteoarthritis	Rate	1990	302.11621976736285	601.5386335123939	144.35797633911054
DALYs (Disability-Adjusted Life Years)	Uruguay	Both	Age-standardized	Osteoarthritis	Rate	1990	248.29769192667885	493.38490376531536	118.53302910163255
DALYs (Disability-Adjusted Life Years)	Uruguay	Both	All ages	Low back pain	Number	1990	34740.424966601284	46319.903068573636	24923.302412149817
DALYs (Disability-Adjusted Life Years)	Uruguay	Both	All ages	Low back pain	Percent	1990	0.03136453389636638	0.039165913189800075	0.024074955207679723
DALYs (Disability-Adjusted Life Years)	Uruguay	Both	All ages	Low back pain	Rate	1990	1106.5856114152227	1475.426345737243	793.8811302610694
DALYs (Disability-Adjusted Life Years)	Uruguay	Both	Age-standardized	Low back pain	Rate	1990	1029.007245868534	1370.6883918013798	740.1977673885791
DALYs (Disability-Adjusted Life Years)	Uruguay	Both	All ages	Neck pain	Number	1990	6925.101158532936	9973.872151663054	4497.571829624983
DALYs (Disability-Adjusted Life Years)	Uruguay	Both	All ages	Neck pain	Percent	1990	0.006246515434808358	0.00846467773539343	0.0044224824169793436
DALYs (Disability-Adjusted Life Years)	Uruguay	Both	All ages	Neck pain	Rate	1990	220.585018951112	317.6974209076605	143.26100724888016
DALYs (Disability-Adjusted Life Years)	Uruguay	Both	Age-standardized	Neck pain	Rate	1990	210.41193168401108	302.4304733178538	136.83874048542188
DALYs (Disability-Adjusted Life Years)	Uruguay	Both	All ages	Gout	Number	1990	846.5992072659044	1252.4508778329694	568.3484784142446
DALYs (Disability-Adjusted Life Years)	Uruguay	Both	All ages	Gout	Percent	1990	0.0007652794984270107	0.001086351511830689	0.0005299112554519078
DALYs (Disability-Adjusted Life Years)	Uruguay	Both	All ages	Gout	Rate	1990	26.966696645093904	39.8942765307778	18.1035853501382
DALYs (Disability-Adjusted Life Years)	Uruguay	Both	Age-standardized	Gout	Rate	1990	23.010626019396092	34.03935737657746	15.381539073337894
DALYs (Disability-Adjusted Life Years)	Uruguay	Both	All ages	Other musculoskeletal disorders	Number	1990	25507.258175972533	34794.377047422844	17975.20154312165
DALYs (Disability-Adjusted Life Years)	Uruguay	Both	All ages	Other musculoskeletal disorders	Percent	1990	0.023041510284269803	0.030461220869947625	0.016916472883073796
DALYs (Disability-Adjusted Life Years)	Uruguay	Both	All ages	Other musculoskeletal disorders	Rate	1990	812.481853958906	1108.3041452673688	572.563502289624
DALYs (Disability-Adjusted Life Years)	Uruguay	Both	Age-standardized	Other musculoskeletal disorders	Rate	1990	758.8995360023428	1042.6828077205919	534.2414185795667
DALYs (Disability-Adjusted Life Years)	Lebanon	Both	All ages	Low back pain	Number	1990	23889.446609811763	31811.51367959209	16923.51969531712
DALYs (Disability-Adjusted Life Years)	Lebanon	Both	All ages	Low back pain	Percent	1990	0.021135290271677497	0.027046385751209913	0.015596916376399827
DALYs (Disability-Adjusted Life Years)	Lebanon	Both	All ages	Low back pain	Rate	1990	798.4497918450998	1063.2266578044437	565.6297108390357
DALYs (Disability-Adjusted Life Years)	Lebanon	Both	Age-standardized	Low back pain	Rate	1990	923.722004962551	1231.3581417510786	657.8551240493398
DALYs (Disability-Adjusted Life Years)	Lebanon	Both	All ages	Neck pain	Number	1990	9508.839747874295	13817.146547276221	6259.782662561673
DALYs (Disability-Adjusted Life Years)	Lebanon	Both	All ages	Neck pain	Percent	1990	0.00840312180067535	0.011699386985666742	0.0056690407958807235
DALYs (Disability-Adjusted Life Years)	Lebanon	Both	All ages	Neck pain	Rate	1990	317.8110921271972	461.80633502137334	209.21883397102752
DALYs (Disability-Adjusted Life Years)	Lebanon	Both	Age-standardized	Neck pain	Rate	1990	370.91965293993167	531.2128209183002	245.84045456182562
DALYs (Disability-Adjusted Life Years)	Lebanon	Both	All ages	Gout	Number	1990	307.66470367965053	458.5306370615059	201.2098488668098
DALYs (Disability-Adjusted Life Years)	Lebanon	Both	All ages	Gout	Percent	1990	0.0002723906909378835	0.00039255198059904455	0.00018342817798933255
DALYs (Disability-Adjusted Life Years)	Lebanon	Both	All ages	Gout	Rate	1990	10.282984893848779	15.325331628485356	6.724976286344971
DALYs (Disability-Adjusted Life Years)	Norway	Both	All ages	Rheumatoid arthritis	Number	1992	5205.876006514011	6541.107856147633	4187.305158799492
DALYs (Disability-Adjusted Life Years)	Norway	Both	All ages	Rheumatoid arthritis	Percent	1992	0.00365609161853387	0.0042743506568040275	0.0030784064672760136
DALYs (Disability-Adjusted Life Years)	Norway	Both	All ages	Rheumatoid arthritis	Rate	1992	121.46983520507004	152.62508986972432	97.70330045438536
DALYs (Disability-Adjusted Life Years)	Norway	Both	Age-standardized	Rheumatoid arthritis	Rate	1992	81.77123368421921	104.21895473894482	64.41994665375908
DALYs (Disability-Adjusted Life Years)	Norway	Both	All ages	Osteoarthritis	Number	1992	15370.785011842974	30935.852506296513	7426.084168067566
DALYs (Disability-Adjusted Life Years)	Norway	Both	All ages	Osteoarthritis	Percent	1992	0.010723602023122421	0.020566209499184706	0.005606130090559927
DALYs (Disability-Adjusted Life Years)	Norway	Both	All ages	Osteoarthritis	Rate	1992	358.64986411986735	721.8329635907895	173.27443430950635
DALYs (Disability-Adjusted Life Years)	Norway	Both	Age-standardized	Osteoarthritis	Rate	1992	242.22915642937033	485.03603683867516	116.50422035620655
DALYs (Disability-Adjusted Life Years)	Norway	Both	All ages	Low back pain	Number	1992	55065.83901944354	73956.72756697639	39325.833081594086
DALYs (Disability-Adjusted Life Years)	Norway	Both	All ages	Low back pain	Percent	1992	0.03855916210352366	0.0476525007367258	0.030316802299936295
DALYs (Disability-Adjusted Life Years)	Norway	Both	All ages	Low back pain	Rate	1992	1284.863178214602	1725.6483824482173	917.5982020597655
DALYs (Disability-Adjusted Life Years)	Norway	Both	Age-standardized	Low back pain	Rate	1992	1056.2735756391517	1421.4768514506638	759.7820681513709
DALYs (Disability-Adjusted Life Years)	Norway	Both	All ages	Neck pain	Number	1992	11667.228917396564	16229.699283998572	7796.8014784018
DALYs (Disability-Adjusted Life Years)	Norway	Both	All ages	Neck pain	Percent	1992	0.008163229459355943	0.010761964476556366	0.005999771776244261
DALYs (Disability-Adjusted Life Years)	Norway	Both	All ages	Neck pain	Rate	1992	272.233985619837	378.69109732701145	181.9244618049019
DALYs (Disability-Adjusted Life Years)	Norway	Both	Age-standardized	Neck pain	Rate	1992	231.29968845556624	328.02007555283416	153.24106854696038
DALYs (Disability-Adjusted Life Years)	Norway	Both	All ages	Gout	Number	1992	922.7734424667137	1320.820280239144	624.5882002883509
DALYs (Disability-Adjusted Life Years)	Norway	Both	All ages	Gout	Percent	1992	0.0006471126185793366	0.0009059186398160794	0.00045294370116341273
DALYs (Disability-Adjusted Life Years)	Norway	Both	All ages	Gout	Rate	1992	21.531273093671846	30.818986386807545	14.57365209335074
DALYs (Disability-Adjusted Life Years)	Norway	Both	Age-standardized	Gout	Rate	1992	15.412591294529317	22.401729336976455	10.351276192163647
DALYs (Disability-Adjusted Life Years)	Norway	Both	All ages	Other musculoskeletal disorders	Number	1992	14586.270332372598	20438.140104703052	10255.669375985639
DALYs (Disability-Adjusted Life Years)	Norway	Both	All ages	Other musculoskeletal disorders	Percent	1992	0.010226536998848198	0.013762425646365869	0.007522965481959902
DALYs (Disability-Adjusted Life Years)	Norway	Both	All ages	Other musculoskeletal disorders	Rate	1992	340.3446127631339	476.88756076978456	239.29776035001055
DALYs (Disability-Adjusted Life Years)	Norway	Both	Age-standardized	Other musculoskeletal disorders	Rate	1992	295.7553920026299	413.7336261806568	205.0937086053473
DALYs (Disability-Adjusted Life Years)	Canada	Both	All ages	Other musculoskeletal disorders	Number	1992	282240.4478603569	383427.48294121854	200369.8337121816
DALYs (Disability-Adjusted Life Years)	Canada	Both	All ages	Other musculoskeletal disorders	Percent	1992	0.036631916089920065	0.04728437503818017	0.028054294935236403
DALYs (Disability-Adjusted Life Years)	Canada	Both	All ages	Other musculoskeletal disorders	Rate	1992	1006.7624722804234	1367.7004964828825	714.7268603339945
DALYs (Disability-Adjusted Life Years)	Canada	Both	Age-standardized	Other musculoskeletal disorders	Rate	1992	893.4556385768552	1206.068062164229	636.2184072838141
DALYs (Disability-Adjusted Life Years)	Thailand	Both	All ages	Gout	Number	1991	7658.477336276679	10958.529959999447	5112.805665191174
DALYs (Disability-Adjusted Life Years)	Thailand	Both	All ages	Gout	Percent	1991	0.00043070990213873935	0.0006109791086975093	0.00030064768041438935
DALYs (Disability-Adjusted Life Years)	Thailand	Both	All ages	Gout	Rate	1991	13.301797441938913	19.03356756033695	8.880290733018594
DALYs (Disability-Adjusted Life Years)	Thailand	Both	Age-standardized	Gout	Rate	1991	17.708101125711885	25.129234190941666	11.970232888728063
DALYs (Disability-Adjusted Life Years)	Thailand	Both	All ages	Other musculoskeletal disorders	Number	1991	348908.7939765043	474008.9744944886	253687.22376348276
DALYs (Disability-Adjusted Life Years)	Thailand	Both	All ages	Other musculoskeletal disorders	Percent	1991	0.019618547492260704	0.025387222055518688	0.015158176917948553
DALYs (Disability-Adjusted Life Years)	Thailand	Both	All ages	Other musculoskeletal disorders	Rate	1991	606.0100329869259	823.2930760949745	440.62232163636025
DALYs (Disability-Adjusted Life Years)	Thailand	Both	Age-standardized	Other musculoskeletal disorders	Rate	1991	658.2483307932657	884.9504298786266	479.3212482391565
DALYs (Disability-Adjusted Life Years)	Gambia	Both	All ages	Rheumatoid arthritis	Number	1990	37.205658721952865	57.17150550278148	23.79999224472588
DALYs (Disability-Adjusted Life Years)	Gambia	Both	All ages	Rheumatoid arthritis	Percent	1990	4.916329042163722e-05	7.444735387342197e-05	3.0687399667946266e-05
DALYs (Disability-Adjusted Life Years)	Gambia	Both	All ages	Rheumatoid arthritis	Rate	1990	3.7903022729711084	5.824309922203113	2.4246087235287184
DALYs (Disability-Adjusted Life Years)	Gambia	Both	Age-standardized	Rheumatoid arthritis	Rate	1990	6.917540956269544	10.464617935689883	4.5169011546314595
DALYs (Disability-Adjusted Life Years)	Gambia	Both	All ages	Osteoarthritis	Number	1990	664.0830532251802	1334.0071986055111	321.13167449204946
DALYs (Disability-Adjusted Life Years)	Gambia	Both	All ages	Osteoarthritis	Percent	1990	0.0008763901315448869	0.0017492885801978484	0.0004371333448836113
DALYs (Disability-Adjusted Life Years)	Gambia	Both	All ages	Osteoarthritis	Rate	1990	67.6530289355102	135.9011153335896	32.71508038190017
DALYs (Disability-Adjusted Life Years)	Gambia	Both	Age-standardized	Osteoarthritis	Rate	1990	183.22823096619607	367.4851050775519	88.1866632110816
DALYs (Disability-Adjusted Life Years)	Gambia	Both	All ages	Low back pain	Number	1990	4331.207645957277	5773.1127202265425	3055.083235374093
DALYs (Disability-Adjusted Life Years)	Gambia	Both	All ages	Low back pain	Percent	1990	0.00572128891831563	0.007559518430297431	0.004108788143259455
DALYs (Disability-Adjusted Life Years)	Gambia	Both	All ages	Low back pain	Rate	1990	441.2389606609827	588.1321018698131	311.2346166934511
DALYs (Disability-Adjusted Life Years)	Gambia	Both	Age-standardized	Low back pain	Rate	1990	748.3816001060655	1004.4206009700416	531.6379293176708
DALYs (Disability-Adjusted Life Years)	Guinea	Both	All ages	Rheumatoid arthritis	Number	1991	270.9114479776888	396.57866068630767	177.81876827795634
DALYs (Disability-Adjusted Life Years)	Guinea	Both	All ages	Rheumatoid arthritis	Percent	1991	3.489836826112184e-05	5.074836340832448e-05	2.2982020413047776e-05
DALYs (Disability-Adjusted Life Years)	Guinea	Both	All ages	Rheumatoid arthritis	Rate	1991	4.355227003922845	6.37547842696852	2.8586503346002314
DALYs (Disability-Adjusted Life Years)	Guinea	Both	Age-standardized	Rheumatoid arthritis	Rate	1991	6.620503778487012	9.664035940796891	4.386721547175403
DALYs (Disability-Adjusted Life Years)	Guinea	Both	All ages	Osteoarthritis	Number	1991	5902.691318605345	11961.16747949197	2829.9354577631034
DALYs (Disability-Adjusted Life Years)	Guinea	Both	All ages	Osteoarthritis	Percent	1991	0.0007593034503673478	0.0015674485359550153	0.0003762782926134514
DALYs (Disability-Adjusted Life Years)	Guinea	Both	All ages	Osteoarthritis	Rate	1991	94.8928545416363	192.29013758553802	45.49461241676153
DALYs (Disability-Adjusted Life Years)	Guinea	Both	Age-standardized	Osteoarthritis	Rate	1991	170.7540619698223	345.4254668459977	81.96100497886418
DALYs (Disability-Adjusted Life Years)	Guinea	Both	All ages	Low back pain	Number	1991	34312.09885912496	46150.89020101896	24394.49255472747
DALYs (Disability-Adjusted Life Years)	Guinea	Both	All ages	Low back pain	Percent	1991	0.004418580481524131	0.005868808185536999	0.0031902025159304317
DALYs (Disability-Adjusted Life Years)	Guinea	Both	All ages	Low back pain	Rate	1991	551.6082123072113	741.9310064560619	392.17077578092415
DALYs (Disability-Adjusted Life Years)	Guinea	Both	Age-standardized	Low back pain	Rate	1991	811.2445014748478	1091.1849233438224	575.620864781858
DALYs (Disability-Adjusted Life Years)	Guinea	Both	All ages	Neck pain	Number	1991	13099.130133955325	18588.783075776468	8620.405692726741
DALYs (Disability-Adjusted Life Years)	Guinea	Both	All ages	Neck pain	Percent	1991	0.001686299018508342	0.0023810404325113783	0.0011193921075974807
DALYs (Disability-Adjusted Life Years)	Guinea	Both	All ages	Neck pain	Rate	1991	210.58425442397674	298.8370208273846	138.58337821451389
DALYs (Disability-Adjusted Life Years)	Guinea	Both	Age-standardized	Neck pain	Rate	1991	299.9977754130785	423.1607197241591	198.40241956438643
DALYs (Disability-Adjusted Life Years)	Guinea	Both	All ages	Gout	Number	1991	451.70534090192854	659.318286901505	289.84156100483744
DALYs (Disability-Adjusted Life Years)	Guinea	Both	All ages	Gout	Percent	1991	5.821639437149297e-05	8.566749855770068e-05	3.822520971463419e-05
DALYs (Disability-Adjusted Life Years)	Guinea	Both	All ages	Gout	Rate	1991	7.261706041578099	10.599333578291839	4.6595513137982145
DALYs (Disability-Adjusted Life Years)	Guinea	Both	Age-standardized	Gout	Rate	1991	12.578956361387382	18.486934293366517	8.180306490737568
DALYs (Disability-Adjusted Life Years)	Congo	Both	All ages	Low back pain	Number	1990	12507.671938375743	16661.461262259796	8846.769780884759
DALYs (Disability-Adjusted Life Years)	Congo	Both	All ages	Low back pain	Percent	1990	0.006941855832109046	0.009081704495330658	0.005033907950737966
DALYs (Disability-Adjusted Life Years)	Congo	Both	All ages	Low back pain	Rate	1990	520.7669510923429	693.7133005278499	368.34235407724566
DALYs (Disability-Adjusted Life Years)	Congo	Both	Age-standardized	Low back pain	Rate	1990	807.4415147808706	1074.4995991387357	575.437912781565
DALYs (Disability-Adjusted Life Years)	Congo	Both	All ages	Neck pain	Number	1990	4202.996939607916	6055.245311201186	2750.3679023415953
DALYs (Disability-Adjusted Life Years)	Congo	Both	All ages	Neck pain	Percent	1990	0.002332077819388261	0.003264560356133321	0.0015198568555236298
DALYs (Disability-Adjusted Life Years)	Congo	Both	All ages	Neck pain	Rate	1990	174.995147975899	252.11499425047634	114.51377314191646
DALYs (Disability-Adjusted Life Years)	Congo	Both	Age-standardized	Neck pain	Rate	1990	255.78005903161423	359.19500765300546	170.23186915142495
DALYs (Disability-Adjusted Life Years)	Congo	Both	All ages	Gout	Number	1990	149.3425039031325	217.2649772385669	95.90269979516208
DALYs (Disability-Adjusted Life Years)	Congo	Both	All ages	Gout	Percent	1990	8.292674566918219e-05	0.00011897797390338918	5.362928447805229e-05
DALYs (Disability-Adjusted Life Years)	Congo	Both	All ages	Gout	Rate	1990	6.217994908189939	9.046001552737298	3.9929858106221183
DALYs (Disability-Adjusted Life Years)	Congo	Both	Age-standardized	Gout	Rate	1990	12.747651841130983	18.115130286440916	8.374517765657044
DALYs (Disability-Adjusted Life Years)	Congo	Both	All ages	Other musculoskeletal disorders	Number	1990	5417.004921260124	7248.598387260554	3989.784021207046
DALYs (Disability-Adjusted Life Years)	Congo	Both	All ages	Other musculoskeletal disorders	Percent	1990	0.003007836607986784	0.004072331377001156	0.002184162208502949
DALYs (Disability-Adjusted Life Years)	Congo	Both	All ages	Other musculoskeletal disorders	Rate	1990	225.54134380847697	301.80120652546896	166.11785714222674
DALYs (Disability-Adjusted Life Years)	Congo	Both	Age-standardized	Other musculoskeletal disorders	Rate	1990	352.8499510555657	473.7028603566275	258.61625163568016
DALYs (Disability-Adjusted Life Years)	Dominican Republic	Both	All ages	Rheumatoid arthritis	Number	1990	855.7211321607889	1107.680605785755	652.0381315629797
DALYs (Disability-Adjusted Life Years)	Dominican Republic	Both	All ages	Rheumatoid arthritis	Percent	1990	0.0003117297069146411	0.0003978710116494749	0.00024374473450816702
DALYs (Disability-Adjusted Life Years)	Dominican Republic	Both	All ages	Rheumatoid arthritis	Rate	1990	11.966678902384002	15.490161032210745	9.118310462687582
DALYs (Disability-Adjusted Life Years)	Dominican Republic	Both	Age-standardized	Rheumatoid arthritis	Rate	1990	21.519745524248545	27.33858517683964	16.46405959488585
DALYs (Disability-Adjusted Life Years)	Dominican Republic	Both	All ages	Osteoarthritis	Number	1990	8702.353102515592	17379.746591077655	4128.436364349302
DALYs (Disability-Adjusted Life Years)	Dominican Republic	Both	All ages	Osteoarthritis	Percent	1990	0.003159098811300554	0.006258773976049057	0.001582656696641744
DALYs (Disability-Adjusted Life Years)	Dominican Republic	Both	All ages	Osteoarthritis	Rate	1990	121.69649826224214	243.0439532737288	57.73337888284238
DALYs (Disability-Adjusted Life Years)	Dominican Republic	Both	Age-standardized	Osteoarthritis	Rate	1990	229.6075091792498	460.32393217954655	108.87883749105166
DALYs (Disability-Adjusted Life Years)	Dominican Republic	Both	All ages	Low back pain	Number	1990	36604.71937969671	49242.614052391815	25923.83723725927
DALYs (Disability-Adjusted Life Years)	Dominican Republic	Both	All ages	Low back pain	Percent	1990	0.013314166343874894	0.01725427695688192	0.009807752407253355
DALYs (Disability-Adjusted Life Years)	Dominican Republic	Both	All ages	Low back pain	Rate	1990	511.89214180396954	688.6245162498468	362.5272585621464
DALYs (Disability-Adjusted Life Years)	Dominican Republic	Both	Age-standardized	Low back pain	Rate	1990	673.8477939498731	897.345331943271	483.5862439029715
DALYs (Disability-Adjusted Life Years)	Dominican Republic	Both	All ages	Neck pain	Number	1990	14310.281519221002	20700.578000965885	9112.033810914505
DALYs (Disability-Adjusted Life Years)	Dominican Republic	Both	All ages	Neck pain	Percent	1990	0.005200060494325416	0.0073370364688964945	0.0034254259486486685
DALYs (Disability-Adjusted Life Years)	Dominican Republic	Both	All ages	Neck pain	Rate	1990	200.11956875579472	289.4835253230218	127.42560474992642
DALYs (Disability-Adjusted Life Years)	Dominican Republic	Both	Age-standardized	Neck pain	Rate	1990	247.60817753001893	351.8044144949397	163.50006019245075
DALYs (Disability-Adjusted Life Years)	Dominican Republic	Both	All ages	Gout	Number	1990	256.28602043929783	387.4943767320581	164.02080714365246
DALYs (Disability-Adjusted Life Years)	Dominican Republic	Both	All ages	Gout	Percent	1990	9.327019607076698e-05	0.00013567206775553112	5.9989490295964376e-05
DALYs (Disability-Adjusted Life Years)	Dominican Republic	Both	All ages	Gout	Rate	1990	3.583985948813327	5.418845706337731	2.2937195993298602
DALYs (Disability-Adjusted Life Years)	Dominican Republic	Both	Age-standardized	Gout	Rate	1990	5.891311836881405	8.66556571191585	3.780747569526253
DALYs (Disability-Adjusted Life Years)	Dominican Republic	Both	All ages	Other musculoskeletal disorders	Number	1990	20960.749579294767	28274.03977381336	14805.071372555261
DALYs (Disability-Adjusted Life Years)	Dominican Republic	Both	All ages	Other musculoskeletal disorders	Percent	1990	0.007628158484675553	0.010168560906584634	0.005573983062361308
DALYs (Disability-Adjusted Life Years)	Dominican Republic	Both	All ages	Other musculoskeletal disorders	Rate	1990	293.12184816019027	395.3932449840251	207.038868836719
DALYs (Disability-Adjusted Life Years)	Dominican Republic	Both	Age-standardized	Other musculoskeletal disorders	Rate	1990	402.33964704925586	544.3230325602724	282.42161317831244
DALYs (Disability-Adjusted Life Years)	Guyana	Both	All ages	Rheumatoid arthritis	Number	1992	49.32515766222906	71.33421360207339	32.6385091953541
DALYs (Disability-Adjusted Life Years)	Guyana	Both	All ages	Rheumatoid arthritis	Percent	1992	0.00014212607261523147	0.00019927098509650478	9.626171443626872e-05
DALYs (Disability-Adjusted Life Years)	Guyana	Both	All ages	Rheumatoid arthritis	Rate	1992	6.333139302619562	9.159007962597839	4.190645000660414
DALYs (Disability-Adjusted Life Years)	Guyana	Both	Age-standardized	Rheumatoid arthritis	Rate	1992	8.939685469240752	12.769010238860412	6.031167179683028
DALYs (Disability-Adjusted Life Years)	Guyana	Both	All ages	Osteoarthritis	Number	1992	861.6047962543521	1723.78408223919	413.06121628039415
DALYs (Disability-Adjusted Life Years)	Guyana	Both	All ages	Osteoarthritis	Percent	1992	0.00247618517650442	0.004919379174474922	0.0012573262245917593
DALYs (Disability-Adjusted Life Years)	Guyana	Both	All ages	Osteoarthritis	Rate	1992	110.62637114817409	221.32650432091194	53.03529369590632
DALYs (Disability-Adjusted Life Years)	Guyana	Both	Age-standardized	Osteoarthritis	Rate	1992	219.913234520558	441.0400937660704	104.96480998875793
DALYs (Disability-Adjusted Life Years)	Guyana	Both	All ages	Low back pain	Number	1992	3968.633651895859	5248.290979690636	2834.1173790356506
DALYs (Disability-Adjusted Life Years)	Guyana	Both	All ages	Low back pain	Percent	1992	0.011430922944495716	0.014509826135192775	0.008456170298025239
DALYs (Disability-Adjusted Life Years)	Guyana	Both	All ages	Low back pain	Rate	1992	509.555588866706	673.8581172445948	363.8885512402979
DALYs (Disability-Adjusted Life Years)	Guyana	Both	Age-standardized	Low back pain	Rate	1992	672.7971698968231	895.6504130867766	482.25480366661316
DALYs (Disability-Adjusted Life Years)	Guyana	Both	All ages	Neck pain	Number	1992	1554.730686875665	2280.243670274297	1005.1715810107535
DALYs (Disability-Adjusted Life Years)	Guyana	Both	All ages	Neck pain	Percent	1992	0.004473845305137	0.006269976551837119	0.003035154009871366
DALYs (Disability-Adjusted Life Years)	Guyana	Both	All ages	Neck pain	Rate	1992	199.62077132053125	292.77353570066657	129.05973234121356
DALYs (Disability-Adjusted Life Years)	Guyana	Both	Age-standardized	Neck pain	Rate	1992	244.1346202359017	348.5579206210467	161.77138889422085
DALYs (Disability-Adjusted Life Years)	Guyana	Both	All ages	Gout	Number	1992	28.560355118217988	41.24693183951605	18.266805834538374
DALYs (Disability-Adjusted Life Years)	Guyana	Both	All ages	Gout	Percent	1992	8.232770873428407e-05	0.00011606927337574525	5.3239133086216394e-05
DALYs (Disability-Adjusted Life Years)	Guyana	Both	All ages	Gout	Rate	1992	3.6670274575617783	5.295929653871972	2.345379750354502
DALYs (Disability-Adjusted Life Years)	Guyana	Both	Age-standardized	Gout	Rate	1992	6.069464811614782	8.708971103911031	3.9967243870333897
DALYs (Disability-Adjusted Life Years)	Guyana	Both	All ages	Other musculoskeletal disorders	Number	1992	2226.7827422521736	3055.9814556418	1572.717337431527
DALYs (Disability-Adjusted Life Years)	Guyana	Both	All ages	Other musculoskeletal disorders	Percent	1992	0.00641793379022562	0.008701170541813349	0.004734439611343297
DALYs (Disability-Adjusted Life Years)	Guyana	Both	All ages	Other musculoskeletal disorders	Rate	1992	285.9093811706403	392.37494986502566	201.93018033120015
DALYs (Disability-Adjusted Life Years)	Guyana	Both	Age-standardized	Other musculoskeletal disorders	Rate	1992	384.89146648615554	525.0594062582177	272.9652102789958
DALYs (Disability-Adjusted Life Years)	South Africa	Both	All ages	Rheumatoid arthritis	Number	1991	19888.392169847903	24992.887693218305	15527.892147156046
DALYs (Disability-Adjusted Life Years)	South Africa	Both	All ages	Rheumatoid arthritis	Percent	1991	0.0010288364910784823	0.0012715663479456654	0.0008128831004512552
DALYs (Disability-Adjusted Life Years)	South Africa	Both	All ages	Rheumatoid arthritis	Rate	1991	52.561939856626694	66.05233085487836	41.03781372414701
DALYs (Disability-Adjusted Life Years)	South Africa	Both	Age-standardized	Rheumatoid arthritis	Rate	1991	72.55058664848934	90.29961080221445	57.029543947828444
DALYs (Disability-Adjusted Life Years)	South Africa	Both	All ages	Osteoarthritis	Number	1991	52282.75057764357	104876.03800182635	25007.74988966205
DALYs (Disability-Adjusted Life Years)	South Africa	Both	All ages	Osteoarthritis	Percent	1991	0.0026956615375726633	0.005364994741733308	0.0013343444474742496
DALYs (Disability-Adjusted Life Years)	South Africa	Both	All ages	Osteoarthritis	Rate	1991	138.17521134601256	277.1711234762649	66.09160933797254
DALYs (Disability-Adjusted Life Years)	South Africa	Both	Age-standardized	Osteoarthritis	Rate	1991	242.2819826328461	487.08882962551195	116.2859001305888
DALYs (Disability-Adjusted Life Years)	South Africa	Both	All ages	Low back pain	Number	1991	208263.56115782296	278863.0844657606	149954.06108718325
DALYs (Disability-Adjusted Life Years)	South Africa	Both	All ages	Low back pain	Percent	1991	0.010759481662538439	0.013788160956840791	0.008052805768095618
DALYs (Disability-Adjusted Life Years)	South Africa	Both	All ages	Low back pain	Rate	1991	550.4083327811871	736.9919372439052	396.30535604938905
DALYs (Disability-Adjusted Life Years)	South Africa	Both	Age-standardized	Low back pain	Rate	1991	751.7723775900093	1006.8128428461924	534.3425452491131
DALYs (Disability-Adjusted Life Years)	South Africa	Both	All ages	Neck pain	Number	1991	89280.74130213933	130682.83806880761	59021.71279151263
DALYs (Disability-Adjusted Life Years)	South Africa	Both	All ages	Neck pain	Percent	1991	0.004609195400719746	0.0064721331451990435	0.0031401382350940356
DALYs (Disability-Adjusted Life Years)	South Africa	Both	All ages	Neck pain	Rate	1991	235.95516996052808	345.37449866257754	155.98524463359405
DALYs (Disability-Adjusted Life Years)	South Africa	Both	Age-standardized	Neck pain	Rate	1991	293.52980224718345	421.41644217481655	194.61215326887
DALYs (Disability-Adjusted Life Years)	South Africa	Both	All ages	Gout	Number	1991	3691.718747659456	5293.96299606191	2485.4038008334705
DALYs (Disability-Adjusted Life Years)	South Africa	Both	All ages	Gout	Percent	1991	0.00019089499272405993	0.0002731734901867633	0.00013194067143213587
DALYs (Disability-Adjusted Life Years)	South Africa	Both	All ages	Gout	Rate	1991	9.756640814647692	13.99112418067033	6.568537264510274
DALYs (Disability-Adjusted Life Years)	South Africa	Both	Age-standardized	Gout	Rate	1991	15.847918458132767	23.048480449793022	10.68193689022159
DALYs (Disability-Adjusted Life Years)	South Africa	Both	All ages	Other musculoskeletal disorders	Number	1991	93658.71322747025	127156.43792067285	68550.81402706081
DALYs (Disability-Adjusted Life Years)	South Africa	Both	All ages	Other musculoskeletal disorders	Percent	1991	0.004843432052010461	0.006457743278537494	0.0036479293683231596
DALYs (Disability-Adjusted Life Years)	South Africa	Both	All ages	Other musculoskeletal disorders	Rate	1991	247.52547162534069	336.05476929915176	181.1691831718706
DALYs (Disability-Adjusted Life Years)	South Africa	Both	Age-standardized	Other musculoskeletal disorders	Rate	1991	325.40011659597036	443.5315442002259	236.99923644554084
DALYs (Disability-Adjusted Life Years)	American Samoa	Both	All ages	Rheumatoid arthritis	Number	1990	3.410406118693422	5.100586773602327	2.1729239132131744
DALYs (Disability-Adjusted Life Years)	American Samoa	Both	All ages	Rheumatoid arthritis	Percent	1990	0.00026309549183939286	0.0003841898301270506	0.0001748313813492119
DALYs (Disability-Adjusted Life Years)	American Samoa	Both	All ages	Rheumatoid arthritis	Rate	1990	7.0313099878486005	10.51599295712573	4.479965459264508
DALYs (Disability-Adjusted Life Years)	American Samoa	Both	Age-standardized	Rheumatoid arthritis	Rate	1990	9.463846748651173	13.847389246987206	6.096239706179926
DALYs (Disability-Adjusted Life Years)	American Samoa	Both	All ages	Osteoarthritis	Number	1990	60.815761405158554	122.66272600596685	28.72133244236194
DALYs (Disability-Adjusted Life Years)	American Samoa	Both	All ages	Osteoarthritis	Percent	1990	0.004676702397410539	0.009270394145169423	0.0023554471127630277
DALYs (Disability-Adjusted Life Years)	American Samoa	Both	All ages	Osteoarthritis	Rate	1990	125.3852050765538	252.89646466882365	59.21540855775534
DALYs (Disability-Adjusted Life Years)	American Samoa	Both	Age-standardized	Osteoarthritis	Rate	1990	251.6881870233859	509.0748817462275	119.41487225496901
DALYs (Disability-Adjusted Life Years)	Ghana	Both	All ages	Rheumatoid arthritis	Number	1990	588.3174586156047	866.0473874834872	370.51745743874034
DALYs (Disability-Adjusted Life Years)	Ghana	Both	All ages	Rheumatoid arthritis	Percent	1990	5.435936057401705e-05	7.872451389511417e-05	3.3755244757370815e-05
DALYs (Disability-Adjusted Life Years)	Ghana	Both	All ages	Rheumatoid arthritis	Rate	1990	3.9295770045529492	5.784631832474403	2.474815015625786
DALYs (Disability-Adjusted Life Years)	Ghana	Both	Age-standardized	Rheumatoid arthritis	Rate	1990	6.5124934739170275	9.54727152690521	4.146479220429441
DALYs (Disability-Adjusted Life Years)	Ghana	Both	All ages	Osteoarthritis	Number	1990	14299.580236973537	28809.14015029461	6761.0443901141625
DALYs (Disability-Adjusted Life Years)	Ghana	Both	All ages	Osteoarthritis	Percent	1990	0.0013194937780802492	0.0026739278186880587	0.000647814156288451
DALYs (Disability-Adjusted Life Years)	Ghana	Both	All ages	Osteoarthritis	Rate	1990	95.51187178126116	192.42627088092004	45.159367911115126
DALYs (Disability-Adjusted Life Years)	Ghana	Both	Age-standardized	Osteoarthritis	Rate	1990	219.37221630524002	442.9579237893254	104.43846166171399
DALYs (Disability-Adjusted Life Years)	Ghana	Both	All ages	Low back pain	Number	1990	69642.16727649386	93213.00938412434	49281.0667622888
DALYs (Disability-Adjusted Life Years)	Ghana	Both	All ages	Low back pain	Percent	1990	0.006436028742063807	0.008449773356068033	0.004514626409752663
DALYs (Disability-Adjusted Life Years)	Ghana	Both	All ages	Low back pain	Rate	1990	465.1642664504829	622.6021220974145	329.16539169961703
DALYs (Disability-Adjusted Life Years)	Ghana	Both	Age-standardized	Low back pain	Rate	1990	735.5610469594865	984.7595673770171	522.5531389937724
DALYs (Disability-Adjusted Life Years)	Ghana	Both	All ages	Neck pain	Number	1990	30430.57006076833	43564.16339901519	20035.695539278597
DALYs (Disability-Adjusted Life Years)	Ghana	Both	All ages	Neck pain	Percent	1990	0.0028106021421301967	0.0038983022004242755	0.0018604777930501032
DALYs (Disability-Adjusted Life Years)	Ghana	Both	All ages	Neck pain	Rate	1990	203.2563654113204	290.98020500392596	133.82538170232192
DALYs (Disability-Adjusted Life Years)	Ghana	Both	Age-standardized	Neck pain	Rate	1990	297.16102536042575	416.27013611865766	196.75365360528806
DALYs (Disability-Adjusted Life Years)	Ghana	Both	All ages	Gout	Number	1990	888.4944738067395	1299.9996269929388	566.215606090712
DALYs (Disability-Adjusted Life Years)	Ghana	Both	All ages	Gout	Percent	1990	8.215025635682546e-05	0.00011898748537075553	5.288578502788765e-05
DALYs (Disability-Adjusted Life Years)	Ghana	Both	All ages	Gout	Rate	1990	5.934563732239248	8.68314982897121	3.7819510414475683
DALYs (Disability-Adjusted Life Years)	Ghana	Both	Age-standardized	Gout	Rate	1990	12.384175660324452	18.057128318016826	8.075162270919424
DALYs (Disability-Adjusted Life Years)	Ghana	Both	All ages	Other musculoskeletal disorders	Number	1990	32641.110170137028	44711.435486279486	23208.634988758284
DALYs (Disability-Adjusted Life Years)	Ghana	Both	All ages	Other musculoskeletal disorders	Percent	1990	0.0030174322066489553	0.004047636010752654	0.002170099564949576
DALYs (Disability-Adjusted Life Years)	Ghana	Both	All ages	Other musculoskeletal disorders	Rate	1990	218.02133193442458	298.6432344552156	155.01854827408067
DALYs (Disability-Adjusted Life Years)	Ghana	Both	Age-standardized	Other musculoskeletal disorders	Rate	1990	336.79415391381104	457.65841888594156	237.68614085995836
DALYs (Disability-Adjusted Life Years)	Austria	Both	All ages	Gout	Number	1990	1765.5182664900162	2567.130404079362	1193.250739241478
DALYs (Disability-Adjusted Life Years)	Austria	Both	All ages	Gout	Percent	1990	0.0006566889431714154	0.0009229832927030652	0.000457357147097393
DALYs (Disability-Adjusted Life Years)	Austria	Both	All ages	Gout	Rate	1990	22.72748038255569	33.04661696543588	15.360692258084947
DALYs (Disability-Adjusted Life Years)	Austria	Both	Age-standardized	Gout	Rate	1990	16.491134578104614	23.869474720526956	11.190036465255991
DALYs (Disability-Adjusted Life Years)	Austria	Both	All ages	Other musculoskeletal disorders	Number	1990	25849.132597933105	37568.09818225217	17103.714661494043
DALYs (Disability-Adjusted Life Years)	Austria	Both	All ages	Other musculoskeletal disorders	Percent	1990	0.00961138267010495	0.013191555304782158	0.0065749992155670085
DALYs (Disability-Adjusted Life Years)	Austria	Both	All ages	Other musculoskeletal disorders	Rate	1990	332.75535301799584	483.61335628916305	220.1757675443082
DALYs (Disability-Adjusted Life Years)	Austria	Both	Age-standardized	Other musculoskeletal disorders	Rate	1990	284.4152644356309	415.07806469205696	187.9941257466944
DALYs (Disability-Adjusted Life Years)	Luxembourg	Both	All ages	Rheumatoid arthritis	Number	1990	180.92227345263817	238.44375745930995	136.31503039969476
DALYs (Disability-Adjusted Life Years)	Luxembourg	Both	All ages	Rheumatoid arthritis	Percent	1990	0.0013680684116253782	0.0017055383683731923	0.0010969347837168986
DALYs (Disability-Adjusted Life Years)	Luxembourg	Both	All ages	Rheumatoid arthritis	Rate	1990	47.46426717618467	62.554808728427666	35.76172739568515
DALYs (Disability-Adjusted Life Years)	Luxembourg	Both	Age-standardized	Rheumatoid arthritis	Rate	1990	35.75110035318207	47.50067109910862	26.68601377012585
DALYs (Disability-Adjusted Life Years)	Luxembourg	Both	All ages	Osteoarthritis	Number	1990	1277.1572559371732	2581.0120965750866	619.5754855416475
DALYs (Disability-Adjusted Life Years)	Luxembourg	Both	All ages	Osteoarthritis	Percent	1990	0.009605692988567721	0.018715447413820002	0.004975748382705473
DALYs (Disability-Adjusted Life Years)	Luxembourg	Both	All ages	Osteoarthritis	Rate	1990	335.0573263588456	677.1186620583456	162.54326137053246
DALYs (Disability-Adjusted Life Years)	Luxembourg	Both	Age-standardized	Osteoarthritis	Rate	1990	238.80942835876297	483.3581954443928	115.49898704919524
DALYs (Disability-Adjusted Life Years)	Luxembourg	Both	All ages	Low back pain	Number	1990	5145.090868601073	6899.251516966278	3680.358488146554
DALYs (Disability-Adjusted Life Years)	Luxembourg	Both	All ages	Low back pain	Percent	1990	0.038830730802512266	0.04853268940349628	0.030043482073012023
DALYs (Disability-Adjusted Life Years)	Luxembourg	Both	All ages	Low back pain	Rate	1990	1349.7949311197356	1809.9922749572872	965.527987526955
DALYs (Disability-Adjusted Life Years)	Luxembourg	Both	Age-standardized	Low back pain	Rate	1990	1105.2784719478673	1478.3153327244995	793.6249691449299
DALYs (Disability-Adjusted Life Years)	Luxembourg	Both	All ages	Neck pain	Number	1990	1371.6756620389986	1933.425416934904	904.9292822350576
DALYs (Disability-Adjusted Life Years)	Luxembourg	Both	All ages	Neck pain	Percent	1990	0.010341692540264534	0.013687118570657155	0.007356732044951241
DALYs (Disability-Adjusted Life Years)	Luxembourg	Both	All ages	Neck pain	Rate	1990	359.8538690656712	507.2267709406589	237.40473965910974
DALYs (Disability-Adjusted Life Years)	Luxembourg	Both	Age-standardized	Neck pain	Rate	1990	299.6745984489369	430.6721195383576	195.9189007268999
DALYs (Disability-Adjusted Life Years)	Luxembourg	Both	All ages	Gout	Number	1990	89.35198189893237	132.10013806358137	59.56612494864361
DALYs (Disability-Adjusted Life Years)	Luxembourg	Both	All ages	Gout	Percent	1990	0.0006750965077626015	0.000966037260415843	0.0004671975794939124
DALYs (Disability-Adjusted Life Years)	Luxembourg	Both	All ages	Gout	Rate	1990	23.441151056963527	34.655966495480065	15.626945291247083
DALYs (Disability-Adjusted Life Years)	Luxembourg	Both	Age-standardized	Gout	Rate	1990	17.231773512266862	25.3996370507274	11.550428438323697
DALYs (Disability-Adjusted Life Years)	Luxembourg	Both	All ages	Other musculoskeletal disorders	Number	1990	1319.842987414817	1912.042648851403	868.4721455923376
DALYs (Disability-Adjusted Life Years)	Luxembourg	Both	All ages	Other musculoskeletal disorders	Percent	1990	0.009970331805359698	0.013684642637962199	0.006883789662412064
DALYs (Disability-Adjusted Life Years)	Luxembourg	Both	All ages	Other musculoskeletal disorders	Rate	1990	346.25576491923744	501.6170834327946	227.84034915557268
DALYs (Disability-Adjusted Life Years)	Luxembourg	Both	Age-standardized	Other musculoskeletal disorders	Rate	1990	290.2904174064726	417.69939601494184	193.91125154313073
DALYs (Disability-Adjusted Life Years)	Cyprus	Both	All ages	Rheumatoid arthritis	Number	1991	569.1939822571724	713.1901274532953	446.2976830936376
DALYs (Disability-Adjusted Life Years)	Cyprus	Both	All ages	Rheumatoid arthritis	Percent	1991	0.0024826308047321316	0.002983476807846451	0.0020200891444497916
DALYs (Disability-Adjusted Life Years)	Cyprus	Both	All ages	Rheumatoid arthritis	Rate	1991	71.8425288795112	90.01743504905096	56.330803181307864
DALYs (Disability-Adjusted Life Years)	Cyprus	Both	Age-standardized	Rheumatoid arthritis	Rate	1991	71.77846284242428	89.68129069555296	56.100501890250605
DALYs (Disability-Adjusted Life Years)	Cyprus	Both	All ages	Osteoarthritis	Number	1991	1871.447201801382	3751.990154967859	897.451031601903
DALYs (Disability-Adjusted Life Years)	Cyprus	Both	All ages	Osteoarthritis	Percent	1991	0.008107718543485345	0.015561003587027207	0.00417254459073488
DALYs (Disability-Adjusted Life Years)	Cyprus	Both	All ages	Osteoarthritis	Rate	1991	236.21033221175114	473.56871201447717	113.27447876403552
DALYs (Disability-Adjusted Life Years)	Cyprus	Both	Age-standardized	Osteoarthritis	Rate	1991	222.0692989700901	445.5734018142459	106.73331857749815
DALYs (Disability-Adjusted Life Years)	Cyprus	Both	All ages	Low back pain	Number	1991	9069.441476185048	12431.36706703658	6421.691619540723
DALYs (Disability-Adjusted Life Years)	Cyprus	Both	All ages	Low back pain	Percent	1991	0.03942404218367905	0.049098491035068956	0.030206239283241548
DALYs (Disability-Adjusted Life Years)	Cyprus	Both	All ages	Low back pain	Rate	1991	1144.7268092856777	1569.062350209214	810.5331047293522
DALYs (Disability-Adjusted Life Years)	Cyprus	Both	Age-standardized	Low back pain	Rate	1991	1085.2850380655307	1475.5206090002794	769.1995401944289
DALYs (Disability-Adjusted Life Years)	Cyprus	Both	All ages	Neck pain	Number	1991	2499.9420834204566	3563.035672360171	1638.1999394154577
DALYs (Disability-Adjusted Life Years)	Cyprus	Both	All ages	Neck pain	Percent	1991	0.010855822589644445	0.014406515619249358	0.007703620530153661
DALYs (Disability-Adjusted Life Years)	Cyprus	Both	All ages	Neck pain	Rate	1991	315.5377023014483	449.7192541902332	206.77032808947195
DALYs (Disability-Adjusted Life Years)	Cyprus	Both	Age-standardized	Neck pain	Rate	1991	300.5895125411772	428.7557825485601	198.3233937254797
DALYs (Disability-Adjusted Life Years)	Cyprus	Both	All ages	Gout	Number	1991	143.49902246913888	208.3275286945639	96.79812844625344
DALYs (Disability-Adjusted Life Years)	Cyprus	Both	All ages	Gout	Percent	1991	0.0006246341833886397	0.0008782642089150089	0.00043587876305507074
DALYs (Disability-Adjusted Life Years)	Cyprus	Both	All ages	Gout	Rate	1991	18.11216033071622	26.29468505145606	12.217666656989634
DALYs (Disability-Adjusted Life Years)	Cyprus	Both	Age-standardized	Gout	Rate	1991	16.99881832539027	24.549982940527638	11.56008117947038
DALYs (Disability-Adjusted Life Years)	Cyprus	Both	All ages	Other musculoskeletal disorders	Number	1991	2542.128925745184	3597.024289454832	1769.6329366447683
DALYs (Disability-Adjusted Life Years)	Cyprus	Both	All ages	Other musculoskeletal disorders	Percent	1991	0.011064080659323506	0.014934016007326469	0.008085336129673845
DALYs (Disability-Adjusted Life Years)	Cyprus	Both	All ages	Other musculoskeletal disorders	Rate	1991	320.8624413755177	454.00922963149594	223.35953878654004
DALYs (Disability-Adjusted Life Years)	Cyprus	Both	Age-standardized	Other musculoskeletal disorders	Rate	1991	311.0943914582422	436.1685432454581	218.43521918221174
DALYs (Disability-Adjusted Life Years)	East Asia	Both	All ages	Rheumatoid arthritis	Number	1990	415490.68509796856	541804.330565084	317560.1859688737
DALYs (Disability-Adjusted Life Years)	East Asia	Both	All ages	Rheumatoid arthritis	Percent	1990	0.0009674744126848603	0.0012095253973200988	0.0007715463225782726
DALYs (Disability-Adjusted Life Years)	East Asia	Both	All ages	Rheumatoid arthritis	Rate	1990	34.12823213615584	44.50358246067482	26.08426165171696
DALYs (Disability-Adjusted Life Years)	East Asia	Both	Age-standardized	Rheumatoid arthritis	Rate	1990	42.124995603841455	53.946342150294136	32.92803973412658
DALYs (Disability-Adjusted Life Years)	East Asia	Both	All ages	Osteoarthritis	Number	1990	1904131.520644553	3832084.4346952573	915864.1407322711
DALYs (Disability-Adjusted Life Years)	East Asia	Both	All ages	Osteoarthritis	Percent	1990	0.004415604295982894	0.008799403592598195	0.002244149032977938
DALYs (Disability-Adjusted Life Years)	East Asia	Both	All ages	Osteoarthritis	Rate	1990	156.40457147434233	314.7658222994632	75.22869975465716
DALYs (Disability-Adjusted Life Years)	East Asia	Both	Age-standardized	Osteoarthritis	Rate	1990	211.00231308326806	424.57869241176274	102.07853874333959
DALYs (Disability-Adjusted Life Years)	East Asia	Both	All ages	Low back pain	Number	1990	8080257.149633069	10947390.07333689	5742297.372002302
DALYs (Disability-Adjusted Life Years)	East Asia	Both	All ages	Low back pain	Percent	1990	0.018787713442887502	0.02378424596340442	0.013938986413978092
DALYs (Disability-Adjusted Life Years)	East Asia	Both	All ages	Low back pain	Rate	1990	663.708962951812	899.2140693113136	471.66991881014974
DALYs (Disability-Adjusted Life Years)	East Asia	Both	Age-standardized	Low back pain	Rate	1990	751.0279425408206	1014.9096264050136	532.4629097467487
DALYs (Disability-Adjusted Life Years)	East Asia	Both	All ages	Neck pain	Number	1990	2780262.8833103217	4070912.8391921553	1809574.06946734
DALYs (Disability-Adjusted Life Years)	East Asia	Both	All ages	Neck pain	Percent	1990	0.006459500209665716	0.00908182276572156	0.004382759177184921
DALYs (Disability-Adjusted Life Years)	East Asia	Both	All ages	Neck pain	Rate	1990	228.3696373572849	334.3830881533439	148.6376617463465
DALYs (Disability-Adjusted Life Years)	East Asia	Both	Age-standardized	Neck pain	Rate	1990	248.89883540472746	354.41418983182996	164.4817804073903
DALYs (Disability-Adjusted Life Years)	East Asia	Both	All ages	Gout	Number	1990	199223.5522890636	288422.6409425462	131831.02734721312
DALYs (Disability-Adjusted Life Years)	East Asia	Both	All ages	Gout	Percent	1990	0.00046368795834239286	0.0006475697185434908	0.00031573912084515533
DALYs (Disability-Adjusted Life Years)	East Asia	Both	All ages	Gout	Rate	1990	16.36413975901187	23.690915817016183	10.828545778331339
DALYs (Disability-Adjusted Life Years)	East Asia	Both	Age-standardized	Gout	Rate	1990	20.345159187910458	29.342765297349068	13.573868611431493
DALYs (Disability-Adjusted Life Years)	East Asia	Both	All ages	Other musculoskeletal disorders	Number	1990	3911621.336094909	5391750.150230194	2735098.569305422
DALYs (Disability-Adjusted Life Years)	East Asia	Both	All ages	Other musculoskeletal disorders	Percent	1990	0.009102538956459887	0.01232033167605711	0.006636764930753327
DALYs (Disability-Adjusted Life Years)	East Asia	Both	All ages	Other musculoskeletal disorders	Rate	1990	321.29895031343494	442.87611575172	224.65985938171792
DALYs (Disability-Adjusted Life Years)	East Asia	Both	Age-standardized	Other musculoskeletal disorders	Rate	1990	346.9079037988344	478.23730488115956	242.42869854503093
DALYs (Disability-Adjusted Life Years)	Afghanistan	Both	All ages	Rheumatoid arthritis	Number	1991	978.5777588347083	1359.413469475393	629.6401134271943
DALYs (Disability-Adjusted Life Years)	Afghanistan	Both	All ages	Rheumatoid arthritis	Percent	1991	9.047898039866417e-05	0.00012282951274827033	6.017390079201571e-05
DALYs (Disability-Adjusted Life Years)	Afghanistan	Both	All ages	Rheumatoid arthritis	Rate	1991	9.86720930013726	13.707257402531221	6.348796226828716
DALYs (Disability-Adjusted Life Years)	Afghanistan	Both	Age-standardized	Rheumatoid arthritis	Rate	1991	13.247364496597104	18.26884212031602	8.589733055477309
DALYs (Disability-Adjusted Life Years)	Afghanistan	Both	All ages	Osteoarthritis	Number	1991	10780.546028953308	21508.171036689717	5258.282827899537
DALYs (Disability-Adjusted Life Years)	Afghanistan	Both	All ages	Osteoarthritis	Percent	1991	0.0009959443479870564	0.0020312470929589516	0.00047904641650483714
DALYs (Disability-Adjusted Life Years)	Afghanistan	Both	All ages	Osteoarthritis	Rate	1991	108.70255641627944	216.87149883202576	53.02039286483136
DALYs (Disability-Adjusted Life Years)	Afghanistan	Both	Age-standardized	Osteoarthritis	Rate	1991	151.72848284501492	303.0314871631118	74.15487941687697
DALYs (Disability-Adjusted Life Years)	Afghanistan	Both	All ages	Low back pain	Number	1991	71641.91878366802	95459.58560668201	50952.963476493525
DALYs (Disability-Adjusted Life Years)	Afghanistan	Both	All ages	Low back pain	Percent	1991	0.006629122230573415	0.008621180915631611	0.0047965652373992695
DALYs (Disability-Adjusted Life Years)	Afghanistan	Both	All ages	Low back pain	Rate	1991	722.380823516439	962.5394634016022	513.7696524837261
DALYs (Disability-Adjusted Life Years)	Afghanistan	Both	Age-standardized	Low back pain	Rate	1991	940.1245873351546	1266.3091634711761	670.1331727240353
DALYs (Disability-Adjusted Life Years)	Gambia	Both	All ages	Neck pain	Number	1990	1829.409985116315	2650.2286431807283	1180.2132515748315
DALYs (Disability-Adjusted Life Years)	Gambia	Both	All ages	Neck pain	Percent	1990	0.002414964597892201	0.0034743979038549897	0.0015727320027285954
DALYs (Disability-Adjusted Life Years)	Gambia	Both	All ages	Neck pain	Rate	1990	186.36995185603487	269.9903185483447	120.2334570519306
DALYs (Disability-Adjusted Life Years)	Gambia	Both	Age-standardized	Neck pain	Rate	1990	289.9258619170918	405.12685254834366	192.56134303354543
DALYs (Disability-Adjusted Life Years)	Gambia	Both	All ages	Gout	Number	1990	54.475979389957914	81.00855824804877	35.08468209408868
DALYs (Disability-Adjusted Life Years)	Gambia	Both	All ages	Gout	Percent	1990	7.199729524428502e-05	0.00010479277187264808	4.6265523558368e-05
DALYs (Disability-Adjusted Life Years)	Gambia	Both	All ages	Gout	Rate	1990	5.549704953409491	8.252694160109614	3.5742291591044597
DALYs (Disability-Adjusted Life Years)	Gambia	Both	Age-standardized	Gout	Rate	1990	13.172184862353589	19.20893576416922	8.640178732040702
DALYs (Disability-Adjusted Life Years)	Gambia	Both	All ages	Other musculoskeletal disorders	Number	1990	1815.3053087240244	2508.264536107101	1279.0900565218572
DALYs (Disability-Adjusted Life Years)	Gambia	Both	All ages	Other musculoskeletal disorders	Percent	1990	0.002399016900842589	0.003329970564194631	0.0017010950893687035
DALYs (Disability-Adjusted Life Years)	Gambia	Both	All ages	Other musculoskeletal disorders	Rate	1990	184.93304712633338	255.5278175147589	130.30646721781972
DALYs (Disability-Adjusted Life Years)	Gambia	Both	Age-standardized	Other musculoskeletal disorders	Rate	1990	309.8752128842121	426.7033161430708	217.17710922469587
DALYs (Disability-Adjusted Life Years)	American Samoa	Both	All ages	Low back pain	Number	1990	251.1743944902844	338.0619527721149	176.80391310198775
DALYs (Disability-Adjusted Life Years)	American Samoa	Both	All ages	Low back pain	Percent	1990	0.01937072887472258	0.02443122029002974	0.014276754285326336
DALYs (Disability-Adjusted Life Years)	American Samoa	Both	All ages	Low back pain	Rate	1990	517.8518238607822	696.9898312136636	364.52055175205857
DALYs (Disability-Adjusted Life Years)	American Samoa	Both	Age-standardized	Low back pain	Rate	1990	735.4422825324812	993.3470571749741	518.4229876426409
DALYs (Disability-Adjusted Life Years)	Bermuda	Both	All ages	Rheumatoid arthritis	Number	1990	15.613327265259786	20.472190926935006	11.556886873478149
DALYs (Disability-Adjusted Life Years)	Bermuda	Both	All ages	Rheumatoid arthritis	Percent	1990	0.0008355445335572839	0.0010636953869162537	0.000655434149021092
DALYs (Disability-Adjusted Life Years)	Bermuda	Both	All ages	Rheumatoid arthritis	Rate	1990	26.292798489217525	34.47511100804	19.461764463436932
DALYs (Disability-Adjusted Life Years)	Bermuda	Both	Age-standardized	Rheumatoid arthritis	Rate	1990	24.766376387476857	32.127372071074355	18.511308776741824
DALYs (Disability-Adjusted Life Years)	Bermuda	Both	All ages	Osteoarthritis	Number	1990	170.12101325533575	345.2885193389176	80.50637792502596
DALYs (Disability-Adjusted Life Years)	Bermuda	Both	All ages	Osteoarthritis	Percent	1990	0.00905616206561331	0.0178797674049936	0.004623237504025201
DALYs (Disability-Adjusted Life Years)	Bermuda	Both	All ages	Osteoarthritis	Rate	1990	286.4833000879023	581.4648796748565	135.5725103251575
DALYs (Disability-Adjusted Life Years)	Bermuda	Both	Age-standardized	Osteoarthritis	Rate	1990	269.5075697064185	547.5890453419506	127.75185486224244
DALYs (Disability-Adjusted Life Years)	Bermuda	Both	All ages	Low back pain	Number	1990	461.89178742904136	622.2914912070305	332.23933613903944
DALYs (Disability-Adjusted Life Years)	Bermuda	Both	All ages	Low back pain	Percent	1990	0.024673582103555886	0.03088141630647067	0.018773724924102703
DALYs (Disability-Adjusted Life Years)	Bermuda	Both	All ages	Low back pain	Rate	1990	777.8244498671376	1047.9370925803032	559.4900924629925
DALYs (Disability-Adjusted Life Years)	Bermuda	Both	Age-standardized	Low back pain	Rate	1990	703.1376827448959	943.88588671351	508.4780327342683
DALYs (Disability-Adjusted Life Years)	Bermuda	Both	All ages	Neck pain	Number	1990	167.04660503745055	239.49656705232087	110.24886168827547
DALYs (Disability-Adjusted Life Years)	Bermuda	Both	All ages	Neck pain	Percent	1990	0.008913914217806856	0.012222830614101668	0.006390756079724537
DALYs (Disability-Adjusted Life Years)	Bermuda	Both	All ages	Neck pain	Rate	1990	281.3060054361519	403.3115343951809	185.65876797351603
DALYs (Disability-Adjusted Life Years)	Bermuda	Both	Age-standardized	Neck pain	Rate	1990	249.2226597201606	356.0125544015481	166.24319245914515
DALYs (Disability-Adjusted Life Years)	Bermuda	Both	All ages	Gout	Number	1990	4.550003092891227	6.757579479052959	2.905783209148659
DALYs (Disability-Adjusted Life Years)	Bermuda	Both	All ages	Gout	Percent	1990	0.000243287496292572	0.0003455092076761184	0.00016244355559327943
DALYs (Disability-Adjusted Life Years)	Bermuda	Both	All ages	Gout	Rate	1990	7.662192203765014	11.379744528441773	4.893330618995784
DALYs (Disability-Adjusted Life Years)	Bermuda	Both	Age-standardized	Gout	Rate	1990	6.918583747083065	10.175948004941363	4.459271245208763
DALYs (Disability-Adjusted Life Years)	Bermuda	Both	All ages	Other musculoskeletal disorders	Number	1990	333.7832792198653	453.5280035788861	239.52113812217914
DALYs (Disability-Adjusted Life Years)	Bermuda	Both	All ages	Other musculoskeletal disorders	Percent	1990	0.01784673509880064	0.023399799262917978	0.013527027115333594
DALYs (Disability-Adjusted Life Years)	Bermuda	Both	All ages	Other musculoskeletal disorders	Rate	1990	562.0900881982573	763.7398617685578	403.35291200659407
DALYs (Disability-Adjusted Life Years)	Bermuda	Both	Age-standardized	Other musculoskeletal disorders	Rate	1990	493.83213899779537	673.1118472782356	354.6810410377374
DALYs (Disability-Adjusted Life Years)	Saint Kitts and Nevis	Both	All ages	Rheumatoid arthritis	Number	1990	10.648950872715524	13.08635163578359	8.476542770189926
DALYs (Disability-Adjusted Life Years)	Saint Kitts and Nevis	Both	All ages	Rheumatoid arthritis	Percent	1990	0.0006324445902324814	0.000756528633259616	0.0005296597412938735
DALYs (Disability-Adjusted Life Years)	Saint Kitts and Nevis	Both	All ages	Rheumatoid arthritis	Rate	1990	25.676613639513516	31.55364306954933	20.438531110762597
DALYs (Disability-Adjusted Life Years)	Saint Kitts and Nevis	Both	Age-standardized	Rheumatoid arthritis	Rate	1990	31.43575567962614	38.397878949776334	25.205911566955272
DALYs (Disability-Adjusted Life Years)	Saint Kitts and Nevis	Both	All ages	Osteoarthritis	Number	1990	86.17507156810176	173.37740983388932	41.121275567047576
DALYs (Disability-Adjusted Life Years)	Saint Kitts and Nevis	Both	All ages	Osteoarthritis	Percent	1990	0.005093472741230097	0.010173554158305871	0.002579216190187439
DALYs (Disability-Adjusted Life Years)	Saint Kitts and Nevis	Both	All ages	Osteoarthritis	Rate	1990	207.78422630165988	418.045384877352	99.15109175724861
DALYs (Disability-Adjusted Life Years)	Saint Kitts and Nevis	Both	Age-standardized	Osteoarthritis	Rate	1990	244.0103566719867	490.2454251682889	116.78756639215393
DALYs (Disability-Adjusted Life Years)	Saint Kitts and Nevis	Both	All ages	Low back pain	Number	1990	249.4390676667533	334.95009961480457	175.36487707873144
DALYs (Disability-Adjusted Life Years)	Saint Kitts and Nevis	Both	All ages	Low back pain	Percent	1990	0.014781023088927474	0.018717707635640353	0.010897174174786755
DALYs (Disability-Adjusted Life Years)	Saint Kitts and Nevis	Both	All ages	Low back pain	Rate	1990	601.444277810484	807.6273803048156	422.8375403842152
DALYs (Disability-Adjusted Life Years)	Saint Kitts and Nevis	Both	Age-standardized	Low back pain	Rate	1990	680.9589435374382	909.630291257603	482.25294045781254
DALYs (Disability-Adjusted Life Years)	Saint Kitts and Nevis	Both	All ages	Neck pain	Number	1990	89.75025369287343	126.55760417616193	59.46848169137385
DALYs (Disability-Adjusted Life Years)	Saint Kitts and Nevis	Both	All ages	Neck pain	Percent	1990	0.0053143343623735856	0.007271185683481205	0.0036929344310160967
DALYs (Disability-Adjusted Life Years)	Saint Kitts and Nevis	Both	All ages	Neck pain	Rate	1990	216.4046595448874	305.1540705197323	143.38963963391018
DALYs (Disability-Adjusted Life Years)	Saint Kitts and Nevis	Both	Age-standardized	Neck pain	Rate	1990	247.00446839777297	354.3104886564018	162.95422473717977
DALYs (Disability-Adjusted Life Years)	Saint Kitts and Nevis	Both	All ages	Gout	Number	1990	2.188918947233705	3.1459874864604465	1.4454449890504413
DALYs (Disability-Adjusted Life Years)	Saint Kitts and Nevis	Both	All ages	Gout	Percent	1990	0.00012983004981871154	0.00018403258579254104	8.995194741673586e-05
DALYs (Disability-Adjusted Life Years)	Saint Kitts and Nevis	Both	All ages	Gout	Rate	1990	5.277893265554936	7.585564641072524	3.485238401851584
DALYs (Disability-Adjusted Life Years)	Saint Kitts and Nevis	Both	Age-standardized	Gout	Rate	1990	6.3845142152168	9.482637744598708	4.155506298907483
DALYs (Disability-Adjusted Life Years)	Saint Kitts and Nevis	Both	All ages	Other musculoskeletal disorders	Number	1990	174.6364724143492	229.88140057237135	131.31587308425594
DALYs (Disability-Adjusted Life Years)	Saint Kitts and Nevis	Both	All ages	Other musculoskeletal disorders	Percent	1990	0.010360305038455931	0.013196330439770839	0.008042414859727827
DALYs (Disability-Adjusted Life Years)	Saint Kitts and Nevis	Both	All ages	Other musculoskeletal disorders	Rate	1990	421.0812204082746	554.2870819819877	316.62714742715576
DALYs (Disability-Adjusted Life Years)	Saint Kitts and Nevis	Both	Age-standardized	Other musculoskeletal disorders	Rate	1990	494.45089157704746	654.9244860896965	374.85426927351745
DALYs (Disability-Adjusted Life Years)	Malawi	Both	All ages	Rheumatoid arthritis	Number	1990	558.9458493521919	885.250357666451	359.5903794311112
DALYs (Disability-Adjusted Life Years)	Malawi	Both	All ages	Rheumatoid arthritis	Percent	1990	4.335693849375259e-05	6.957767174707316e-05	2.8068609146284967e-05
DALYs (Disability-Adjusted Life Years)	Malawi	Both	All ages	Rheumatoid arthritis	Rate	1990	5.700212031588349	9.027913429514756	3.6671556102478426
DALYs (Disability-Adjusted Life Years)	Malawi	Both	Age-standardized	Rheumatoid arthritis	Rate	1990	10.995594896349502	18.062237314310032	7.087995060537839
DALYs (Disability-Adjusted Life Years)	Democratic People's Republic of Korea	Both	All ages	Rheumatoid arthritis	Number	1992	6896.7844715237	8925.547923404087	5257.839262371577
DALYs (Disability-Adjusted Life Years)	Democratic People's Republic of Korea	Both	All ages	Rheumatoid arthritis	Percent	1992	0.000961049985873517	0.001187322105659147	0.0007610588030988392
DALYs (Disability-Adjusted Life Years)	Democratic People's Republic of Korea	Both	All ages	Rheumatoid arthritis	Rate	1992	32.49471515178669	42.053385681713216	24.77270238762418
DALYs (Disability-Adjusted Life Years)	Democratic People's Republic of Korea	Both	Age-standardized	Rheumatoid arthritis	Rate	1992	37.33852572012033	47.62214426608445	28.43207742013948
DALYs (Disability-Adjusted Life Years)	Netherlands	Both	All ages	Rheumatoid arthritis	Number	1991	13835.477937183678	17366.050908995458	10907.509185837955
DALYs (Disability-Adjusted Life Years)	Netherlands	Both	All ages	Rheumatoid arthritis	Percent	1991	0.0031342931510535406	0.0037156067030873624	0.002632412089692747
DALYs (Disability-Adjusted Life Years)	Netherlands	Both	All ages	Rheumatoid arthritis	Rate	1991	92.08125647695567	115.57878918265897	72.59432275675653
DALYs (Disability-Adjusted Life Years)	Netherlands	Both	Age-standardized	Rheumatoid arthritis	Rate	1991	70.53591131035725	89.18937156883189	55.077241474834736
DALYs (Disability-Adjusted Life Years)	Sudan	Both	All ages	Rheumatoid arthritis	Number	1991	1248.219557754525	1728.6135303754622	846.4557109592013
DALYs (Disability-Adjusted Life Years)	Sudan	Both	All ages	Rheumatoid arthritis	Percent	1991	7.23689788824945e-05	9.850970344591606e-05	4.9632706462177646e-05
DALYs (Disability-Adjusted Life Years)	Sudan	Both	All ages	Rheumatoid arthritis	Rate	1991	5.993277174907174	8.29986996396061	4.064223846314125
DALYs (Disability-Adjusted Life Years)	Sudan	Both	Age-standardized	Rheumatoid arthritis	Rate	1991	9.137418346118888	12.52127920908442	6.305256572062497
DALYs (Disability-Adjusted Life Years)	Sudan	Both	All ages	Osteoarthritis	Number	1991	15337.255801173382	30836.24812294576	7375.562106118258
DALYs (Disability-Adjusted Life Years)	Sudan	Both	All ages	Osteoarthritis	Percent	1991	0.0008882720901174839	0.0018190454318904124	0.00043822887384467265
DALYs (Disability-Adjusted Life Years)	Sudan	Both	All ages	Osteoarthritis	Rate	1991	73.64123126242697	148.05903407529365	35.41347173107026
DALYs (Disability-Adjusted Life Years)	Sudan	Both	Age-standardized	Osteoarthritis	Rate	1991	157.52636318340416	317.3631348428201	75.82158633171326
DALYs (Disability-Adjusted Life Years)	Sudan	Both	All ages	Low back pain	Number	1991	140359.92600071084	188152.39077612467	99365.03493315369
DALYs (Disability-Adjusted Life Years)	Sudan	Both	All ages	Low back pain	Percent	1991	0.008140341207323954	0.01061283605902016	0.005793101549443347
DALYs (Disability-Adjusted Life Years)	Sudan	Both	All ages	Low back pain	Rate	1991	673.9326711760718	903.4063134464427	477.09731204663603
DALYs (Disability-Adjusted Life Years)	Sudan	Both	Age-standardized	Low back pain	Rate	1991	954.8911942349853	1271.329513953671	682.1601551940706
DALYs (Disability-Adjusted Life Years)	Sudan	Both	All ages	Neck pain	Number	1991	50077.42782131104	71836.53563832317	33085.350832695185
DALYs (Disability-Adjusted Life Years)	Sudan	Both	All ages	Neck pain	Percent	1991	0.0029027645954926694	0.004147116667662432	0.0018985524148971663
DALYs (Disability-Adjusted Life Years)	Sudan	Both	All ages	Neck pain	Rate	1991	240.4448025789936	344.9203040369584	158.85801238854168
DALYs (Disability-Adjusted Life Years)	Sudan	Both	Age-standardized	Neck pain	Rate	1991	363.36983617783625	520.9931291673356	242.26207680085196
DALYs (Disability-Adjusted Life Years)	Sudan	Both	All ages	Gout	Number	1991	1285.456487780532	1879.3720796114471	843.058183914391
DALYs (Disability-Adjusted Life Years)	Sudan	Both	All ages	Gout	Percent	1991	7.460745230952024e-05	0.00010669339399101863	4.84856926069986e-05
DALYs (Disability-Adjusted Life Years)	Sudan	Both	All ages	Gout	Rate	1991	6.172068831713097	9.023731216129708	4.047910753667649
DALYs (Disability-Adjusted Life Years)	Sudan	Both	Age-standardized	Gout	Rate	1991	12.219041891291662	17.843646088866297	8.091307529993358
DALYs (Disability-Adjusted Life Years)	Sudan	Both	All ages	Other musculoskeletal disorders	Number	1991	40793.422980541865	56323.57355410699	28531.72088480736
DALYs (Disability-Adjusted Life Years)	Sudan	Both	All ages	Other musculoskeletal disorders	Percent	1991	0.0023668817362004707	0.00325163564992946	0.001663241229704494
DALYs (Disability-Adjusted Life Years)	Sudan	Both	All ages	Other musculoskeletal disorders	Rate	1991	195.868018023554	270.43542595846765	136.99393706613193
DALYs (Disability-Adjusted Life Years)	Sudan	Both	Age-standardized	Other musculoskeletal disorders	Rate	1991	299.53889795628305	409.8120179184433	207.75493153171186
DALYs (Disability-Adjusted Life Years)	Thailand	Both	All ages	Rheumatoid arthritis	Number	1991	6962.003665535415	9286.70696356967	5225.119152240654
DALYs (Disability-Adjusted Life Years)	Thailand	Both	All ages	Rheumatoid arthritis	Percent	1991	0.0003917372876176729	0.0005014133892060159	0.0003047977596643098
DALYs (Disability-Adjusted Life Years)	Thailand	Both	All ages	Rheumatoid arthritis	Rate	1991	12.092111588595637	16.12982444263572	9.075364921937764
DALYs (Disability-Adjusted Life Years)	Thailand	Both	Age-standardized	Rheumatoid arthritis	Rate	1991	15.666906139741464	20.484763740643267	11.916631658899474
DALYs (Disability-Adjusted Life Years)	Thailand	Both	All ages	Osteoarthritis	Number	1991	65602.67166229246	132139.07449500076	31770.037821784354
DALYs (Disability-Adjusted Life Years)	Thailand	Both	All ages	Osteoarthritis	Percent	1991	0.003675914016806093	0.007238497490502832	0.00185197946197761
DALYs (Disability-Adjusted Life Years)	Thailand	Both	All ages	Osteoarthritis	Rate	1991	113.9434657550461	229.50870335176967	55.180499892106255
DALYs (Disability-Adjusted Life Years)	Thailand	Both	Age-standardized	Osteoarthritis	Rate	1991	167.78790687768145	339.3734012648416	81.37646495608479
DALYs (Disability-Adjusted Life Years)	Thailand	Both	All ages	Low back pain	Number	1991	272239.9037504126	365412.1022479642	190813.4576033656
DALYs (Disability-Adjusted Life Years)	Thailand	Both	All ages	Low back pain	Percent	1991	0.015295954243148538	0.01957819620531856	0.01142336203638427
DALYs (Disability-Adjusted Life Years)	Thailand	Both	All ages	Low back pain	Rate	1991	472.84595831440987	634.6741726206615	331.41861636296807
DALYs (Disability-Adjusted Life Years)	Thailand	Both	Age-standardized	Low back pain	Rate	1991	552.1269488643267	735.3535034790682	391.58295721384
DALYs (Disability-Adjusted Life Years)	Thailand	Both	All ages	Neck pain	Number	1991	112509.11299612254	160866.6799009604	73709.41887079406
DALYs (Disability-Adjusted Life Years)	Thailand	Both	All ages	Neck pain	Percent	1991	0.006314016206237069	0.008689558965361475	0.004374040215963329
DALYs (Disability-Adjusted Life Years)	Thailand	Both	All ages	Neck pain	Rate	1991	195.4139662146242	279.4048865384661	128.02385073832522
DALYs (Disability-Adjusted Life Years)	Thailand	Both	Age-standardized	Neck pain	Rate	1991	221.030843581718	310.21079000159267	146.45055666773706
DALYs (Disability-Adjusted Life Years)	Central Latin America	Both	All ages	Rheumatoid arthritis	Number	1991	66333.15733783523	83957.37112425458	52957.288088046465
DALYs (Disability-Adjusted Life Years)	Central Latin America	Both	All ages	Rheumatoid arthritis	Percent	1991	0.0011643539800533778	0.001413575225982676	0.0009710122735671141
DALYs (Disability-Adjusted Life Years)	Central Latin America	Both	All ages	Rheumatoid arthritis	Rate	1991	39.482451957340174	49.97263819352736	31.52094166237913
DALYs (Disability-Adjusted Life Years)	Central Latin America	Both	Age-standardized	Rheumatoid arthritis	Rate	1991	66.24876936085607	81.72452715429434	54.28919436549424
DALYs (Disability-Adjusted Life Years)	Central Latin America	Both	All ages	Osteoarthritis	Number	1991	205812.8392221361	416042.6995467207	98522.139215659
DALYs (Disability-Adjusted Life Years)	Central Latin America	Both	All ages	Osteoarthritis	Percent	1991	0.0035963992043805773	0.007068718299702457	0.0018213165301472082
DALYs (Disability-Adjusted Life Years)	Central Latin America	Both	All ages	Osteoarthritis	Rate	1991	122.50277030242994	247.63461527084917	58.6417982262683
DALYs (Disability-Adjusted Life Years)	Central Latin America	Both	Age-standardized	Osteoarthritis	Rate	1991	232.69253497208453	471.16769960458186	111.24649804552718
DALYs (Disability-Adjusted Life Years)	Central Latin America	Both	All ages	Low back pain	Number	1991	1066046.9714838783	1427075.2109688842	753838.9981362745
DALYs (Disability-Adjusted Life Years)	Central Latin America	Both	All ages	Low back pain	Percent	1991	0.018670911720791872	0.023864983328817334	0.014024164763595331
DALYs (Disability-Adjusted Life Years)	Central Latin America	Both	All ages	Low back pain	Rate	1991	634.5265328094492	849.415747989012	448.69584415980205
DALYs (Disability-Adjusted Life Years)	Central Latin America	Both	Age-standardized	Low back pain	Rate	1991	823.9633558440802	1108.0429658555738	587.7261166488643
DALYs (Disability-Adjusted Life Years)	Central Latin America	Both	All ages	Neck pain	Number	1991	360214.99447107984	528817.4530792123	235369.45629923197
DALYs (Disability-Adjusted Life Years)	Central Latin America	Both	All ages	Neck pain	Percent	1991	0.0063037412119930185	0.008856121131782451	0.004288326393009071
DALYs (Disability-Adjusted Life Years)	Central Latin America	Both	All ages	Neck pain	Rate	1991	214.4051600180038	314.7597751011018	140.09529507589377
DALYs (Disability-Adjusted Life Years)	Central Latin America	Both	Age-standardized	Neck pain	Rate	1991	266.330478441091	381.8340267802835	180.00008345622464
DALYs (Disability-Adjusted Life Years)	Central Latin America	Both	All ages	Gout	Number	1991	5229.8958356567255	7656.940770108246	3406.047661936187
DALYs (Disability-Adjusted Life Years)	Central Latin America	Both	All ages	Gout	Percent	1991	9.167888932921526e-05	0.00012951073408538512	6.154633516380393e-05
DALYs (Disability-Adjusted Life Years)	Central Latin America	Both	All ages	Gout	Rate	1991	3.1129094311244665	4.557521580893657	2.027328693128588
DALYs (Disability-Adjusted Life Years)	Central Latin America	Both	Age-standardized	Gout	Rate	1991	4.924571098273727	7.118896657022075	3.2899504172065592
DALYs (Disability-Adjusted Life Years)	Central Latin America	Both	All ages	Other musculoskeletal disorders	Number	1991	837715.9539167174	1142433.742899111	600943.7804185153
DALYs (Disability-Adjusted Life Years)	Central Latin America	Both	All ages	Other musculoskeletal disorders	Percent	1991	0.01468361536251976	0.019478190673863638	0.011071004039892685
DALYs (Disability-Adjusted Life Years)	Central Latin America	Both	All ages	Other musculoskeletal disorders	Rate	1991	498.6206179808785	679.9930408669214	357.6904053970478
DALYs (Disability-Adjusted Life Years)	Central Latin America	Both	Age-standardized	Other musculoskeletal disorders	Rate	1991	680.450968241224	926.9331767742678	482.3091142516903
DALYs (Disability-Adjusted Life Years)	Central Europe	Both	All ages	Rheumatoid arthritis	Number	1992	51427.40416583021	64765.01001677889	40802.8751788036
DALYs (Disability-Adjusted Life Years)	Central Europe	Both	All ages	Rheumatoid arthritis	Percent	1992	0.0010373381213504243	0.0012528269907075298	0.0008632310362830646
DALYs (Disability-Adjusted Life Years)	Central Europe	Both	All ages	Rheumatoid arthritis	Rate	1992	41.08475803425751	51.74001699649411	32.596944780988764
DALYs (Disability-Adjusted Life Years)	Central Europe	Both	Age-standardized	Rheumatoid arthritis	Rate	1992	34.3459583088648	43.609150676365815	27.06434832863769
DALYs (Disability-Adjusted Life Years)	Palestine	Both	All ages	Rheumatoid arthritis	Number	1991	156.14831213247788	221.6372279012053	108.02821426323638
DALYs (Disability-Adjusted Life Years)	Palestine	Both	All ages	Rheumatoid arthritis	Percent	1991	0.00020951278945570415	0.0002852071513819312	0.00015082825377171804
DALYs (Disability-Adjusted Life Years)	Palestine	Both	All ages	Rheumatoid arthritis	Rate	1991	7.342066142100498	10.421343430352655	5.0794676132059005
DALYs (Disability-Adjusted Life Years)	Palestine	Both	Age-standardized	Rheumatoid arthritis	Rate	1991	12.686276633575176	17.726661304634902	8.996659623734454
DALYs (Disability-Adjusted Life Years)	Palestine	Both	All ages	Osteoarthritis	Number	1991	1699.4474433924731	3415.189442072694	814.5378731899912
DALYs (Disability-Adjusted Life Years)	Palestine	Both	All ages	Osteoarthritis	Percent	1991	0.0022737532808157863	0.004551900024707067	0.0011365929126839242
DALYs (Disability-Adjusted Life Years)	Palestine	Both	All ages	Osteoarthritis	Rate	1991	79.90771955207016	160.58160622464848	38.29942737474464
DALYs (Disability-Adjusted Life Years)	Palestine	Both	Age-standardized	Osteoarthritis	Rate	1991	188.96494847597094	381.3617304135175	90.5802127735693
DALYs (Disability-Adjusted Life Years)	Palestine	Both	All ages	Low back pain	Number	1991	13491.982086809889	18145.529160388534	9518.578523852633
DALYs (Disability-Adjusted Life Years)	Palestine	Both	All ages	Low back pain	Percent	1991	0.018088376951289047	0.023144670517626472	0.01341761033927549
DALYs (Disability-Adjusted Life Years)	Palestine	Both	All ages	Low back pain	Rate	1991	634.3906220731411	853.1995860829805	447.5618861740332
DALYs (Disability-Adjusted Life Years)	Palestine	Both	Age-standardized	Low back pain	Rate	1991	966.6484977054541	1302.7215915770096	693.647752642646
DALYs (Disability-Adjusted Life Years)	Palestine	Both	All ages	Neck pain	Number	1991	4756.851416021425	6961.90934024162	3108.4729945358868
DALYs (Disability-Adjusted Life Years)	Palestine	Both	All ages	Neck pain	Percent	1991	0.0063733152695873456	0.008799439143395428	0.004328526465472413
DALYs (Disability-Adjusted Life Years)	Palestine	Both	All ages	Neck pain	Rate	1991	223.66631600182077	327.34775133524965	146.1598528676556
DALYs (Disability-Adjusted Life Years)	Palestine	Both	Age-standardized	Neck pain	Rate	1991	375.69120617825115	540.0939945952427	250.19041572734332
DALYs (Disability-Adjusted Life Years)	Uzbekistan	Both	All ages	Neck pain	Number	1991	38352.0007453353	55636.69220662403	24773.78893273141
DALYs (Disability-Adjusted Life Years)	Uzbekistan	Both	All ages	Neck pain	Percent	1991	0.004754976807663447	0.006699327089685241	0.003241702430157184
DALYs (Disability-Adjusted Life Years)	Uzbekistan	Both	All ages	Neck pain	Rate	1991	178.92184920420252	259.55933614297777	115.57603362265371
DALYs (Disability-Adjusted Life Years)	Uzbekistan	Both	Age-standardized	Neck pain	Rate	1991	233.19673259424218	335.89559765012785	155.33791095480117
DALYs (Disability-Adjusted Life Years)	Uzbekistan	Both	All ages	Gout	Number	1991	1513.6866468661196	2169.155686083577	1003.8035076158719
DALYs (Disability-Adjusted Life Years)	Uzbekistan	Both	All ages	Gout	Percent	1991	0.0001880547286837696	0.0002657480998313695	0.00012760280049197884
DALYs (Disability-Adjusted Life Years)	Uzbekistan	Both	All ages	Gout	Rate	1991	7.061733643868247	10.119663616586932	4.682998965631316
DALYs (Disability-Adjusted Life Years)	Uzbekistan	Both	Age-standardized	Gout	Rate	1991	11.975936411172892	17.12862276747137	8.004752585622592
DALYs (Disability-Adjusted Life Years)	Uzbekistan	Both	All ages	Other musculoskeletal disorders	Number	1991	25294.593375058947	35652.717033387744	17034.69619764397
DALYs (Disability-Adjusted Life Years)	Uzbekistan	Both	All ages	Other musculoskeletal disorders	Percent	1991	0.003140707026296156	0.00435511641645233	0.0021876595616825084
DALYs (Disability-Adjusted Life Years)	Uzbekistan	Both	All ages	Other musculoskeletal disorders	Rate	1991	118.00571896068253	166.32900335828714	79.47119537655327
DALYs (Disability-Adjusted Life Years)	Uzbekistan	Both	Age-standardized	Other musculoskeletal disorders	Rate	1991	166.6849408935929	238.67070279488027	111.29556885764035
DALYs (Disability-Adjusted Life Years)	Sri Lanka	Both	All ages	Rheumatoid arthritis	Number	1990	892.9911416849584	1283.4430711094092	589.9528768298651
DALYs (Disability-Adjusted Life Years)	Sri Lanka	Both	All ages	Rheumatoid arthritis	Percent	1990	0.00015892012486971743	0.000221360537881165	0.0001099098238814466
DALYs (Disability-Adjusted Life Years)	Sri Lanka	Both	All ages	Rheumatoid arthritis	Rate	1990	5.212858117204599	7.492131017759876	3.4438646691925716
DALYs (Disability-Adjusted Life Years)	Sri Lanka	Both	Age-standardized	Rheumatoid arthritis	Rate	1990	6.4515365194700784	9.141127362421951	4.347901863799314
DALYs (Disability-Adjusted Life Years)	Sri Lanka	Both	All ages	Osteoarthritis	Number	1990	18854.03981176565	38305.20027555058	8981.169996401117
DALYs (Disability-Adjusted Life Years)	Sri Lanka	Both	All ages	Osteoarthritis	Percent	1990	0.0033442747793199622	0.006593331126932079	0.0017124524421730752
DALYs (Disability-Adjusted Life Years)	Sri Lanka	Both	All ages	Osteoarthritis	Rate	1990	110.06092881214167	223.60756436036107	52.42780441180555
DALYs (Disability-Adjusted Life Years)	Sri Lanka	Both	Age-standardized	Osteoarthritis	Rate	1990	167.16997806853706	337.47946218115	79.93658806343826
DALYs (Disability-Adjusted Life Years)	Sri Lanka	Both	All ages	Low back pain	Number	1990	90232.73049434792	120903.30905416718	64127.73501454113
DALYs (Disability-Adjusted Life Years)	Sri Lanka	Both	All ages	Low back pain	Percent	1990	0.016050780903855727	0.02034102676560339	0.012158871560578523
DALYs (Disability-Adjusted Life Years)	Sri Lanka	Both	All ages	Low back pain	Rate	1990	526.7358203659986	705.7760895709538	374.34725654471407
DALYs (Disability-Adjusted Life Years)	Sri Lanka	Both	Age-standardized	Low back pain	Rate	1990	634.7122086416604	850.9918412919953	452.16343283452954
DALYs (Disability-Adjusted Life Years)	Sri Lanka	Both	All ages	Neck pain	Number	1990	31981.482568450727	45789.776351753855	21053.085354133946
DALYs (Disability-Adjusted Life Years)	Sri Lanka	Both	All ages	Neck pain	Percent	1990	0.005683953392415266	0.007791517396335443	0.003907943336789479
DALYs (Disability-Adjusted Life Years)	Sri Lanka	Both	All ages	Neck pain	Rate	1990	186.6927041321107	267.29896434340384	122.89791214884897
DALYs (Disability-Adjusted Life Years)	Sri Lanka	Both	Age-standardized	Neck pain	Rate	1990	219.40273069071762	307.00507283883127	145.38794378336306
DALYs (Disability-Adjusted Life Years)	Sri Lanka	Both	All ages	Gout	Number	1990	2182.9032506778635	3176.00522008211	1451.5490151257395
DALYs (Disability-Adjusted Life Years)	Sri Lanka	Both	All ages	Gout	Percent	1990	0.00038865366506067025	0.0005501456056293101	0.00026418089128300506
DALYs (Disability-Adjusted Life Years)	Sri Lanka	Both	All ages	Gout	Rate	1990	12.742752305355893	18.540009882460932	8.473453669138456
DALYs (Disability-Adjusted Life Years)	Sri Lanka	Both	Age-standardized	Gout	Rate	1990	17.684907932467794	25.719762024582607	11.943924851032573
DALYs (Disability-Adjusted Life Years)	Sri Lanka	Both	All ages	Other musculoskeletal disorders	Number	1990	60585.71064729441	85488.8001417935	41601.035583668214
DALYs (Disability-Adjusted Life Years)	Sri Lanka	Both	All ages	Other musculoskeletal disorders	Percent	1990	0.010780378215257305	0.014690991370548322	0.007757694957573998
DALYs (Disability-Adjusted Life Years)	Sri Lanka	Both	All ages	Other musculoskeletal disorders	Rate	1990	353.6706007390374	499.04300831961564	242.84708537786267
DALYs (Disability-Adjusted Life Years)	Sri Lanka	Both	Age-standardized	Other musculoskeletal disorders	Rate	1990	405.37607583668415	564.5819218024459	277.58399275634287
DALYs (Disability-Adjusted Life Years)	United States of America	Both	All ages	Rheumatoid arthritis	Number	1992	130893.74295065916	165644.31415522387	100346.29341570754
DALYs (Disability-Adjusted Life Years)	United States of America	Both	All ages	Rheumatoid arthritis	Percent	1992	0.0015550288416627683	0.001852422647056201	0.0012949525850491043
DALYs (Disability-Adjusted Life Years)	United States of America	Both	All ages	Rheumatoid arthritis	Rate	1992	50.40898330662887	63.79190692282536	38.64473973810385
DALYs (Disability-Adjusted Life Years)	United States of America	Both	Age-standardized	Rheumatoid arthritis	Rate	1992	42.297165370624086	54.02609014955174	32.14508785336411
DALYs (Disability-Adjusted Life Years)	United States of America	Both	All ages	Osteoarthritis	Number	1992	948004.4633212582	1927546.3471696936	457589.8760086904
DALYs (Disability-Adjusted Life Years)	United States of America	Both	All ages	Osteoarthritis	Percent	1992	0.011198132091891732	0.021342400336012486	0.005895375159280401
DALYs (Disability-Adjusted Life Years)	United States of America	Both	All ages	Osteoarthritis	Rate	1992	365.0895763916294	742.3246478164931	176.22416397474035
DALYs (Disability-Adjusted Life Years)	United States of America	Both	Age-standardized	Osteoarthritis	Rate	1992	300.9189042497044	609.255538916875	145.04013435205815
DALYs (Disability-Adjusted Life Years)	United States of America	Both	All ages	Low back pain	Number	1992	3586921.551287251	4784533.649672348	2579758.884732187
DALYs (Disability-Adjusted Life Years)	United States of America	Both	All ages	Low back pain	Percent	1992	0.042522333179478955	0.05211365602421901	0.03351001568392854
DALYs (Disability-Adjusted Life Years)	United States of America	Both	All ages	Low back pain	Rate	1992	1381.3728947241186	1842.5898094093975	993.5006794374623
DALYs (Disability-Adjusted Life Years)	United States of America	Both	Age-standardized	Low back pain	Rate	1992	1236.2925512390093	1654.7670703615083	887.3730585608711
DALYs (Disability-Adjusted Life Years)	United States of America	Both	All ages	Neck pain	Number	1992	723401.5907955319	1030290.8545112524	476042.31556251115
DALYs (Disability-Adjusted Life Years)	United States of America	Both	All ages	Neck pain	Percent	1992	0.008567277079005352	0.011605650716119478	0.006171987705872127
DALYs (Disability-Adjusted Life Years)	United States of America	Both	All ages	Neck pain	Rate	1992	278.59191656049416	396.7791990302209	183.33045260601398
DALYs (Disability-Adjusted Life Years)	United States of America	Both	Age-standardized	Neck pain	Rate	1992	253.73246361505116	372.5772362362396	167.9636908067008
DALYs (Disability-Adjusted Life Years)	United States of America	Both	All ages	Gout	Number	1992	86356.56860019153	121976.67328317306	59432.83918700806
DALYs (Disability-Adjusted Life Years)	United States of America	Both	All ages	Gout	Percent	1992	0.0010248823243108503	0.0014083774619332219	0.0007236053520381733
DALYs (Disability-Adjusted Life Years)	United States of America	Both	All ages	Gout	Rate	1992	33.257104020822034	46.97489695628446	22.888404983367185
DALYs (Disability-Adjusted Life Years)	United States of America	Both	Age-standardized	Gout	Rate	1992	28.190939079920394	39.88544291569911	19.234795389668292
DALYs (Disability-Adjusted Life Years)	United States of America	Both	All ages	Other musculoskeletal disorders	Number	1992	2036804.8447768176	2723909.524439415	1467215.9383255139
DALYs (Disability-Adjusted Life Years)	United States of America	Both	All ages	Other musculoskeletal disorders	Percent	1992	0.024165828300350876	0.031061952666927153	0.018438379037742383
DALYs (Disability-Adjusted Life Years)	United States of America	Both	All ages	Other musculoskeletal disorders	Rate	1992	784.4016001430915	1049.0150762820897	565.0450668994201
DALYs (Disability-Adjusted Life Years)	United States of America	Both	Age-standardized	Other musculoskeletal disorders	Rate	1992	711.6497041095882	961.4519615924593	513.9562773275959
DALYs (Disability-Adjusted Life Years)	Peru	Both	All ages	Rheumatoid arthritis	Number	1990	8253.837771286968	11011.141740224	5950.037239471333
DALYs (Disability-Adjusted Life Years)	Peru	Both	All ages	Rheumatoid arthritis	Percent	1990	0.0008941537251163608	0.001178370626131957	0.0006616192859998681
DALYs (Disability-Adjusted Life Years)	Peru	Both	All ages	Rheumatoid arthritis	Rate	1990	38.151829453459825	50.89695404752253	27.50294012219841
DALYs (Disability-Adjusted Life Years)	Peru	Both	Age-standardized	Rheumatoid arthritis	Rate	1990	53.621587749945945	69.54246989646856	39.81796996604992
DALYs (Disability-Adjusted Life Years)	Peru	Both	All ages	Osteoarthritis	Number	1990	28553.746410985354	57638.05745319811	13791.434603335565
DALYs (Disability-Adjusted Life Years)	Peru	Both	All ages	Osteoarthritis	Percent	1990	0.0030851090496744776	0.006023991229105254	0.0015456088234352267
DALYs (Disability-Adjusted Life Years)	Peru	Both	All ages	Osteoarthritis	Rate	1990	131.98438029869274	266.4211968925404	63.74834052777371
DALYs (Disability-Adjusted Life Years)	Peru	Both	Age-standardized	Osteoarthritis	Rate	1990	233.73411425954333	472.9992980133865	112.96148566673565
DALYs (Disability-Adjusted Life Years)	Peru	Both	All ages	Low back pain	Number	1990	104684.39497028443	139719.23966546598	73842.40159739513
DALYs (Disability-Adjusted Life Years)	Peru	Both	All ages	Low back pain	Percent	1990	0.011331530447996268	0.01450234963400657	0.008459158010067462
DALYs (Disability-Adjusted Life Years)	Peru	Both	All ages	Low back pain	Rate	1990	483.8841389927362	645.8261902878153	341.3227628459234
DALYs (Disability-Adjusted Life Years)	Peru	Both	Age-standardized	Low back pain	Rate	1990	634.1382212009097	845.2155238114713	447.75027160031834
DALYs (Disability-Adjusted Life Years)	Brazil	Both	All ages	Rheumatoid arthritis	Number	1990	34365.30873542548	46118.32937167476	24979.447918547303
DALYs (Disability-Adjusted Life Years)	Brazil	Both	All ages	Rheumatoid arthritis	Percent	1990	0.0006353204935609352	0.0008249310326416699	0.0004851617025179401
DALYs (Disability-Adjusted Life Years)	Brazil	Both	All ages	Rheumatoid arthritis	Rate	1990	23.140230299572714	31.054246330456827	16.820165418607303
DALYs (Disability-Adjusted Life Years)	Brazil	Both	Age-standardized	Rheumatoid arthritis	Rate	1990	28.85017478174708	38.396077482943404	21.291557655928294
DALYs (Disability-Adjusted Life Years)	Brazil	Both	All ages	Osteoarthritis	Number	1990	208123.5794351262	418167.95278773765	99503.48319609469
DALYs (Disability-Adjusted Life Years)	Brazil	Both	All ages	Osteoarthritis	Percent	1990	0.0038331738779384806	0.007506842896144271	0.0019258504725827121
DALYs (Disability-Adjusted Life Years)	Brazil	Both	All ages	Osteoarthritis	Rate	1990	140.1421298431587	281.57764581448606	67.00168284516903
DALYs (Disability-Adjusted Life Years)	Brazil	Both	Age-standardized	Osteoarthritis	Rate	1990	228.00378510045485	459.7955419674266	108.99767857263086
DALYs (Disability-Adjusted Life Years)	Brazil	Both	All ages	Low back pain	Number	1990	1239398.9736451334	1657077.178567987	881975.6900288569
DALYs (Disability-Adjusted Life Years)	Brazil	Both	All ages	Low back pain	Percent	1990	0.022885826852964794	0.02912984714142299	0.017141903071271336
DALYs (Disability-Adjusted Life Years)	Brazil	Both	All ages	Low back pain	Rate	1990	834.5619096282902	1115.8097787348352	593.8873048695636
DALYs (Disability-Adjusted Life Years)	Brazil	Both	Age-standardized	Low back pain	Rate	1990	1002.3973679596475	1344.892337553062	715.1334114684597
DALYs (Disability-Adjusted Life Years)	Brazil	Both	All ages	Neck pain	Number	1990	357653.55277910864	528732.7219675458	232073.38278983242
DALYs (Disability-Adjusted Life Years)	Brazil	Both	All ages	Neck pain	Percent	1990	0.006596452757153021	0.009249716175137066	0.00450064951645307
DALYs (Disability-Adjusted Life Years)	Brazil	Both	All ages	Neck pain	Rate	1990	240.8296588424785	356.0275581239436	156.26897361820338
DALYs (Disability-Adjusted Life Years)	Brazil	Both	Age-standardized	Neck pain	Rate	1990	276.0365328974021	396.91972549503794	185.22725396165185
DALYs (Disability-Adjusted Life Years)	Brazil	Both	All ages	Gout	Number	1990	6474.189534366459	9337.857922796466	4228.562662976675
DALYs (Disability-Adjusted Life Years)	Brazil	Both	All ages	Gout	Percent	1990	0.00011965553001984978	0.00016989861580590682	8.054879266632016e-05
DALYs (Disability-Adjusted Life Years)	Brazil	Both	All ages	Gout	Rate	1990	4.35946139700725	6.287741643812258	2.847345694193812
DALYs (Disability-Adjusted Life Years)	Brazil	Both	Age-standardized	Gout	Rate	1990	6.289655358869516	9.092204183364693	4.1845682673916516
DALYs (Disability-Adjusted Life Years)	Brazil	Both	All ages	Other musculoskeletal disorders	Number	1990	857383.9812773202	1165851.4418432442	619004.8536641686
DALYs (Disability-Adjusted Life Years)	Brazil	Both	All ages	Other musculoskeletal disorders	Percent	1990	0.01584150466663503	0.021018934893202817	0.011949632140206366
DALYs (Disability-Adjusted Life Years)	Brazil	Both	All ages	Other musculoskeletal disorders	Rate	1990	577.3282275642591	785.0379307528594	416.8132165091351
DALYs (Disability-Adjusted Life Years)	Brazil	Both	Age-standardized	Other musculoskeletal disorders	Rate	1990	709.1979914104282	961.148807659671	508.86469810016587
DALYs (Disability-Adjusted Life Years)	South Asia	Both	All ages	Rheumatoid arthritis	Number	1990	214235.32753029073	274666.314205825	162181.18500894718
DALYs (Disability-Adjusted Life Years)	South Asia	Both	All ages	Rheumatoid arthritis	Percent	1990	0.0003131601999684319	0.0004005800859980499	0.00024559516375216215
DALYs (Disability-Adjusted Life Years)	South Asia	Both	All ages	Rheumatoid arthritis	Rate	1990	19.593264498791477	25.12008549281862	14.83256235673107
DALYs (Disability-Adjusted Life Years)	South Asia	Both	Age-standardized	Rheumatoid arthritis	Rate	1990	34.69525821733085	44.0453808405811	26.61560187610816
DALYs (Disability-Adjusted Life Years)	South Asia	Both	All ages	Osteoarthritis	Number	1990	1094409.8428407626	2197896.300116979	528655.914997009
DALYs (Disability-Adjusted Life Years)	South Asia	Both	All ages	Osteoarthritis	Percent	1990	0.001595218491993079	0.0031550121014726684	0.0007943279135101463
DALYs (Disability-Adjusted Life Years)	South Asia	Both	All ages	Osteoarthritis	Rate	1990	100.09115568406007	201.01242892826997	48.34914619729328
DALYs (Disability-Adjusted Life Years)	South Asia	Both	Age-standardized	Osteoarthritis	Rate	1990	181.918256464097	368.20973411690403	87.79815987761204
DALYs (Disability-Adjusted Life Years)	South Asia	Both	All ages	Low back pain	Number	1990	6828441.868704175	9096399.431163918	4869769.264703071
DALYs (Disability-Adjusted Life Years)	South Asia	Both	All ages	Low back pain	Percent	1990	0.009968382330001569	0.01274911221855296	0.007359178041512541
DALYs (Disability-Adjusted Life Years)	South Asia	Both	All ages	Low back pain	Rate	1990	624.5070278113968	831.9270313447794	445.373218093183
DALYs (Disability-Adjusted Life Years)	South Asia	Both	Age-standardized	Low back pain	Rate	1990	849.6021141530166	1141.4430039958022	608.7564714604886
DALYs (Disability-Adjusted Life Years)	South Asia	Both	All ages	Neck pain	Number	1990	1295542.1962148682	1876043.5602198066	855163.7850426604
DALYs (Disability-Adjusted Life Years)	South Asia	Both	All ages	Neck pain	Percent	1990	0.0018900461838823718	0.0026654026786307834	0.0012657947444980962
DALYs (Disability-Adjusted Life Years)	South Asia	Both	All ages	Neck pain	Rate	1990	118.48606489139432	171.57682680249815	78.21049134746217
DALYs (Disability-Adjusted Life Years)	South Asia	Both	Age-standardized	Neck pain	Rate	1990	155.08011891153225	221.7894848990324	103.13141209716818
DALYs (Disability-Adjusted Life Years)	South Asia	Both	All ages	Gout	Number	1990	76704.19990417747	111178.09991216779	50881.37253055094
DALYs (Disability-Adjusted Life Years)	South Asia	Both	All ages	Gout	Percent	1990	0.00011205022305189374	0.00015950203033440183	7.483113592274633e-05
DALYs (Disability-Adjusted Life Years)	South Asia	Both	All ages	Gout	Rate	1990	7.015116013852736	10.167986499538348	4.653444422753632
DALYs (Disability-Adjusted Life Years)	South Asia	Both	Age-standardized	Gout	Rate	1990	11.873255824556807	17.055790203823502	7.945979888088252
DALYs (Disability-Adjusted Life Years)	South Asia	Both	All ages	Other musculoskeletal disorders	Number	1990	5076282.370159486	6925747.093699375	3605040.5901917308
DALYs (Disability-Adjusted Life Years)	South Asia	Both	All ages	Other musculoskeletal disorders	Percent	1990	0.007413544734290468	0.010042038882431692	0.0054508093974596165
DALYs (Disability-Adjusted Life Years)	South Asia	Both	All ages	Other musculoskeletal disorders	Rate	1990	464.260233340947	633.4062464063126	329.70525742314373
DALYs (Disability-Adjusted Life Years)	South Asia	Both	Age-standardized	Other musculoskeletal disorders	Rate	1990	623.068136128649	841.3417030425172	442.0187961002792
DALYs (Disability-Adjusted Life Years)	Costa Rica	Both	All ages	Rheumatoid arthritis	Number	1992	975.7319108674558	1260.4779815237257	741.3323140814621
DALYs (Disability-Adjusted Life Years)	Costa Rica	Both	All ages	Rheumatoid arthritis	Percent	1992	0.0013976139951707238	0.0017206256555182685	0.0011285828973268985
DALYs (Disability-Adjusted Life Years)	Costa Rica	Both	All ages	Rheumatoid arthritis	Rate	1992	30.244967926961028	39.07130196237305	22.979234165540547
DALYs (Disability-Adjusted Life Years)	Costa Rica	Both	Age-standardized	Rheumatoid arthritis	Rate	1992	45.61167242815822	57.57201803302317	35.28028960551436
DALYs (Disability-Adjusted Life Years)	Costa Rica	Both	All ages	Osteoarthritis	Number	1992	4419.8798895341515	8963.992049913068	2109.460327023552
DALYs (Disability-Adjusted Life Years)	Costa Rica	Both	All ages	Osteoarthritis	Percent	1992	0.00629244559567581	0.01240039637061044	0.003290252834398659
DALYs (Disability-Adjusted Life Years)	Costa Rica	Both	All ages	Osteoarthritis	Rate	1992	137.00394955939825	277.8587530319921	65.38738686664796
DALYs (Disability-Adjusted Life Years)	Costa Rica	Both	Age-standardized	Osteoarthritis	Rate	1992	230.24896592253887	467.21588463718973	109.86588925855523
DALYs (Disability-Adjusted Life Years)	Costa Rica	Both	All ages	Low back pain	Number	1992	22884.388726025856	30806.846941130814	16160.56679807608
DALYs (Disability-Adjusted Life Years)	Costa Rica	Both	All ages	Low back pain	Percent	1992	0.03270320333961634	0.04098059058742769	0.025358811145217618
DALYs (Disability-Adjusted Life Years)	Costa Rica	Both	All ages	Low back pain	Rate	1992	709.3522260960273	954.9263350800343	500.9324990250499
DALYs (Disability-Adjusted Life Years)	Costa Rica	Both	Age-standardized	Low back pain	Rate	1992	866.9399469913037	1168.2282203068637	619.7951335360597
DALYs (Disability-Adjusted Life Years)	Costa Rica	Both	All ages	Neck pain	Number	1992	6771.567842141841	9790.964494562058	4372.509475891298
DALYs (Disability-Adjusted Life Years)	Costa Rica	Both	All ages	Neck pain	Percent	1992	0.00966473675441053	0.013203315081257355	0.006767418844320743
DALYs (Disability-Adjusted Life Years)	Costa Rica	Both	All ages	Neck pain	Rate	1992	209.89971724788796	303.4925923953609	135.5355988522444
DALYs (Disability-Adjusted Life Years)	Costa Rica	Both	Age-standardized	Neck pain	Rate	1992	247.27235445376493	350.709488416969	164.6459307453174
DALYs (Disability-Adjusted Life Years)	Costa Rica	Both	All ages	Gout	Number	1992	110.19379928380563	162.46093769873178	71.14396623818055
DALYs (Disability-Adjusted Life Years)	Costa Rica	Both	All ages	Gout	Percent	1992	0.00015769980315269316	0.00022504442141277502	0.00010668388431565312
DALYs (Disability-Adjusted Life Years)	Costa Rica	Both	All ages	Gout	Rate	1992	3.415700448011086	5.035835966165939	2.2052645333261647
DALYs (Disability-Adjusted Life Years)	Costa Rica	Both	Age-standardized	Gout	Rate	1992	4.836653486860718	7.136001491692804	3.221039631765402
DALYs (Disability-Adjusted Life Years)	Belgium	Both	All ages	Other musculoskeletal disorders	Number	1990	35170.182380252336	50387.32802213733	23907.5476032207
DALYs (Disability-Adjusted Life Years)	Belgium	Both	All ages	Other musculoskeletal disorders	Percent	1990	0.01029207888278816	0.014247613415220284	0.007276649769655729
DALYs (Disability-Adjusted Life Years)	Belgium	Both	All ages	Other musculoskeletal disorders	Rate	1990	352.44646681908256	504.94010926220994	239.58166016777176
DALYs (Disability-Adjusted Life Years)	Belgium	Both	Age-standardized	Other musculoskeletal disorders	Rate	1990	298.9216539926959	424.8183963567331	204.0260488360885
DALYs (Disability-Adjusted Life Years)	Togo	Both	All ages	Rheumatoid arthritis	Number	1990	133.24246131288416	200.6071857385591	83.4825972845135
DALYs (Disability-Adjusted Life Years)	Togo	Both	All ages	Rheumatoid arthritis	Percent	1990	4.447872783256352e-05	6.600989463762303e-05	2.7764964843993814e-05
DALYs (Disability-Adjusted Life Years)	Togo	Both	All ages	Rheumatoid arthritis	Rate	1990	3.6537959270968314	5.501082094818888	2.289273036058254
DALYs (Disability-Adjusted Life Years)	Togo	Both	Age-standardized	Rheumatoid arthritis	Rate	1990	6.95435965604275	10.129393685582999	4.512091387290424
DALYs (Disability-Adjusted Life Years)	Togo	Both	All ages	Osteoarthritis	Number	1990	2304.3156450926303	4594.255415660895	1109.672438396769
DALYs (Disability-Adjusted Life Years)	Togo	Both	All ages	Osteoarthritis	Percent	1990	0.0007678700302900754	0.0015457962974520052	0.0003868513478734549
DALYs (Disability-Adjusted Life Years)	Togo	Both	All ages	Osteoarthritis	Rate	1990	63.18930944253594	125.98440137161553	30.4296137723303
DALYs (Disability-Adjusted Life Years)	Togo	Both	Age-standardized	Osteoarthritis	Rate	1990	178.46088502992222	356.45381945922236	85.93501945877544
DALYs (Disability-Adjusted Life Years)	Togo	Both	All ages	Low back pain	Number	1990	16915.512144892265	22722.442352754242	11845.037499562915
DALYs (Disability-Adjusted Life Years)	Togo	Both	All ages	Low back pain	Percent	1990	0.005644092551889685	0.00740783091254219	0.003970036429937779
DALYs (Disability-Adjusted Life Years)	Togo	Both	All ages	Low back pain	Rate	1990	463.859859467996	623.0984215101554	324.81649877798577
DALYs (Disability-Adjusted Life Years)	Togo	Both	Age-standardized	Low back pain	Rate	1990	810.5158431031392	1105.7176258019952	571.4893490686812
DALYs (Disability-Adjusted Life Years)	Togo	Both	All ages	Neck pain	Number	1990	6840.589324840628	9905.548002707226	4430.857233434928
DALYs (Disability-Adjusted Life Years)	Togo	Both	All ages	Neck pain	Percent	1990	0.0022814314979840117	0.0032306250805562353	0.0014827829131137844
DALYs (Disability-Adjusted Life Years)	Togo	Both	All ages	Neck pain	Rate	1990	187.5837264470279	271.6315098905645	121.50367047825326
DALYs (Disability-Adjusted Life Years)	Togo	Both	Age-standardized	Neck pain	Rate	1990	302.42851578807165	423.94961867458574	199.88304546280756
DALYs (Disability-Adjusted Life Years)	Togo	Both	All ages	Gout	Number	1990	178.13767325227033	263.0042759044558	115.07526846110684
DALYs (Disability-Adjusted Life Years)	Togo	Both	All ages	Gout	Percent	1990	5.948771827766586e-05	8.564475311104584e-05	3.8786723267010076e-05
DALYs (Disability-Adjusted Life Years)	Togo	Both	All ages	Gout	Rate	1990	4.884919556260958	7.21214500722999	3.1556122805734272
DALYs (Disability-Adjusted Life Years)	Togo	Both	Age-standardized	Gout	Rate	1990	12.21654368237294	17.630331909251794	7.828211941805543
DALYs (Disability-Adjusted Life Years)	Togo	Both	All ages	Other musculoskeletal disorders	Number	1990	6605.7924392902405	9040.594821273473	4767.395027955448
DALYs (Disability-Adjusted Life Years)	Togo	Both	All ages	Other musculoskeletal disorders	Percent	1990	0.002205854122494443	0.0030291403559621582	0.001599134753780901
DALYs (Disability-Adjusted Life Years)	Togo	Both	All ages	Other musculoskeletal disorders	Rate	1990	181.14508897616574	247.9126264332044	130.73226330682425
DALYs (Disability-Adjusted Life Years)	Togo	Both	Age-standardized	Other musculoskeletal disorders	Rate	1990	313.3706565816148	429.7689260127335	225.97474848682495
DALYs (Disability-Adjusted Life Years)	El Salvador	Both	All ages	Rheumatoid arthritis	Number	1992	667.0142221652708	918.6393698531622	488.2375511986608
DALYs (Disability-Adjusted Life Years)	El Salvador	Both	All ages	Rheumatoid arthritis	Percent	1992	0.0003101681596053565	0.00040897768366475646	0.00023583409588542035
DALYs (Disability-Adjusted Life Years)	El Salvador	Both	All ages	Rheumatoid arthritis	Rate	1992	12.282079434283645	16.915384015906636	8.990171704519177
DALYs (Disability-Adjusted Life Years)	El Salvador	Both	Age-standardized	Rheumatoid arthritis	Rate	1992	18.4309824145904	24.752143446871838	13.757050188894224
DALYs (Disability-Adjusted Life Years)	El Salvador	Both	All ages	Osteoarthritis	Number	1992	7085.928517607861	14209.711465309392	3376.735690923886
DALYs (Disability-Adjusted Life Years)	El Salvador	Both	All ages	Osteoarthritis	Percent	1992	0.0032831722095178796	0.006615982086777562	0.0016672371623006085
DALYs (Disability-Adjusted Life Years)	El Salvador	Both	All ages	Osteoarthritis	Rate	1992	130.4768834409522	261.65080017130117	62.17758873248093
DALYs (Disability-Adjusted Life Years)	El Salvador	Both	Age-standardized	Osteoarthritis	Rate	1992	224.3131842309143	450.0337074194619	106.74893170960443
DALYs (Disability-Adjusted Life Years)	El Salvador	Both	All ages	Low back pain	Number	1992	35054.57864856736	46654.51333386157	24627.505329310017
DALYs (Disability-Adjusted Life Years)	El Salvador	Both	All ages	Low back pain	Percent	1992	0.01627666296562064	0.02073303054387289	0.012185670722205486
DALYs (Disability-Adjusted Life Years)	El Salvador	Both	All ages	Low back pain	Rate	1992	645.4781700147461	859.0737943700907	453.47905137753247
DALYs (Disability-Adjusted Life Years)	El Salvador	Both	Age-standardized	Low back pain	Rate	1992	843.0374896631803	1123.9052725003378	597.3371847317102
DALYs (Disability-Adjusted Life Years)	El Salvador	Both	All ages	Neck pain	Number	1992	10555.176556027405	15203.412535772379	6858.7160106467
DALYs (Disability-Adjusted Life Years)	El Salvador	Both	All ages	Neck pain	Percent	1992	0.004897722109741604	0.006851381128985597	0.0033442568640688715
DALYs (Disability-Adjusted Life Years)	El Salvador	Both	All ages	Neck pain	Rate	1992	194.35795009464675	279.94833428045405	126.29310149714213
DALYs (Disability-Adjusted Life Years)	El Salvador	Both	Age-standardized	Neck pain	Rate	1992	246.84179914556205	354.19582415014366	162.47709949414926
DALYs (Disability-Adjusted Life Years)	El Salvador	Both	All ages	Gout	Number	1992	155.12064309816859	229.20044404071857	100.1076937643563
DALYs (Disability-Adjusted Life Years)	El Salvador	Both	All ages	Gout	Percent	1992	7.20923058596714e-05	0.0001035414261190271	4.714271237893815e-05
DALYs (Disability-Adjusted Life Years)	El Salvador	Both	All ages	Gout	Rate	1992	2.8563169976258824	4.220386862131531	1.8433349783838902
DALYs (Disability-Adjusted Life Years)	El Salvador	Both	Age-standardized	Gout	Rate	1992	4.376446777913805	6.471413524099304	2.8186841851044178
DALYs (Disability-Adjusted Life Years)	El Salvador	Both	All ages	Other musculoskeletal disorders	Number	1992	21437.500401638506	30223.14017290309	14650.905023006057
DALYs (Disability-Adjusted Life Years)	El Salvador	Both	All ages	Other musculoskeletal disorders	Percent	1992	0.009957305647534383	0.013414108778896351	0.00714468613363267
DALYs (Disability-Adjusted Life Years)	El Salvador	Both	All ages	Other musculoskeletal disorders	Rate	1992	394.7398332087929	556.5143830847878	269.7747263807516
DALYs (Disability-Adjusted Life Years)	El Salvador	Both	Age-standardized	Other musculoskeletal disorders	Rate	1992	552.2787605165466	775.2020002447525	374.3500248397678
DALYs (Disability-Adjusted Life Years)	Palestine	Both	All ages	Rheumatoid arthritis	Number	1992	162.41513276847198	228.02735739174494	114.87287339467179
DALYs (Disability-Adjusted Life Years)	Palestine	Both	All ages	Rheumatoid arthritis	Percent	1992	0.00021564733207076725	0.00029276493383861965	0.00015520196393372727
DALYs (Disability-Adjusted Life Years)	Palestine	Both	All ages	Rheumatoid arthritis	Rate	1992	7.3471328232490585	10.315216652132388	5.196475502206172
DALYs (Disability-Adjusted Life Years)	Palestine	Both	Age-standardized	Rheumatoid arthritis	Rate	1992	12.719459119551082	17.818077820540644	9.053826769935908
DALYs (Disability-Adjusted Life Years)	Palestine	Both	All ages	Osteoarthritis	Number	1992	1756.065633928451	3543.2675876208023	842.7975895361249
DALYs (Disability-Adjusted Life Years)	Palestine	Both	All ages	Osteoarthritis	Percent	1992	0.0023241202437395358	0.004647458825722718	0.0011586650472383618
DALYs (Disability-Adjusted Life Years)	Palestine	Both	All ages	Osteoarthritis	Rate	1992	79.43870277905506	160.28591148383947	38.12542420085425
DALYs (Disability-Adjusted Life Years)	Palestine	Both	Age-standardized	Osteoarthritis	Rate	1992	190.37049445093	385.57220278855607	91.43868127177474
DALYs (Disability-Adjusted Life Years)	Palestine	Both	All ages	Low back pain	Number	1992	13985.462755193677	18785.230827506624	9866.626063714746
DALYs (Disability-Adjusted Life Years)	Palestine	Both	All ages	Low back pain	Percent	1992	0.018551925739318458	0.023540865675353656	0.013721540979602848
DALYs (Disability-Adjusted Life Years)	Palestine	Both	All ages	Low back pain	Rate	1992	632.6568879729241	849.7827982681432	446.3341005962923
DALYs (Disability-Adjusted Life Years)	Palestine	Both	Age-standardized	Low back pain	Rate	1992	965.6278971431017	1296.500390311957	692.8250216476412
DALYs (Disability-Adjusted Life Years)	Palestine	Both	All ages	Neck pain	Number	1992	4930.4440125154815	7178.507084346642	3234.0878381819152
DALYs (Disability-Adjusted Life Years)	Palestine	Both	All ages	Neck pain	Percent	1992	0.006535858484522133	0.008998358321778335	0.004475900496091766
DALYs (Disability-Adjusted Life Years)	Palestine	Both	All ages	Neck pain	Rate	1992	223.03726518626615	324.7323332642519	146.29962432779848
DALYs (Disability-Adjusted Life Years)	Palestine	Both	Age-standardized	Neck pain	Rate	1992	375.13469866309765	539.7854692820328	249.79485023564055
DALYs (Disability-Adjusted Life Years)	Slovakia	Both	All ages	Rheumatoid arthritis	Number	1991	1128.1191448393313	1503.151691886324	845.7276178313136
DALYs (Disability-Adjusted Life Years)	Slovakia	Both	All ages	Rheumatoid arthritis	Percent	1991	0.0005747813400247992	0.0007303238077185847	0.0004525116206781091
DALYs (Disability-Adjusted Life Years)	Slovakia	Both	All ages	Rheumatoid arthritis	Rate	1991	21.273585936341853	28.345788509116776	15.94836789977049
DALYs (Disability-Adjusted Life Years)	Slovakia	Both	Age-standardized	Rheumatoid arthritis	Rate	1991	19.235623317634925	25.76376938680391	14.404762040859875
DALYs (Disability-Adjusted Life Years)	Slovakia	Both	All ages	Osteoarthritis	Number	1991	13937.639432449037	28527.71494252314	6579.758222547271
DALYs (Disability-Adjusted Life Years)	Slovakia	Both	All ages	Osteoarthritis	Percent	1991	0.007067802339095845	0.01400454705075348	0.003624476439976219
DALYs (Disability-Adjusted Life Years)	Slovakia	Both	All ages	Osteoarthritis	Rate	1991	262.83001363138834	537.9633863794265	124.07825239739792
DALYs (Disability-Adjusted Life Years)	Slovakia	Both	Age-standardized	Osteoarthritis	Rate	1991	233.7937290890015	478.6633341777884	110.17913633506278
DALYs (Disability-Adjusted Life Years)	Slovakia	Both	All ages	Low back pain	Number	1991	85031.94768910052	113949.32586227322	60914.80970474112
DALYs (Disability-Adjusted Life Years)	Slovakia	Both	All ages	Low back pain	Percent	1991	0.04324850958222773	0.053885663934008704	0.033546847582908525
DALYs (Disability-Adjusted Life Years)	Slovakia	Both	All ages	Low back pain	Rate	1991	1603.4959204209206	2148.807408515823	1148.7052985296884
DALYs (Disability-Adjusted Life Years)	Slovakia	Both	Age-standardized	Low back pain	Rate	1991	1483.155900508474	1982.7659105555688	1062.1642276771427
DALYs (Disability-Adjusted Life Years)	Slovakia	Both	All ages	Neck pain	Number	1991	13121.223418527616	18662.301635160962	8696.237854926068
DALYs (Disability-Adjusted Life Years)	Slovakia	Both	All ages	Neck pain	Percent	1991	0.0066677375926223305	0.009026091569782858	0.004700558776471647
DALYs (Disability-Adjusted Life Years)	Slovakia	Both	All ages	Neck pain	Rate	1991	247.43439135920613	351.92566265868413	163.9899155828854
DALYs (Disability-Adjusted Life Years)	Slovakia	Both	Age-standardized	Neck pain	Rate	1991	232.53457736946416	331.44618140913934	153.675798353366
DALYs (Disability-Adjusted Life Years)	Slovakia	Both	All ages	Gout	Number	1991	574.7323601837794	845.6097497285598	383.9632523759045
DALYs (Disability-Adjusted Life Years)	Slovakia	Both	All ages	Gout	Percent	1991	0.00029269318146480007	0.0004158842203133711	0.00019990764003586912
DALYs (Disability-Adjusted Life Years)	Slovakia	Both	All ages	Gout	Rate	1991	10.838055812365056	15.946145193751754	7.24061397520158
DALYs (Disability-Adjusted Life Years)	Slovakia	Both	Age-standardized	Gout	Rate	1991	9.731736937984211	14.293069193333139	6.468953613823747
DALYs (Disability-Adjusted Life Years)	Slovakia	Both	All ages	Other musculoskeletal disorders	Number	1991	6802.851987492368	9627.063614546942	4656.131357480997
DALYs (Disability-Adjusted Life Years)	Slovakia	Both	All ages	Other musculoskeletal disorders	Percent	1991	0.0034629981535919518	0.00473851180071235	0.002464780036711591
DALYs (Disability-Adjusted Life Years)	Slovakia	Both	All ages	Other musculoskeletal disorders	Rate	1991	128.28525872481703	181.5430276629712	87.80332380439769
DALYs (Disability-Adjusted Life Years)	Slovakia	Both	Age-standardized	Other musculoskeletal disorders	Rate	1991	121.03237104809206	172.27574623506845	82.69869084742712
DALYs (Disability-Adjusted Life Years)	Peru	Both	All ages	Neck pain	Number	1990	43448.74231353276	63005.29089735156	28197.88818646127
DALYs (Disability-Adjusted Life Years)	Peru	Both	All ages	Neck pain	Percent	1990	0.004700517505360292	0.006711133734687749	0.003176972102442474
DALYs (Disability-Adjusted Life Years)	Peru	Both	All ages	Neck pain	Rate	1990	200.83372761211373	291.2302349027847	130.33949186402006
DALYs (Disability-Adjusted Life Years)	Peru	Both	Age-standardized	Neck pain	Rate	1990	247.48474531459834	353.2118670870514	163.26632470668673
DALYs (Disability-Adjusted Life Years)	Peru	Both	All ages	Gout	Number	1990	938.787986114792	1388.7256441818859	608.50410791626
DALYs (Disability-Adjusted Life Years)	Peru	Both	All ages	Gout	Percent	1990	0.00010171275624063327	0.0001466106413912058	6.743677197000994e-05
DALYs (Disability-Adjusted Life Years)	Peru	Both	All ages	Gout	Rate	1990	4.339372802286609	6.419125914830309	2.812697025341582
DALYs (Disability-Adjusted Life Years)	Peru	Both	Age-standardized	Gout	Rate	1990	6.827756338595697	10.015222603190079	4.549906622765079
DALYs (Disability-Adjusted Life Years)	Peru	Both	All ages	Other musculoskeletal disorders	Number	1990	81184.53378560558	111986.50156134635	56632.71232373998
DALYs (Disability-Adjusted Life Years)	Peru	Both	All ages	Other musculoskeletal disorders	Percent	1990	0.00879272627746933	0.011805733509309066	0.0064025361220945275
DALYs (Disability-Adjusted Life Years)	Peru	Both	All ages	Other musculoskeletal disorders	Rate	1990	375.2604028664014	517.6367681372436	261.77417607824924
DALYs (Disability-Adjusted Life Years)	Peru	Both	Age-standardized	Other musculoskeletal disorders	Rate	1990	512.2852138808075	701.5510184945871	356.2308494600558
[truncated: 498,001 more rows]
