# Supplementary material for: Global assessment of pain care quality for musculoskeletal disorders: Insights from the quality of care index (QCI) from 1990 to 2021
Source: PLoS One. 2025 Oct 31;20(10):e0335235. doi: 10.1371/journal.pone.0335235 (PMC12578214; doi:10.1371/journal.pone.0335235)
Supplement: S2 Table — (CSV) [file pone.0335235.s002.csv]

measure	location	sex	age	cause	metric	year	val	upper	lower
Prevalence	Albania	Both	Age-standardized	Neck pain	Rate	2014	2323.53260725353	2875.82445905541	1781.51079207172
Prevalence	Albania	Both	Age-standardized	Neck pain	Percent	2015	0.0244476928482235	0.0302828799955183	0.0187612512284412
Prevalence	Albania	Both	Age-standardized	Neck pain	Rate	2015	2323.55412870597	2875.93611041512	1781.48533803068
Prevalence	Albania	Both	Age-standardized	Neck pain	Percent	2016	0.0244673915377011	0.0303134529284768	0.0187766411176287
Prevalence	Albania	Both	Age-standardized	Neck pain	Rate	2016	2323.57057116833	2876.01221630892	1781.48900643567
Prevalence	Albania	Both	Age-standardized	Neck pain	Percent	2017	0.0244846621895365	0.0303407358774369	0.0187901024254628
Prevalence	Albania	Both	Age-standardized	Neck pain	Rate	2017	2323.4351266211697	2875.91694441961	1781.4154602972799
Prevalence	Albania	Both	Age-standardized	Neck pain	Percent	2018	0.0244998661213451	0.0303647360466791	0.0188021382922491
Prevalence	Albania	Both	Age-standardized	Neck pain	Rate	2018	2323.2843320328802	2875.73669703699	1781.3613845431698
Prevalence	Albania	Both	Age-standardized	Neck pain	Percent	2019	0.0245129079395435	0.0303858470028583	0.0188125751127223
Prevalence	Albania	Both	Age-standardized	Neck pain	Rate	2019	2323.21550098421	2875.58917177212	1781.39488306501
Prevalence	Albania	Both	Age-standardized	Neck pain	Percent	2020	0.0244889044307819	0.0303232938385058	0.018797150880537
Prevalence	Albania	Both	Age-standardized	Neck pain	Rate	2020	2323.19890856017	2875.48338564743	1781.49530911067
Prevalence	Albania	Both	Age-standardized	Neck pain	Percent	2021	0.0244815009564513	0.0303281893267912	0.0187824088072757
Prevalence	Albania	Both	Age-standardized	Neck pain	Rate	2021	2323.22526645354	2875.3984385437698	1781.65360313866
Prevalence	Albania	Both	Age-standardized	Other musculoskeletal disorders	Rate	2019	1796.00484896566	2199.6488250993098	1453.56390317513
Prevalence	Albania	Both	Age-standardized	Other musculoskeletal disorders	Percent	2020	0.0189946025253361	0.0232778863049832	0.0153619772636138
Prevalence	Albania	Both	Age-standardized	Other musculoskeletal disorders	Rate	2020	1801.9441569737098	2207.8950969555	1460.24967380571
Prevalence	Albania	Both	Age-standardized	Other musculoskeletal disorders	Percent	2021	0.0190651299754418	0.0233577727057694	0.0154335946930848
Prevalence	Albania	Both	Age-standardized	Other musculoskeletal disorders	Rate	2021	1809.20281739879	2210.77288174172	1461.08329876808
Prevalence	Vanuatu	Both	All ages	Rheumatoid arthritis	Number	1990	46.929731145526645	57.34434967868434	37.37422242767845
Prevalence	Vanuatu	Both	All ages	Rheumatoid arthritis	Percent	1990	0.0003112155046928	0.0003808942874605	0.0002473548469782
Prevalence	Vanuatu	Both	All ages	Rheumatoid arthritis	Rate	1990	30.828753876060002	37.67025293508	24.5516152854
Prevalence	Vanuatu	Both	All ages	Rheumatoid arthritis	Number	1991	48.60716376654304	59.35235051133756	38.90680457344102
Prevalence	Vanuatu	Both	All ages	Rheumatoid arthritis	Percent	1991	0.0003150212303014	0.00038425498114	0.0002515662454081
Prevalence	Vanuatu	Both	All ages	Rheumatoid arthritis	Rate	1991	31.184539179439998	38.07824930503	24.96115135198
Prevalence	Vanuatu	Both	All ages	Rheumatoid arthritis	Number	1992	50.3249852565064	61.469389107417726	40.297948995716446
Prevalence	Vanuatu	Both	All ages	Rheumatoid arthritis	Percent	1992	0.0003186899367559	0.0003892760846498	0.0002550604948763
Prevalence	Vanuatu	Both	All ages	Rheumatoid arthritis	Rate	1992	31.52906664591	38.51113827402	25.247036101520003
Prevalence	Vanuatu	Both	All ages	Rheumatoid arthritis	Number	1993	52.11091582726585	63.61541035474423	41.94166862492106
Prevalence	Vanuatu	Both	All ages	Rheumatoid arthritis	Percent	1993	0.0003223810780649	0.0003932337814939	0.0002594711845181
Prevalence	Vanuatu	Both	All ages	Rheumatoid arthritis	Rate	1993	31.87824404121	38.91598418252	25.65732585381
Prevalence	Vanuatu	Both	All ages	Rheumatoid arthritis	Number	1994	53.95320597741489	65.94345871814194	43.673868855415904
Prevalence	Vanuatu	Both	All ages	Rheumatoid arthritis	Percent	1994	0.000326021743249	0.0003981567962046	0.0002639630159779
Prevalence	Vanuatu	Both	All ages	Rheumatoid arthritis	Rate	1994	32.22167603382	39.3824375192	26.082699404219998
Prevalence	Vanuatu	Both	All ages	Rheumatoid arthritis	Number	1995	55.8439191126567	68.19765114081724	45.17693214768292
Prevalence	Vanuatu	Both	All ages	Rheumatoid arthritis	Percent	1995	0.0003294710051527	0.0004017432768734	0.0002666636088628
Prevalence	Vanuatu	Both	All ages	Rheumatoid arthritis	Rate	1995	32.55140092312	39.75238700245	26.3336179513
Prevalence	Vanuatu	Both	All ages	Rheumatoid arthritis	Number	1996	57.85929869103863	70.65912702850656	46.95886450447324
Prevalence	Vanuatu	Both	All ages	Rheumatoid arthritis	Percent	1996	0.0003332195244114	0.0004067171188479	0.0002706996629581
Prevalence	Vanuatu	Both	All ages	Rheumatoid arthritis	Rate	1996	32.90934940791	40.18966618756	26.70937454718
Prevalence	Vanuatu	Both	All ages	Rheumatoid arthritis	Number	1997	60.02780136914373	72.99691997646752	48.85363272683588
Prevalence	Vanuatu	Both	All ages	Rheumatoid arthritis	Percent	1997	0.0003373624080165	0.000410013944397	0.000274349356698
Prevalence	Vanuatu	Both	All ages	Rheumatoid arthritis	Rate	1997	33.30704856988	40.50309862519	27.106945131
Prevalence	Vanuatu	Both	All ages	Rheumatoid arthritis	Number	1998	62.341536695292106	75.51662351339047	50.89666463589617
Prevalence	Vanuatu	Both	All ages	Rheumatoid arthritis	Percent	1998	0.0003417999225233	0.000413947891501	0.0002787972425668
Prevalence	Vanuatu	Both	All ages	Rheumatoid arthritis	Rate	1998	33.73478081957	40.8641954867	27.54163463007
Prevalence	Vanuatu	Both	All ages	Rheumatoid arthritis	Number	1999	64.73898173526361	78.89230371960585	52.64823965935992
Prevalence	Vanuatu	Both	All ages	Rheumatoid arthritis	Percent	1999	0.0003461569570901	0.0004210448223414	0.0002814852780433
Prevalence	Vanuatu	Both	All ages	Rheumatoid arthritis	Rate	1999	34.16032657456	41.62850244234	27.780496574599997
Prevalence	Vanuatu	Both	All ages	Rheumatoid arthritis	Number	2000	67.17031302030186	81.97087613019745	54.377469253890425
Prevalence	Vanuatu	Both	All ages	Rheumatoid arthritis	Percent	2000	0.0003501870203709	0.000426672479335	0.0002837081978553
Prevalence	Vanuatu	Both	All ages	Rheumatoid arthritis	Rate	2000	34.55321550571	42.1668028741	27.97242307352
Prevalence	Vanuatu	Both	All ages	Rheumatoid arthritis	Number	2001	69.68438438170938	84.57681947344162	56.68709545698195
Prevalence	Vanuatu	Both	All ages	Rheumatoid arthritis	Percent	2001	0.0003541836014772	0.0004298760452483	0.0002876373641594
Prevalence	Vanuatu	Both	All ages	Rheumatoid arthritis	Rate	2001	34.93976430018	42.406834241	28.422921027460003
Prevalence	Vanuatu	Both	All ages	Rheumatoid arthritis	Number	2002	72.33878207782256	87.82167977503619	58.91009231303647
Prevalence	Vanuatu	Both	All ages	Rheumatoid arthritis	Percent	2002	0.0003584390698828	0.0004339132544692	0.0002917997380638
Prevalence	Vanuatu	Both	All ages	Rheumatoid arthritis	Rate	2002	35.35441580461	42.921432933249996	28.79135975061
Prevalence	Vanuatu	Both	All ages	Rheumatoid arthritis	Number	2003	75.141738260099	91.56052359079996	61.004907236902
Prevalence	Vanuatu	Both	All ages	Rheumatoid arthritis	Percent	2003	0.0003630657790957	0.0004410039268816	0.0002950001223232
Prevalence	Vanuatu	Both	All ages	Rheumatoid arthritis	Rate	2003	35.80095682635	43.62361622146	29.065524710429997
Prevalence	Vanuatu	Both	All ages	Rheumatoid arthritis	Number	2004	78.0603535684473	95.27541118333215	63.39793724309619
Prevalence	Vanuatu	Both	All ages	Rheumatoid arthritis	Percent	2004	0.0003678700612138	0.0004482118325167	0.0002987841752088
Prevalence	Vanuatu	Both	All ages	Rheumatoid arthritis	Rate	2004	36.26416893036	44.26169557421	29.452512074570002
Prevalence	Vanuatu	Both	All ages	Rheumatoid arthritis	Number	2005	81.06351993202838	99.27294296202064	65.82691259353693
Prevalence	Vanuatu	Both	All ages	Rheumatoid arthritis	Percent	2005	0.0003727351529228	0.0004552279979245	0.0003023421452043
Prevalence	Vanuatu	Both	All ages	Rheumatoid arthritis	Rate	2005	36.73104504181	44.98199612389	29.827119442429996
Prevalence	Vanuatu	Both	All ages	Rheumatoid arthritis	Number	2006	84.23791170752764	102.67582390210448	68.61808848022696
Prevalence	Vanuatu	Both	All ages	Rheumatoid arthritis	Percent	2006	0.0003780542711918	0.0004596863287052	0.000307955369366
Prevalence	Vanuatu	Both	All ages	Rheumatoid arthritis	Rate	2006	37.24337913727	45.395173744270004	30.33752182529
Prevalence	Vanuatu	Both	All ages	Rheumatoid arthritis	Number	2007	87.62243611946096	106.40349461688606	71.6289314979604
Prevalence	Vanuatu	Both	All ages	Rheumatoid arthritis	Percent	2007	0.0003841078322601	0.0004655988450185	0.0003136942791823
Prevalence	Vanuatu	Both	All ages	Rheumatoid arthritis	Rate	2007	37.81868596972	45.92477140799	30.91573558826
Prevalence	Vanuatu	Both	All ages	Rheumatoid arthritis	Number	2008	91.14775174285408	110.74057417440844	74.53494834411133
Prevalence	Vanuatu	Both	All ages	Rheumatoid arthritis	Percent	2008	0.0003905273508259	0.0004730115800628	0.0003192108779607
Prevalence	Vanuatu	Both	All ages	Rheumatoid arthritis	Rate	2008	38.42820523559	46.68860647586	31.42419025619
Prevalence	Vanuatu	Both	All ages	Rheumatoid arthritis	Number	2009	94.69553219953148	115.00032393740425	77.36468026983547
Prevalence	Vanuatu	Both	All ages	Rheumatoid arthritis	Percent	2009	0.000396835605737	0.0004804382217789	0.0003241755666859
Prevalence	Vanuatu	Both	All ages	Rheumatoid arthritis	Rate	2009	39.02642582102	47.39454446573	31.88394304977
Prevalence	Vanuatu	Both	All ages	Rheumatoid arthritis	Number	2010	98.13690990826196	119.99656557921868	79.92982038201822
Prevalence	Vanuatu	Both	All ages	Rheumatoid arthritis	Percent	2010	0.0004025267857756	0.0004920138540356	0.0003278859955892
Prevalence	Vanuatu	Both	All ages	Rheumatoid arthritis	Rate	2010	39.5671755209	48.38062637815	32.22637879433
Prevalence	Vanuatu	Both	All ages	Rheumatoid arthritis	Number	2011	101.56102217190067	123.1776856573866	82.99886788836014
Prevalence	Vanuatu	Both	All ages	Rheumatoid arthritis	Percent	2011	0.0004079503641026	0.0004946074189986	0.0003335207196439
Prevalence	Vanuatu	Both	All ages	Rheumatoid arthritis	Rate	2011	40.08134684964	48.61242470181	32.7557397594
Prevalence	Vanuatu	Both	All ages	Rheumatoid arthritis	Number	2012	105.11509707515512	126.73222798568952	85.69951213257026
Prevalence	Vanuatu	Both	All ages	Rheumatoid arthritis	Percent	2012	0.0004136411197671	0.0004978407241802	0.0003374299782953
Prevalence	Vanuatu	Both	All ages	Rheumatoid arthritis	Rate	2012	40.62110087403	48.974911884600004	33.11806414166
Prevalence	Vanuatu	Both	All ages	Rheumatoid arthritis	Number	2013	108.83806381983466	130.70489262971466	89.12531425704931
Prevalence	Vanuatu	Both	All ages	Rheumatoid arthritis	Percent	2013	0.0004196683545746	0.0005040790124587	0.0003435042316375
Prevalence	Vanuatu	Both	All ages	Rheumatoid arthritis	Rate	2013	41.19309408958	49.46926425462	33.73220109861
Prevalence	Vanuatu	Both	All ages	Rheumatoid arthritis	Number	2014	112.75620512870688	135.93177254749975	92.26182477603422
Prevalence	Vanuatu	Both	All ages	Rheumatoid arthritis	Percent	2014	0.0004260310387274	0.0005131343360988	0.0003488467899935
Prevalence	Vanuatu	Both	All ages	Rheumatoid arthritis	Rate	2014	41.799877584330005	50.391297275570004	34.20240133962
Prevalence	Vanuatu	Both	All ages	Rheumatoid arthritis	Number	2015	116.89283732411	140.78338983316905	95.90259954607048
Prevalence	Vanuatu	Both	All ages	Rheumatoid arthritis	Percent	2015	0.0004327101837611	0.0005224575657782	0.0003547088703391
Prevalence	Vanuatu	Both	All ages	Rheumatoid arthritis	Rate	2015	42.44129245979	51.11544178556	34.82018546357
Prevalence	Vanuatu	Both	All ages	Rheumatoid arthritis	Number	2016	121.43043695084856	145.41186122198985	99.30951219966109
Prevalence	Vanuatu	Both	All ages	Rheumatoid arthritis	Percent	2016	0.0004402932496299	0.0005280853478915	0.0003599082997814
Prevalence	Vanuatu	Both	All ages	Rheumatoid arthritis	Rate	2016	43.16959617298	51.69520496954	35.305411439219995
Prevalence	Vanuatu	Both	All ages	Rheumatoid arthritis	Number	2017	126.52261839869828	151.2838248675571	104.54630435801684
Prevalence	Vanuatu	Both	All ages	Rheumatoid arthritis	Percent	2017	0.0004491681588583	0.0005376332955066	0.0003703223965171
Prevalence	Vanuatu	Both	All ages	Rheumatoid arthritis	Rate	2017	44.02378679289	52.63949588994	36.37708633676
Prevalence	Vanuatu	Both	All ages	Rheumatoid arthritis	Number	2018	131.95124935119134	159.00587479407338	109.22976170293012
Prevalence	Vanuatu	Both	All ages	Rheumatoid arthritis	Percent	2018	0.0004585570480201	0.0005508023460638	0.0003789038090997
Prevalence	Vanuatu	Both	All ages	Rheumatoid arthritis	Rate	2018	44.9295118233	54.14163463144	37.19282609311
Prevalence	Vanuatu	Both	All ages	Rheumatoid arthritis	Number	2019	137.50006697663477	166.81929608236936	112.5515188069688
Prevalence	Vanuatu	Both	All ages	Rheumatoid arthritis	Percent	2019	0.0004677433587564	0.0005669008199705	0.0003833034754732
Prevalence	Vanuatu	Both	All ages	Rheumatoid arthritis	Rate	2019	45.81810027322	55.587923725950006	37.50468554664
Prevalence	Vanuatu	Both	All ages	Rheumatoid arthritis	Number	2020	143.3425987992423	174.61832086594794	116.3460386844224
Prevalence	Vanuatu	Both	All ages	Rheumatoid arthritis	Percent	2020	0.0004774027241961	0.0005823622722871	0.0003875352355247
Prevalence	Vanuatu	Both	All ages	Rheumatoid arthritis	Rate	2020	46.754889998500005	56.9562743539	37.94926481046
Prevalence	Vanuatu	Both	All ages	Rheumatoid arthritis	Number	2021	148.71880732000912	177.13366098967668	122.43597152695538
Prevalence	Vanuatu	Both	All ages	Rheumatoid arthritis	Percent	2021	0.0004852579490505	0.0005776061622552	0.0003992911286498
Prevalence	Vanuatu	Both	All ages	Rheumatoid arthritis	Rate	2021	47.516745789089995	56.595499194839995	39.119187675890004
Prevalence	Micronesia (Federated States of)	Both	All ages	Neck pain	Number	1990	1625.3197412494458	2026.3252415348504	1245.4074357068184
Prevalence	Micronesia (Federated States of)	Both	All ages	Neck pain	Percent	1990	0.015880967948882	0.0197957594888547	0.0121703716206021
Prevalence	Micronesia (Federated States of)	Both	All ages	Neck pain	Rate	1990	1570.6398048809501	1958.15444876282	1203.50872641965
Prevalence	Micronesia (Federated States of)	Both	All ages	Neck pain	Number	1991	1653.526661684283	2066.1818822619725	1267.0717730561742
Prevalence	Micronesia (Federated States of)	Both	All ages	Neck pain	Percent	1991	0.0159754668426197	0.0199554776218254	0.0122442418996213
Prevalence	Micronesia (Federated States of)	Both	All ages	Neck pain	Rate	1991	1578.67932648507	1972.6555959868701	1209.71742376326
Prevalence	Micronesia (Federated States of)	Both	All ages	Neck pain	Number	1992	1680.6650598835936	2104.6627459237925	1288.0431937359
Prevalence	Micronesia (Federated States of)	Both	All ages	Neck pain	Percent	1992	0.0160790303279297	0.0201288780014393	0.0123258691625596
Prevalence	Micronesia (Federated States of)	Both	All ages	Neck pain	Rate	1992	1587.64205141706	1988.1719202938402	1216.75138445389
Prevalence	Micronesia (Federated States of)	Both	All ages	Neck pain	Number	1993	1706.612626922093	2141.2265251694325	1308.1506954734837
Prevalence	Micronesia (Federated States of)	Both	All ages	Neck pain	Percent	1993	0.0161915747444022	0.0202895434024429	0.0124148330370182
Prevalence	Micronesia (Federated States of)	Both	All ages	Neck pain	Rate	1993	1597.5599764497001	2004.4020202127099	1224.55978661213
Prevalence	Micronesia (Federated States of)	Both	All ages	Neck pain	Number	1994	1731.0128211290796	2174.687674221448	1327.110051923819
Prevalence	Micronesia (Federated States of)	Both	All ages	Neck pain	Percent	1994	0.0163107971203002	0.0204671765082423	0.0125091509971672
Prevalence	Micronesia (Federated States of)	Both	All ages	Neck pain	Rate	1994	1608.2629856617102	2020.47590239327	1233.0018289619
Prevalence	Micronesia (Federated States of)	Both	All ages	Neck pain	Number	1995	1751.4834417058278	2206.273342150909	1342.077385912124
Prevalence	Micronesia (Federated States of)	Both	All ages	Neck pain	Percent	1995	0.0164142655110079	0.0206415459192175	0.0125820353661124
Prevalence	Micronesia (Federated States of)	Both	All ages	Neck pain	Rate	1995	1617.5724688424198	2037.59106824812	1239.46785839616
Prevalence	Micronesia (Federated States of)	Both	All ages	Neck pain	Number	1996	1774.7341004247005	2236.768384439435	1361.356797586914
Prevalence	Micronesia (Federated States of)	Both	All ages	Neck pain	Percent	1996	0.0165627256412831	0.0208412947645207	0.0127110372208163
Prevalence	Micronesia (Federated States of)	Both	All ages	Neck pain	Rate	1996	1631.44335167579	2056.1733214902697	1251.4418335402002
Prevalence	Micronesia (Federated States of)	Both	All ages	Neck pain	Number	1997	1796.326775275279	2266.0262040930147	1379.204414989959
Prevalence	Micronesia (Federated States of)	Both	All ages	Neck pain	Percent	1997	0.0167149540366457	0.021046932788674	0.0128408966971754
Prevalence	Micronesia (Federated States of)	Both	All ages	Neck pain	Rate	1997	1645.71658458589	2076.0348041968	1263.56719196329
Prevalence	Micronesia (Federated States of)	Both	All ages	Neck pain	Number	1998	1816.646090665969	2293.58605096062	1395.9595206966442
Prevalence	Micronesia (Federated States of)	Both	All ages	Neck pain	Percent	1998	0.0168743803346052	0.0212633039939117	0.0129747857335785
Prevalence	Micronesia (Federated States of)	Both	All ages	Neck pain	Rate	1998	1660.74653366848	2096.75682202187	1276.16212483554
Prevalence	Micronesia (Federated States of)	Both	All ages	Neck pain	Number	1999	1836.027708355326	2320.385507324429	1411.9120797717278
Prevalence	Micronesia (Federated States of)	Both	All ages	Neck pain	Percent	1999	0.0170442330401569	0.0214960367663079	0.0131155573567084
Prevalence	Micronesia (Federated States of)	Both	All ages	Neck pain	Rate	1999	1676.88161869467	2119.25549261091	1289.52814982461
Prevalence	Micronesia (Federated States of)	Both	All ages	Neck pain	Number	2000	1854.103918066448	2346.355729733102	1426.4062802023595
Prevalence	Micronesia (Federated States of)	Both	All ages	Neck pain	Percent	2000	0.0172229685257296	0.0217625666654261	0.0132585951132344
Prevalence	Micronesia (Federated States of)	Both	All ages	Neck pain	Rate	2000	1693.97748145024	2143.71682779497	1303.21720078227
Prevalence	Micronesia (Federated States of)	Both	All ages	Neck pain	Number	2001	1873.1284291557815	2373.1578861914168	1442.6253871498468
Prevalence	Micronesia (Federated States of)	Both	All ages	Neck pain	Percent	2001	0.0174320849817328	0.0220316280652606	0.0134293197223695
Prevalence	Micronesia (Federated States of)	Both	All ages	Neck pain	Rate	2001	1714.05894773832	2171.6249915952003	1320.1150089815899
Prevalence	Micronesia (Federated States of)	Both	All ages	Neck pain	Number	2002	1891.3229740039344	2397.202563930693	1456.088876974222
Prevalence	Micronesia (Federated States of)	Both	All ages	Neck pain	Percent	2002	0.0176530084796979	0.0223158080590469	0.0135961108947174
Prevalence	Micronesia (Federated States of)	Both	All ages	Neck pain	Rate	2002	1735.46978487178	2199.66270970186	1336.10085892785
Prevalence	Micronesia (Federated States of)	Both	All ages	Neck pain	Number	2003	1909.211514385008	2420.621463138242	1469.3869439703872
Prevalence	Micronesia (Federated States of)	Both	All ages	Neck pain	Percent	2003	0.0178917121307813	0.0226314557761103	0.013777993738302
Prevalence	Micronesia (Federated States of)	Both	All ages	Neck pain	Rate	2003	1758.1233592776202	2229.0621579887998	1353.10492868258
Prevalence	Micronesia (Federated States of)	Both	All ages	Neck pain	Number	2004	1927.218830576767	2444.3923836532413	1482.9119689100326
Prevalence	Micronesia (Federated States of)	Both	All ages	Neck pain	Percent	2004	0.0181402933516519	0.0229665008798347	0.013967743719294
Prevalence	Micronesia (Federated States of)	Both	All ages	Neck pain	Rate	2004	1781.75656154755	2259.89498414541	1370.98501160457
Prevalence	Micronesia (Federated States of)	Both	All ages	Neck pain	Number	2005	1944.255985244241	2469.972135548904	1494.683286970277
Prevalence	Micronesia (Federated States of)	Both	All ages	Neck pain	Percent	2005	0.0183874657889989	0.0233138914889223	0.014139457570617
Prevalence	Micronesia (Federated States of)	Both	All ages	Neck pain	Rate	2005	1805.4362809285199	2293.61634488799	1387.9630333012099
Prevalence	Micronesia (Federated States of)	Both	All ages	Neck pain	Number	2006	1962.74625964221	2495.254929350679	1506.8148746404654
Prevalence	Micronesia (Federated States of)	Both	All ages	Neck pain	Percent	2006	0.0186538069390916	0.0236678730548357	0.0143214365358755
Prevalence	Micronesia (Federated States of)	Both	All ages	Neck pain	Rate	2006	1831.0369614815697	2327.81185113203	1405.70066865386
Prevalence	Micronesia (Federated States of)	Both	All ages	Neck pain	Number	2007	1981.4163211023456	2521.0107170712563	1519.2330697416282
Prevalence	Micronesia (Federated States of)	Both	All ages	Neck pain	Percent	2007	0.0189262561527847	0.0240338395955266	0.0145023126792602
Prevalence	Micronesia (Federated States of)	Both	All ages	Neck pain	Rate	2007	1857.13151675687	2362.87972744171	1423.93881844417
Prevalence	Micronesia (Federated States of)	Both	All ages	Neck pain	Number	2008	2000.3201539247464	2546.7097300530318	1530.6876070744463
Prevalence	Micronesia (Federated States of)	Both	All ages	Neck pain	Percent	2008	0.0192026848950673	0.024406508207397	0.0146813016742719
Prevalence	Micronesia (Federated States of)	Both	All ages	Neck pain	Rate	2008	1883.55493806695	2398.04997137723	1441.33637572269
Prevalence	Micronesia (Federated States of)	Both	All ages	Neck pain	Number	2009	2019.4933762195092	2573.0636313176765	1541.845219019464
Prevalence	Micronesia (Federated States of)	Both	All ages	Neck pain	Percent	2009	0.0194804217254531	0.0247793815614604	0.0148577852332403
Prevalence	Micronesia (Federated States of)	Both	All ages	Neck pain	Rate	2009	1910.13840310306	2433.73299149335	1458.35475331106
Prevalence	Micronesia (Federated States of)	Both	All ages	Neck pain	Number	2010	2038.887122818002	2598.26377895628	1553.0387272395346
Prevalence	Micronesia (Federated States of)	Both	All ages	Neck pain	Percent	2010	0.0197558849711695	0.0251315091680654	0.015029840384003
Prevalence	Micronesia (Federated States of)	Both	All ages	Neck pain	Rate	2010	1936.6294284068501	2467.9512861583203	1475.14811828848
Prevalence	Micronesia (Federated States of)	Both	All ages	Neck pain	Number	2011	2059.049893820681	2625.118223366986	1565.19044135489
Prevalence	Micronesia (Federated States of)	Both	All ages	Neck pain	Percent	2011	0.0200311332647774	0.0255038294480143	0.015206633932136
Prevalence	Micronesia (Federated States of)	Both	All ages	Neck pain	Rate	2011	1963.26305445981	2502.99792976964	1492.37790493935
Prevalence	Micronesia (Federated States of)	Both	All ages	Neck pain	Number	2012	2079.8758905917666	2651.2293752621026	1578.5329265924756
Prevalence	Micronesia (Federated States of)	Both	All ages	Neck pain	Percent	2012	0.0203054612154429	0.0258577498682196	0.0154038052394275
Prevalence	Micronesia (Federated States of)	Both	All ages	Neck pain	Rate	2012	1989.98371974062	2536.64332469789	1510.30878294367
Prevalence	Micronesia (Federated States of)	Both	All ages	Neck pain	Number	2013	2101.231232275726	2676.958427839456	1594.7602712306489
Prevalence	Micronesia (Federated States of)	Both	All ages	Neck pain	Percent	2013	0.0205786190940149	0.0261927751168205	0.0156120319241744
Prevalence	Micronesia (Federated States of)	Both	All ages	Neck pain	Rate	2013	2016.71532625716	2569.28557231186	1530.6156844116601
Prevalence	Micronesia (Federated States of)	Both	All ages	Neck pain	Number	2014	2123.0789946838618	2702.8616948963845	1611.3716301712925
Prevalence	Micronesia (Federated States of)	Both	All ages	Neck pain	Percent	2014	0.0208515743470857	0.0265233018769773	0.0158202690875302
Prevalence	Micronesia (Federated States of)	Both	All ages	Neck pain	Rate	2014	2043.4440061683101	2601.47952279108	1550.93037405963
Prevalence	Micronesia (Federated States of)	Both	All ages	Neck pain	Number	2015	2145.461263443969	2730.3696238247658	1628.9473229520854
Prevalence	Micronesia (Federated States of)	Both	All ages	Neck pain	Percent	2015	0.0211258150124016	0.0268646810325816	0.0160259355160114
Prevalence	Micronesia (Federated States of)	Both	All ages	Neck pain	Rate	2015	2070.28062032471	2634.69278837217	1571.86621436551
Prevalence	Micronesia (Federated States of)	Both	All ages	Neck pain	Number	2016	2167.674376894104	2757.5026626516283	1647.8151692694985
Prevalence	Micronesia (Federated States of)	Both	All ages	Neck pain	Percent	2016	0.0213957343008443	0.0272006246223455	0.016251454486522
Prevalence	Micronesia (Federated States of)	Both	All ages	Neck pain	Rate	2016	2096.58406471627	2667.06854246796	1593.77398299013
Prevalence	Micronesia (Federated States of)	Both	All ages	Neck pain	Number	2017	2190.378410115387	2786.2109154056293	1664.6176732840258
Prevalence	Micronesia (Federated States of)	Both	All ages	Neck pain	Percent	2017	0.0216653733918628	0.0275459915551763	0.0164702054753325
Prevalence	Micronesia (Federated States of)	Both	All ages	Neck pain	Rate	2017	2122.8519360186797	2700.3157119384	1613.29970846259
Prevalence	Micronesia (Federated States of)	Both	All ages	Neck pain	Number	2018	2213.4074423838874	2815.9907362376307	1681.6444205023436
Prevalence	Micronesia (Federated States of)	Both	All ages	Neck pain	Percent	2018	0.0219326212838887	0.0278946267422403	0.0166596806039257
Prevalence	Micronesia (Federated States of)	Both	All ages	Neck pain	Rate	2018	2148.97352737907	2734.01517932993	1632.69051731032
Prevalence	Micronesia (Federated States of)	Both	All ages	Neck pain	Number	2019	2236.557914655641	2846.299381841074	1699.898689917365
Prevalence	Micronesia (Federated States of)	Both	All ages	Neck pain	Percent	2019	0.0221969345680626	0.0282431593241094	0.0168535122023261
Prevalence	Micronesia (Federated States of)	Both	All ages	Neck pain	Rate	2019	2174.80811406038	2767.7150455664	1652.96567537448
Prevalence	Micronesia (Federated States of)	Both	All ages	Neck pain	Number	2020	2259.3163647694373	2875.9301409182026	1715.9727288292922
Prevalence	Micronesia (Federated States of)	Both	All ages	Neck pain	Percent	2020	0.0224541144860727	0.0285814490360818	0.0170546339511712
Prevalence	Micronesia (Federated States of)	Both	All ages	Neck pain	Rate	2020	2199.93417684204	2800.3413359340498	1670.87138018659
Prevalence	Micronesia (Federated States of)	Both	All ages	Neck pain	Number	2021	2282.5327355178893	2901.608312436875	1737.4256818654726
Prevalence	Micronesia (Federated States of)	Both	All ages	Neck pain	Percent	2021	0.0227138661990041	0.02886581364887	0.0172781865957507
Prevalence	Micronesia (Federated States of)	Both	All ages	Neck pain	Rate	2021	2225.1729248308397	2828.6911967699402	1693.7643548475298
Prevalence	Micronesia (Federated States of)	Both	Age-standardized	Neck pain	Percent	1990	0.0244874966235571	0.0304901696340281	0.019000629428402
Prevalence	Micronesia (Federated States of)	Both	Age-standardized	Neck pain	Rate	1990	2430.07969552826	3024.97234348456	1883.28606532332
Prevalence	Micronesia (Federated States of)	Both	Age-standardized	Neck pain	Percent	1991	0.0245128275229616	0.0305189571437087	0.0190188692775353
Prevalence	Micronesia (Federated States of)	Both	Age-standardized	Neck pain	Rate	1991	2431.0679974547797	3025.96379545494	1883.68272089323
Prevalence	Micronesia (Federated States of)	Both	Age-standardized	Neck pain	Percent	1992	0.0245384185858269	0.0305471058767545	0.0190372090308027
Prevalence	Micronesia (Federated States of)	Both	Age-standardized	Neck pain	Rate	1992	2432.09686880749	3026.95737359924	1884.1511424856599
Prevalence	Micronesia (Federated States of)	Both	Age-standardized	Neck pain	Percent	1993	0.0245639015430881	0.0305738424223077	0.0190553977185645
Prevalence	Micronesia (Federated States of)	Both	Age-standardized	Neck pain	Rate	1993	2433.1757124839	3027.94058317894	1884.7024612682999
Prevalence	Micronesia (Federated States of)	Both	Age-standardized	Neck pain	Percent	1994	0.024588577972572	0.0305983376005225	0.0190731547933562
Prevalence	Micronesia (Federated States of)	Both	Age-standardized	Neck pain	Rate	1994	2434.3030588861498	3028.90270177845	1885.3482128962598
Prevalence	Micronesia (Federated States of)	Both	Age-standardized	Neck pain	Percent	1995	0.0246132619455562	0.0306226681228229	0.0190928370020261
Prevalence	Micronesia (Federated States of)	Both	Age-standardized	Neck pain	Rate	1995	2435.60641529029	3030.09732827129	1886.2791165539202
Prevalence	Micronesia (Federated States of)	Both	Age-standardized	Neck pain	Percent	1996	0.0246376779730886	0.0306435093698923	0.0191126956649873
Prevalence	Micronesia (Federated States of)	Both	Age-standardized	Neck pain	Rate	1996	2437.02504808667	3031.41681685462	1887.32806803671
Prevalence	Micronesia (Federated States of)	Both	Age-standardized	Neck pain	Percent	1997	0.0246610964714426	0.0306630208406482	0.0191320101219208
Prevalence	Micronesia (Federated States of)	Both	Age-standardized	Neck pain	Rate	1997	2438.38493458256	3032.6388391371197	1888.4788335059002
Prevalence	Micronesia (Federated States of)	Both	Age-standardized	Neck pain	Percent	1998	0.024683093637689	0.0306813593257845	0.0191509261403773
Prevalence	Micronesia (Federated States of)	Both	Age-standardized	Neck pain	Rate	1998	2439.6499465512497	3033.75853152378	1889.5822026842798
Prevalence	Micronesia (Federated States of)	Both	Age-standardized	Neck pain	Percent	1999	0.0247030714968071	0.0306980958849498	0.0191692012520528
Prevalence	Micronesia (Federated States of)	Both	Age-standardized	Neck pain	Rate	1999	2440.78284631689	3034.7585341651497	1890.61900748646
Prevalence	Micronesia (Federated States of)	Both	Age-standardized	Neck pain	Percent	2000	0.0247220742303337	0.030714713555096	0.0191875635280148
Prevalence	Micronesia (Federated States of)	Both	Age-standardized	Neck pain	Rate	2000	2441.88273042243	3035.79046783119	1891.61816102343
Prevalence	Micronesia (Federated States of)	Both	Age-standardized	Neck pain	Percent	2001	0.0247388476529371	0.0307309362383973	0.0192041050087
Prevalence	Micronesia (Federated States of)	Both	Age-standardized	Neck pain	Rate	2001	2442.73003470441	3036.52433938597	1892.37698527796
Prevalence	Micronesia (Federated States of)	Both	Age-standardized	Neck pain	Percent	2002	0.0247513288826452	0.0307430202979568	0.0192177413030648
Prevalence	Micronesia (Federated States of)	Both	Age-standardized	Neck pain	Rate	2002	2443.339166531	3036.98918982529	1892.9660371924701
Prevalence	Micronesia (Federated States of)	Both	Age-standardized	Neck pain	Percent	2003	0.0247674795458507	0.0307579694028386	0.0192343951860885
Prevalence	Micronesia (Federated States of)	Both	Age-standardized	Neck pain	Rate	2003	2443.73776043433	3037.23311022049	1893.5620724128798
Prevalence	Micronesia (Federated States of)	Both	Age-standardized	Neck pain	Percent	2004	0.0247818045887497	0.0307723857705408	0.01924966639828
Prevalence	Micronesia (Federated States of)	Both	Age-standardized	Neck pain	Rate	2004	2443.96285864891	3037.31404677407	1894.0419434613598
Prevalence	Micronesia (Federated States of)	Both	Age-standardized	Neck pain	Percent	2005	0.0247922495200008	0.0307818692815073	0.0192609492527408
Prevalence	Micronesia (Federated States of)	Both	Age-standardized	Neck pain	Rate	2005	2444.00851912864	3037.22602031406	1894.36057446121
Prevalence	Micronesia (Federated States of)	Both	Age-standardized	Neck pain	Percent	2006	0.0248019250101251	0.0307915749661209	0.0192724981820018
Prevalence	Micronesia (Federated States of)	Both	Age-standardized	Neck pain	Rate	2006	2444.00956520381	3037.10254650262	1894.6461101167201
Prevalence	Micronesia (Federated States of)	Both	Age-standardized	Neck pain	Percent	2007	0.024811527229641	0.0308016575551858	0.0192847975258239
Prevalence	Micronesia (Federated States of)	Both	Age-standardized	Neck pain	Rate	2007	2443.87589042374	3036.89414069522	1894.84703893693
Prevalence	Micronesia (Federated States of)	Both	Age-standardized	Neck pain	Percent	2008	0.0248208009575297	0.0308120510567882	0.0192969940234818
Prevalence	Micronesia (Federated States of)	Both	Age-standardized	Neck pain	Rate	2008	2443.63945722796	3036.63026062453	1894.94817015973
Prevalence	Micronesia (Federated States of)	Both	Age-standardized	Neck pain	Percent	2009	0.0248292992270753	0.0308218767393193	0.0193083936170886
Prevalence	Micronesia (Federated States of)	Both	Age-standardized	Neck pain	Rate	2009	2443.34342837671	3036.3610106026304	1894.9416647427502
Prevalence	Micronesia (Federated States of)	Both	Age-standardized	Neck pain	Percent	2010	0.0248363253973332	0.0308298982087565	0.0193168192916228
Prevalence	Micronesia (Federated States of)	Both	Age-standardized	Neck pain	Rate	2010	2443.02086376342	3036.08920379687	1894.77641464814
Prevalence	Micronesia (Federated States of)	Both	Age-standardized	Neck pain	Percent	2011	0.0248417114151441	0.0308370692547827	0.019318616210462
Prevalence	Micronesia (Federated States of)	Both	Age-standardized	Neck pain	Rate	2011	2442.6751417978803	3035.79300287088	1894.60297878704
Prevalence	Micronesia (Federated States of)	Both	Age-standardized	Neck pain	Percent	2012	0.0248450752591081	0.0308420131350927	0.0193168991759782
Prevalence	Micronesia (Federated States of)	Both	Age-standardized	Neck pain	Rate	2012	2442.28954811858	3035.49056474464	1894.37045460986
Prevalence	Micronesia (Federated States of)	Both	Age-standardized	Neck pain	Percent	2013	0.0248469322691315	0.0308456261830025	0.0193127821415901
Prevalence	Micronesia (Federated States of)	Both	Age-standardized	Neck pain	Rate	2013	2441.87468809576	3035.1845782033	1894.07044456246
Prevalence	Micronesia (Federated States of)	Both	Age-standardized	Neck pain	Percent	2014	0.0248487831365021	0.0308496357930287	0.0193072255828786
Prevalence	Micronesia (Federated States of)	Both	Age-standardized	Neck pain	Rate	2014	2441.4596033612597	3034.89846604349	1893.71402980332
Prevalence	Micronesia (Federated States of)	Both	Age-standardized	Neck pain	Percent	2015	0.0248523012667392	0.030855614110562	0.019301607403495
Prevalence	Micronesia (Federated States of)	Both	Age-standardized	Neck pain	Rate	2015	2441.18224332302	3034.726576713	1893.44555399696
Prevalence	Micronesia (Federated States of)	Both	Age-standardized	Neck pain	Percent	2016	0.0248555392715596	0.0308688587438914	0.0193014715761587
Prevalence	Micronesia (Federated States of)	Both	Age-standardized	Neck pain	Rate	2016	2440.7404282682296	3034.38605160292	1893.05791576844
Prevalence	Micronesia (Federated States of)	Both	Age-standardized	Neck pain	Percent	2017	0.0248589136123742	0.0308822874585877	0.0193009777185449
Prevalence	Micronesia (Federated States of)	Both	Age-standardized	Neck pain	Rate	2017	2440.29248611539	3034.03922182429	1892.60223035081
Prevalence	Micronesia (Federated States of)	Both	Age-standardized	Neck pain	Percent	2018	0.0248614936286494	0.0308939470061277	0.0193005825243752
Prevalence	Micronesia (Federated States of)	Both	Age-standardized	Neck pain	Rate	2018	2439.84961499649	3033.68200949857	1892.10144598208
Prevalence	Micronesia (Federated States of)	Both	Age-standardized	Neck pain	Percent	2019	0.02486442936935	0.0309057661362818	0.019302148565825
Prevalence	Micronesia (Federated States of)	Both	Age-standardized	Neck pain	Rate	2019	2439.44215509154	3033.3382301004	1891.59813095071
Prevalence	Micronesia (Federated States of)	Both	Age-standardized	Neck pain	Percent	2020	0.024869082073142	0.0309049844727237	0.019306561774372
Prevalence	Micronesia (Federated States of)	Both	Age-standardized	Neck pain	Rate	2020	2439.20180185523	3033.1085483840297	1891.3388284220603
Prevalence	Micronesia (Federated States of)	Both	Age-standardized	Neck pain	Percent	2021	0.024873824016707	0.0309236647607721	0.0193065588252532
Prevalence	Micronesia (Federated States of)	Both	Age-standardized	Neck pain	Rate	2021	2438.8023046707103	3032.7460687848197	1890.8726116157002
Prevalence	Micronesia (Federated States of)	Both	Age-standardized	Other musculoskeletal disorders	Rate	2019	4366.7496872599095	5087.85173831479	3768.5445728831
Prevalence	Micronesia (Federated States of)	Both	Age-standardized	Other musculoskeletal disorders	Percent	2020	0.0447230915521282	0.0521835279813355	0.038403012616839
Prevalence	Micronesia (Federated States of)	Both	Age-standardized	Other musculoskeletal disorders	Rate	2020	4386.51698828517	5122.04907781302	3764.7662677856797
Prevalence	Micronesia (Federated States of)	Both	Age-standardized	Other musculoskeletal disorders	Percent	2021	0.0446826415881346	0.051709640261699	0.0389233830751417
Prevalence	Micronesia (Federated States of)	Both	Age-standardized	Other musculoskeletal disorders	Rate	2021	4381.00170513267	5063.62396915576	3808.4010494041304
Prevalence	Vanuatu	Both	Age-standardized	Rheumatoid arthritis	Percent	1990	0.0004785146641375	0.000572243579659	0.0003937538194078
Prevalence	Vanuatu	Both	Age-standardized	Rheumatoid arthritis	Rate	1990	47.56795776367	56.89659393664	39.18070389942
Prevalence	Vanuatu	Both	Age-standardized	Rheumatoid arthritis	Percent	1991	0.0004822053805791	0.0005743349207192	0.0003968170791301
Prevalence	Vanuatu	Both	Age-standardized	Rheumatoid arthritis	Rate	1991	47.91246914699	56.98254376402001	39.44709530769
Prevalence	Vanuatu	Both	Age-standardized	Rheumatoid arthritis	Percent	1992	0.0004857683238834	0.0005785972163116	0.0004017201250353
Prevalence	Vanuatu	Both	Age-standardized	Rheumatoid arthritis	Rate	1992	48.24605411693	57.394689359770005	39.923884319799996
Prevalence	Vanuatu	Both	Age-standardized	Rheumatoid arthritis	Percent	1993	0.000489257930594	0.0005828353652709	0.0004065986373115
Prevalence	Vanuatu	Both	Age-standardized	Rheumatoid arthritis	Rate	1993	48.57446371148	57.86050390754	40.36709506934
Prevalence	Vanuatu	Both	Age-standardized	Rheumatoid arthritis	Percent	1994	0.0004926088626523	0.0005853074273371	0.0004095866492367
Prevalence	Vanuatu	Both	Age-standardized	Rheumatoid arthritis	Rate	1994	48.88858545605	58.114628455980004	40.63651713622
Prevalence	Vanuatu	Both	Age-standardized	Rheumatoid arthritis	Percent	1995	0.0004957936964271	0.0005882823937172	0.0004123492670784
Prevalence	Vanuatu	Both	Age-standardized	Rheumatoid arthritis	Rate	1995	49.19159127418	58.38141928152	40.91655534516
Prevalence	Vanuatu	Both	Age-standardized	Rheumatoid arthritis	Percent	1996	0.0004992644822784	0.0005927158825027	0.0004169485607618
Prevalence	Vanuatu	Both	Age-standardized	Rheumatoid arthritis	Rate	1996	49.52206815629	58.81360735628	41.350711423110006
Prevalence	Vanuatu	Both	Age-standardized	Rheumatoid arthritis	Percent	1997	0.0005030867803988	0.0005973628387835	0.0004207883279388
Prevalence	Vanuatu	Both	Age-standardized	Rheumatoid arthritis	Rate	1997	49.88819113249001	59.28374389933	41.69805997991
Prevalence	Vanuatu	Both	Age-standardized	Rheumatoid arthritis	Percent	1998	0.0005069646032567	0.0006030531705078	0.000423761388523
Prevalence	Vanuatu	Both	Age-standardized	Rheumatoid arthritis	Rate	1998	50.26044408923	59.81769448015	41.97493968807
Prevalence	Vanuatu	Both	Age-standardized	Rheumatoid arthritis	Percent	1999	0.0005104028490584	0.0006072764075502	0.0004263329515675
Prevalence	Vanuatu	Both	Age-standardized	Rheumatoid arthritis	Rate	1999	50.59372827177	60.23224588102	42.24488363629
Prevalence	Vanuatu	Both	Age-standardized	Rheumatoid arthritis	Percent	2000	0.00051312732187	0.0006123866075194	0.0004288262586051
Prevalence	Vanuatu	Both	Age-standardized	Rheumatoid arthritis	Rate	2000	50.8558521117	60.700325759049996	42.50412249859
Prevalence	Vanuatu	Both	Age-standardized	Rheumatoid arthritis	Percent	2001	0.0005154357915668	0.0006131429359535	0.0004316446818621
Prevalence	Vanuatu	Both	Age-standardized	Rheumatoid arthritis	Rate	2001	51.07249312601	60.79261604083	42.78324457231
Prevalence	Vanuatu	Both	Age-standardized	Rheumatoid arthritis	Percent	2002	0.0005177756222154	0.0006159443545595	0.0004345080023812
Prevalence	Vanuatu	Both	Age-standardized	Rheumatoid arthritis	Rate	2002	51.29345655702	61.03502377742	43.064750916659996
Prevalence	Vanuatu	Both	Age-standardized	Rheumatoid arthritis	Percent	2003	0.0005203160575467	0.0006174126644372	0.0004373577413558
Prevalence	Vanuatu	Both	Age-standardized	Rheumatoid arthritis	Rate	2003	51.529519028470006	61.15385154616	43.346246655760005
Prevalence	Vanuatu	Both	Age-standardized	Rheumatoid arthritis	Percent	2004	0.000522977475792	0.000619315668669	0.0004388894462369
Prevalence	Vanuatu	Both	Age-standardized	Rheumatoid arthritis	Rate	2004	51.77709697309	61.280091103370005	43.45406275497
Prevalence	Vanuatu	Both	Age-standardized	Rheumatoid arthritis	Percent	2005	0.0005258456278265	0.0006219293398221	0.0004410596729295
Prevalence	Vanuatu	Both	Age-standardized	Rheumatoid arthritis	Rate	2005	52.044055294	61.68462331346001	43.70171699133
Prevalence	Vanuatu	Both	Age-standardized	Rheumatoid arthritis	Percent	2006	0.0005294303954251	0.0006266566456898	0.0004445776226918
Prevalence	Vanuatu	Both	Age-standardized	Rheumatoid arthritis	Rate	2006	52.383059601339994	62.015414103249995	44.01208294941
Prevalence	Vanuatu	Both	Age-standardized	Rheumatoid arthritis	Percent	2007	0.0005340634748823	0.0006303781776046	0.0004482118663268
Prevalence	Vanuatu	Both	Age-standardized	Rheumatoid arthritis	Rate	2007	52.81640676776	62.36140994311	44.33431238301
Prevalence	Vanuatu	Both	Age-standardized	Rheumatoid arthritis	Percent	2008	0.000539258789222	0.0006366059458934	0.0004519864117977
Prevalence	Vanuatu	Both	Age-standardized	Rheumatoid arthritis	Rate	2008	53.30346989776	62.96630070715	44.65120000272
Prevalence	Vanuatu	Both	Age-standardized	Rheumatoid arthritis	Percent	2009	0.0005445302504344	0.0006453741270066	0.0004560016410013
Prevalence	Vanuatu	Both	Age-standardized	Rheumatoid arthritis	Rate	2009	53.79798074923	63.834844933410004	45.02685293769
Prevalence	Vanuatu	Both	Age-standardized	Rheumatoid arthritis	Percent	2010	0.000549429129715	0.0006532204589305	0.0004596391131012
Prevalence	Vanuatu	Both	Age-standardized	Rheumatoid arthritis	Rate	2010	54.25948172916	64.61673007292	45.36882989218
Prevalence	Vanuatu	Both	Age-standardized	Rheumatoid arthritis	Percent	2011	0.0005541842601361	0.0006606030338998	0.0004640551019563
Prevalence	Vanuatu	Both	Age-standardized	Rheumatoid arthritis	Rate	2011	54.70681362671	65.22632541588	45.789554738119996
Prevalence	Vanuatu	Both	Age-standardized	Rheumatoid arthritis	Percent	2012	0.0005592345839111	0.0006659281581746	0.0004678436369028
Prevalence	Vanuatu	Both	Age-standardized	Rheumatoid arthritis	Rate	2012	55.182450219230006	65.70540156205	46.132577148319996
Prevalence	Vanuatu	Both	Age-standardized	Rheumatoid arthritis	Percent	2013	0.0005645377529379	0.0006710075260388	0.000471577291921
Prevalence	Vanuatu	Both	Age-standardized	Rheumatoid arthritis	Rate	2013	55.682023673	66.14186029986	46.491255308309995
Prevalence	Vanuatu	Both	Age-standardized	Rheumatoid arthritis	Percent	2014	0.000570011973187	0.000678348228339	0.0004784708391156
Prevalence	Vanuatu	Both	Age-standardized	Rheumatoid arthritis	Rate	2014	56.20003056474	66.91291679512	47.13819502365
Prevalence	Vanuatu	Both	Age-standardized	Rheumatoid arthritis	Percent	2015	0.0005756235861317	0.0006831077594496	0.0004805388353423
Prevalence	Vanuatu	Both	Age-standardized	Rheumatoid arthritis	Rate	2015	56.73497085828001	67.18434405616999	47.39447877179
Prevalence	Vanuatu	Both	Age-standardized	Rheumatoid arthritis	Percent	2016	0.000581993824734	0.0006886453564799	0.000489085815829
Prevalence	Vanuatu	Both	Age-standardized	Rheumatoid arthritis	Rate	2016	57.343015210080004	67.7830386736	48.23283968449
Prevalence	Vanuatu	Both	Age-standardized	Rheumatoid arthritis	Percent	2017	0.0005892961488401	0.0006917712132805	0.0004972428508296
Prevalence	Vanuatu	Both	Age-standardized	Rheumatoid arthritis	Rate	2017	58.04108422586	68.04439056209	48.9703245913
Prevalence	Vanuatu	Both	Age-standardized	Rheumatoid arthritis	Percent	2018	0.0005966006618583	0.0007020501660576	0.0005045204105496
Prevalence	Vanuatu	Both	Age-standardized	Rheumatoid arthritis	Rate	2018	58.73915116906	69.27753098642	49.645428096930004
Prevalence	Vanuatu	Both	Age-standardized	Rheumatoid arthritis	Percent	2019	0.0006030741219806	0.000715165291732	0.0005061472049393
Prevalence	Vanuatu	Both	Age-standardized	Rheumatoid arthritis	Rate	2019	59.356655763279996	70.4276486733	49.772227010820004
Prevalence	Vanuatu	Both	Age-standardized	Rheumatoid arthritis	Percent	2020	0.0006097004307353	0.0007316635495292	0.0005048743526338
Prevalence	Vanuatu	Both	Age-standardized	Rheumatoid arthritis	Rate	2020	59.98973651014	72.04172017991	49.69181053012
Prevalence	Vanuatu	Both	Age-standardized	Rheumatoid arthritis	Percent	2021	0.0006147870191485	0.0007239157967347	0.0005167816724561
Prevalence	Vanuatu	Both	Age-standardized	Rheumatoid arthritis	Rate	2021	60.47376591273	71.24114729428	50.84080735452
Prevalence	Lithuania	Both	All ages	Other musculoskeletal disorders	Number	1990	52432.09048301855	68897.13867873559	39886.36833859149
Prevalence	Lithuania	Both	All ages	Other musculoskeletal disorders	Percent	1990	0.0147609420638657	0.0193580219469698	0.0112389139112995
Prevalence	Lithuania	Both	All ages	Other musculoskeletal disorders	Rate	1990	1426.98121412908	1875.090649564	1085.5393671064298
Prevalence	Lithuania	Both	All ages	Other musculoskeletal disorders	Number	1991	53564.63864331303	69036.85267347432	41395.93217323108
Prevalence	Lithuania	Both	All ages	Other musculoskeletal disorders	Percent	1991	0.0150544035795249	0.0193795277476866	0.0116134935287116
Prevalence	Lithuania	Both	All ages	Other musculoskeletal disorders	Rate	1991	1453.66925387185	1873.56346756646	1123.42760746138
Prevalence	Lithuania	Both	All ages	Other musculoskeletal disorders	Number	1992	54603.22702184533	69309.84900210022	42299.48415053477
Prevalence	Lithuania	Both	All ages	Other musculoskeletal disorders	Percent	1992	0.0153413845166867	0.0194930993025406	0.0118542317702957
Prevalence	Lithuania	Both	All ages	Other musculoskeletal disorders	Rate	1992	1480.28955375818	1878.98501693533	1146.73597024486
Prevalence	Lithuania	Both	All ages	Other musculoskeletal disorders	Number	1993	55511.862833069456	69606.05472624912	42204.47418465503
Prevalence	Lithuania	Both	All ages	Other musculoskeletal disorders	Percent	1993	0.0156213820034927	0.0195925206533853	0.0118789424843016
Prevalence	Lithuania	Both	All ages	Other musculoskeletal disorders	Rate	1993	1506.83875698102	1889.4177862028498	1145.61706586359
Prevalence	Lithuania	Both	All ages	Other musculoskeletal disorders	Number	1994	56211.88042299598	70631.21521275584	43060.71883969834
Prevalence	Lithuania	Both	All ages	Other musculoskeletal disorders	Percent	1994	0.0158775104219722	0.0199867681044155	0.0121267975059571
Prevalence	Lithuania	Both	All ages	Other musculoskeletal disorders	Rate	1994	1531.55360839454	1924.42401340008	1173.23595693167
Prevalence	Lithuania	Both	All ages	Other musculoskeletal disorders	Number	1995	56667.82813862965	71709.80575866514	42901.958162143455
Prevalence	Lithuania	Both	All ages	Other musculoskeletal disorders	Percent	1995	0.0160861592329572	0.0203404029163513	0.0121372211894686
Prevalence	Lithuania	Both	All ages	Other musculoskeletal disorders	Rate	1995	1552.0622489663301	1964.0435508920102	1175.03196888544
Prevalence	Lithuania	Both	All ages	Other musculoskeletal disorders	Number	1996	56981.84048960112	71774.71881485256	43400.150610248624
Prevalence	Lithuania	Both	All ages	Other musculoskeletal disorders	Percent	1996	0.0162602051991864	0.0204815624675582	0.0123583675653578
Prevalence	Lithuania	Both	All ages	Other musculoskeletal disorders	Rate	1996	1569.9719342754802	1977.5474635712599	1195.76724472165
Prevalence	Lithuania	Both	All ages	Other musculoskeletal disorders	Number	1997	57188.77800175581	72789.53039238675	43684.18558378683
Prevalence	Lithuania	Both	All ages	Other musculoskeletal disorders	Percent	1997	0.0164040205298739	0.0208863208598334	0.0125056689852023
Prevalence	Lithuania	Both	All ages	Other musculoskeletal disorders	Rate	1997	1585.7789870027	2018.36989359166	1211.3121836764599
Prevalence	Lithuania	Both	All ages	Other musculoskeletal disorders	Number	1998	57350.97606888411	73555.67022222735	43661.68365570225
Prevalence	Lithuania	Both	All ages	Other musculoskeletal disorders	Percent	1998	0.0165457146495551	0.0212019919078873	0.0125923762155085
Prevalence	Lithuania	Both	All ages	Other musculoskeletal disorders	Rate	1998	1601.63265247944	2054.17886979689	1219.3337062164
Prevalence	Lithuania	Both	All ages	Other musculoskeletal disorders	Number	1999	57502.674232286656	74871.3435608836	43339.59200458258
Prevalence	Lithuania	Both	All ages	Other musculoskeletal disorders	Percent	1999	0.0167041833741482	0.0217520673117743	0.0125767137083197
Prevalence	Lithuania	Both	All ages	Other musculoskeletal disorders	Rate	1999	1618.83830556525	2107.8080378641	1220.1135446531
Prevalence	Lithuania	Both	All ages	Other musculoskeletal disorders	Number	2000	57713.92589989543	75746.70952122036	42897.24121530416
Prevalence	Lithuania	Both	All ages	Other musculoskeletal disorders	Percent	2000	0.0169064567496574	0.0221999920664341	0.0125465172813716
Prevalence	Lithuania	Both	All ages	Other musculoskeletal disorders	Rate	2000	1639.5295244516199	2151.80244115617	1218.6191182350601
Prevalence	Lithuania	Both	All ages	Other musculoskeletal disorders	Number	2001	58511.90651983241	76337.78012682941	44145.3193947814
Prevalence	Lithuania	Both	All ages	Other musculoskeletal disorders	Percent	2001	0.0173143631854095	0.0225932648029858	0.0130619853505113
Prevalence	Lithuania	Both	All ages	Other musculoskeletal disorders	Rate	2001	1679.6668710555798	2191.3837356419103	1267.25370800298
Prevalence	Lithuania	Both	All ages	Other musculoskeletal disorders	Number	2002	60090.41289063459	77571.55089804198	46145.67086427612
Prevalence	Lithuania	Both	All ages	Other musculoskeletal disorders	Percent	2002	0.0179865376363319	0.0232106391092407	0.0137983061042984
Prevalence	Lithuania	Both	All ages	Other musculoskeletal disorders	Rate	2002	1745.4352116356702	2253.20662390944	1340.38484537707
Prevalence	Lithuania	Both	All ages	Other musculoskeletal disorders	Number	2003	62020.794028508615	78993.48970020932	48031.19248062419
Prevalence	Lithuania	Both	All ages	Other musculoskeletal disorders	Percent	2003	0.0187948545224181	0.0239015515019652	0.0145001410823453
Prevalence	Lithuania	Both	All ages	Other musculoskeletal disorders	Rate	2003	1824.30943439875	2323.55245967879	1412.81257295009
Prevalence	Lithuania	Both	All ages	Other musculoskeletal disorders	Number	2004	63840.15555704668	80773.62343334235	49623.9239294666
Prevalence	Lithuania	Both	All ages	Other musculoskeletal disorders	Percent	2004	0.0195987106845502	0.0247933819713974	0.0152143421323342
Prevalence	Lithuania	Both	All ages	Other musculoskeletal disorders	Rate	2004	1902.63212036318	2407.30131500179	1478.94488637787
Prevalence	Lithuania	Both	All ages	Other musculoskeletal disorders	Number	2005	65152.86811491323	81909.85226239977	50389.011714076885
Prevalence	Lithuania	Both	All ages	Other musculoskeletal disorders	Percent	2005	0.0202768342891373	0.0254904692928562	0.015650843632155
Prevalence	Lithuania	Both	All ages	Other musculoskeletal disorders	Rate	2005	1968.60349712078	2474.91823887179	1522.51140351696
Prevalence	Lithuania	Both	All ages	Other musculoskeletal disorders	Number	2006	65906.82319831266	82580.0307145281	51220.36681310652
Prevalence	Lithuania	Both	All ages	Other musculoskeletal disorders	Percent	2006	0.0208076512620873	0.0260827544767157	0.0161456441008435
Prevalence	Lithuania	Both	All ages	Other musculoskeletal disorders	Rate	2006	2019.9589901853801	2530.9712614985597	1569.83807447991
Prevalence	Lithuania	Both	All ages	Other musculoskeletal disorders	Number	2007	66471.18986873385	83325.83729553505	52016.537977408574
Prevalence	Lithuania	Both	All ages	Other musculoskeletal disorders	Percent	2007	0.0212943701491005	0.0267106179399083	0.0166599293646385
Prevalence	Lithuania	Both	All ages	Other musculoskeletal disorders	Rate	2007	2066.6165162534	2590.63440756303	1617.2154690584102
Prevalence	Lithuania	Both	All ages	Other musculoskeletal disorders	Number	2008	66956.08281260227	83369.04235344857	53170.95931949343
Prevalence	Lithuania	Both	All ages	Other musculoskeletal disorders	Percent	2008	0.0217581673844055	0.0270805566511557	0.0172964589069196
Prevalence	Lithuania	Both	All ages	Other musculoskeletal disorders	Rate	2008	2110.7952661414	2628.21498137702	1676.21826894956
Prevalence	Lithuania	Both	All ages	Other musculoskeletal disorders	Number	2009	67497.81482487114	84238.89690253558	53573.3306704514
Prevalence	Lithuania	Both	All ages	Other musculoskeletal disorders	Percent	2009	0.022228411599892	0.0277175409620629	0.0176043535328224
Prevalence	Lithuania	Both	All ages	Other musculoskeletal disorders	Rate	2009	2155.72289910472	2690.3940448928997	1711.0073267889902
Prevalence	Lithuania	Both	All ages	Other musculoskeletal disorders	Number	2010	68282.18903012463	85475.95819359113	54322.925933759805
Prevalence	Lithuania	Both	All ages	Other musculoskeletal disorders	Percent	2010	0.0227760913177713	0.0284988551660965	0.0180744035592833
Prevalence	Lithuania	Both	All ages	Other musculoskeletal disorders	Rate	2010	2208.60703464063	2764.7444412733703	1757.09065663716
Prevalence	Lithuania	Both	All ages	Other musculoskeletal disorders	Number	2011	69711.74772466424	86917.85032111913	55531.04763992514
Prevalence	Lithuania	Both	All ages	Other musculoskeletal disorders	Percent	2011	0.0235504517083142	0.0293555001769854	0.0187148305786466
Prevalence	Lithuania	Both	All ages	Other musculoskeletal disorders	Rate	2011	2283.55640916234	2847.1788565011298	1819.03744898917
Prevalence	Lithuania	Both	All ages	Other musculoskeletal disorders	Number	2012	71840.77795754018	89004.04631004439	57568.744814083606
Prevalence	Lithuania	Both	All ages	Other musculoskeletal disorders	Percent	2012	0.024572459265588	0.0304507396149676	0.01967010552437
Prevalence	Lithuania	Both	All ages	Other musculoskeletal disorders	Rate	2012	2382.15420130025	2951.26763487311	1908.91066635585
Prevalence	Lithuania	Both	All ages	Other musculoskeletal disorders	Number	2013	74140.21585274734	92360.16567856498	59554.40439795493
Prevalence	Lithuania	Both	All ages	Other musculoskeletal disorders	Percent	2013	0.0256683639714349	0.031972665786983	0.0206422437621156
Prevalence	Lithuania	Both	All ages	Other musculoskeletal disorders	Rate	2013	2487.64159395744	3098.97923986533	1998.2409247089402
Prevalence	Lithuania	Both	All ages	Other musculoskeletal disorders	Number	2014	76127.10548802912	95102.03413344348	61014.032615084245
Prevalence	Lithuania	Both	All ages	Other musculoskeletal disorders	Percent	2014	0.0266637111101476	0.0333730454250825	0.0213697049588507
Prevalence	Lithuania	Both	All ages	Other musculoskeletal disorders	Rate	2014	2583.2876218227802	3227.18046367498	2070.4425079819102
Prevalence	Lithuania	Both	All ages	Other musculoskeletal disorders	Number	2015	77344.8671221081	97128.62682379207	61172.83449528975
Prevalence	Lithuania	Both	All ages	Other musculoskeletal disorders	Percent	2015	0.0273934920260772	0.0344941144096042	0.0216269834799227
Prevalence	Lithuania	Both	All ages	Other musculoskeletal disorders	Rate	2015	2653.42855652375	3332.1393087831802	2098.62337311982
Prevalence	Lithuania	Both	All ages	Other musculoskeletal disorders	Number	2016	78014.67250971701	97916.67686760292	61745.36468115864
Prevalence	Lithuania	Both	All ages	Other musculoskeletal disorders	Percent	2016	0.027940526578873	0.0351262048810448	0.0221144962214087
Prevalence	Lithuania	Both	All ages	Other musculoskeletal disorders	Rate	2016	2706.05217691415	3396.3820915966003	2141.7276152636
Prevalence	Lithuania	Both	All ages	Other musculoskeletal disorders	Number	2017	78659.58997019552	97640.71515532548	62203.98162691512
Prevalence	Lithuania	Both	All ages	Other musculoskeletal disorders	Percent	2017	0.028479662860486	0.0353456400918844	0.0225552534778833
Prevalence	Lithuania	Both	All ages	Other musculoskeletal disorders	Rate	2017	2757.8918137968	3423.39095744295	2180.94007074582
Prevalence	Lithuania	Both	All ages	Other musculoskeletal disorders	Number	2018	79094.55319797726	98190.54017948372	62361.95213649059
Prevalence	Lithuania	Both	All ages	Other musculoskeletal disorders	Percent	2018	0.0289378805988227	0.0358609488344365	0.0228472649155788
Prevalence	Lithuania	Both	All ages	Other musculoskeletal disorders	Rate	2018	2801.96027944833	3478.4442452293297	2209.20032758682
Prevalence	Lithuania	Both	All ages	Other musculoskeletal disorders	Number	2019	79157.01841213965	98574.90182959322	61811.267194279455
Prevalence	Lithuania	Both	All ages	Other musculoskeletal disorders	Percent	2019	0.0292589644545665	0.0363864576624491	0.0228161483166888
Prevalence	Lithuania	Both	All ages	Other musculoskeletal disorders	Rate	2019	2832.97069055941	3527.9222652628605	2212.179182849
Prevalence	Lithuania	Both	All ages	Other musculoskeletal disorders	Number	2020	78719.40640346766	99792.71457542908	61634.62876318037
Prevalence	Lithuania	Both	All ages	Other musculoskeletal disorders	Percent	2020	0.0294236383329438	0.0373053400658766	0.0230485172126187
Prevalence	Lithuania	Both	All ages	Other musculoskeletal disorders	Rate	2020	2848.76609048191	3611.3852269483095	2230.48735301763
Prevalence	Lithuania	Both	All ages	Other musculoskeletal disorders	Number	2021	77967.6072638793	98740.99774660567	60690.79404588143
Prevalence	Lithuania	Both	All ages	Other musculoskeletal disorders	Percent	2021	0.0295868459448027	0.0375240623739589	0.0230560240391856
Prevalence	Lithuania	Both	All ages	Other musculoskeletal disorders	Rate	2021	2857.73539414573	3619.13946081125	2224.49086653034
Prevalence	Lithuania	Both	Age-standardized	Other musculoskeletal disorders	Percent	1990	0.013068961178676	0.0172388127485597	0.0100506630306846
Prevalence	Lithuania	Both	Age-standardized	Other musculoskeletal disorders	Rate	1990	1253.56860726025	1654.9035453035099	965.05940458919
Prevalence	Lithuania	Both	Age-standardized	Other musculoskeletal disorders	Percent	1991	0.0132804039548197	0.0171413615852798	0.0102314090064881
Prevalence	Lithuania	Both	Age-standardized	Other musculoskeletal disorders	Rate	1991	1271.53648151844	1642.53781201671	981.97354828348
Prevalence	Lithuania	Both	Age-standardized	Other musculoskeletal disorders	Percent	1992	0.013478282494073	0.0170703280938013	0.0104720471741563
Prevalence	Lithuania	Both	Age-standardized	Other musculoskeletal disorders	Rate	1992	1288.59167395537	1635.41633800818	1003.15102197431
Prevalence	Lithuania	Both	Age-standardized	Other musculoskeletal disorders	Percent	1993	0.013656857147049	0.0171025396382995	0.0106242059510057
Prevalence	Lithuania	Both	Age-standardized	Other musculoskeletal disorders	Rate	1993	1304.20481227101	1640.12275212857	1016.2548508920099
Prevalence	Lithuania	Both	Age-standardized	Other musculoskeletal disorders	Percent	1994	0.0138105279629111	0.0172051709074024	0.0106845665167732
Prevalence	Lithuania	Both	Age-standardized	Other musculoskeletal disorders	Rate	1994	1317.8261135176201	1639.65766292115	1020.04825604845
Prevalence	Lithuania	Both	Age-standardized	Other musculoskeletal disorders	Percent	1995	0.0139296923333903	0.0173549053039293	0.0106441371537716
Prevalence	Lithuania	Both	Age-standardized	Other musculoskeletal disorders	Rate	1995	1328.54295382485	1659.38084275545	1017.5937699782501
Prevalence	Lithuania	Both	Age-standardized	Other musculoskeletal disorders	Percent	1996	0.0140012110158383	0.0174333400374867	0.0108346647224876
Prevalence	Lithuania	Both	Age-standardized	Other musculoskeletal disorders	Rate	1996	1335.48197603258	1667.61131076626	1034.9088890328499
Prevalence	Lithuania	Both	Age-standardized	Other musculoskeletal disorders	Percent	1997	0.0140401369580255	0.0175654736816151	0.0108240119090653
Prevalence	Lithuania	Both	Age-standardized	Other musculoskeletal disorders	Rate	1997	1340.1003065249602	1674.0887632818599	1034.77349942095
Prevalence	Lithuania	Both	Age-standardized	Other musculoskeletal disorders	Percent	1998	0.01406968288068	0.0178062210170502	0.0108613208067184
Prevalence	Lithuania	Both	Age-standardized	Other musculoskeletal disorders	Rate	1998	1344.07724483523	1704.01620223154	1039.15322047741
Prevalence	Lithuania	Both	Age-standardized	Other musculoskeletal disorders	Percent	1999	0.0141133748411286	0.0180679354282354	0.0108173120298406
Prevalence	Lithuania	Both	Age-standardized	Other musculoskeletal disorders	Rate	1999	1349.1140985503898	1730.09537475655	1035.4160222031899
Prevalence	Lithuania	Both	Age-standardized	Other musculoskeletal disorders	Percent	2000	0.0141957876821709	0.0183388954589023	0.0107238621193981
Prevalence	Lithuania	Both	Age-standardized	Other musculoskeletal disorders	Rate	2000	1356.99983299304	1753.70203209845	1025.1539276121
Prevalence	Lithuania	Both	Age-standardized	Other musculoskeletal disorders	Percent	2001	0.0144374018300553	0.0185696728324845	0.0110908561313864
Prevalence	Lithuania	Both	Age-standardized	Other musculoskeletal disorders	Rate	2001	1379.4708215874	1771.33975924546	1061.07574637933
Prevalence	Lithuania	Both	Age-standardized	Other musculoskeletal disorders	Percent	2002	0.0148751732009466	0.018871339209899	0.0115006743968128
Prevalence	Lithuania	Both	Age-standardized	Other musculoskeletal disorders	Rate	2002	1420.62393447417	1805.2459171629	1099.5268661673601
Prevalence	Lithuania	Both	Age-standardized	Other musculoskeletal disorders	Percent	2003	0.0154048319834601	0.0194899012265796	0.0119972035185525
Prevalence	Lithuania	Both	Age-standardized	Other musculoskeletal disorders	Rate	2003	1470.4589747721102	1859.5668105032498	1145.88193947579
Prevalence	Lithuania	Both	Age-standardized	Other musculoskeletal disorders	Percent	2004	0.0159233625295897	0.0198558359342887	0.0124130796935581
Prevalence	Lithuania	Both	Age-standardized	Other musculoskeletal disorders	Rate	2004	1519.12453869245	1893.84925948713	1185.82818133052
Prevalence	Lithuania	Both	Age-standardized	Other musculoskeletal disorders	Percent	2005	0.0163329287986071	0.0202177495047369	0.0128111252969154
Prevalence	Lithuania	Both	Age-standardized	Other musculoskeletal disorders	Rate	2005	1557.26975012461	1929.81508029261	1223.25097589744
Prevalence	Lithuania	Both	Age-standardized	Other musculoskeletal disorders	Percent	2006	0.0166319655289748	0.0204482182420493	0.0131710000647842
Prevalence	Lithuania	Both	Age-standardized	Other musculoskeletal disorders	Rate	2006	1584.6489601830501	1952.9855382623098	1254.04040358257
Prevalence	Lithuania	Both	Age-standardized	Other musculoskeletal disorders	Percent	2007	0.0169045597637819	0.0205199446772074	0.0134973881475096
Prevalence	Lithuania	Both	Age-standardized	Other musculoskeletal disorders	Rate	2007	1609.2698996199101	1955.9288123324502	1285.1108348585299
Prevalence	Lithuania	Both	Age-standardized	Other musculoskeletal disorders	Percent	2008	0.0171718403591105	0.0209987407273365	0.013801969490664
Prevalence	Lithuania	Both	Age-standardized	Other musculoskeletal disorders	Rate	2008	1633.25509880511	1995.41783913656	1313.0659308551699
Prevalence	Lithuania	Both	Age-standardized	Other musculoskeletal disorders	Percent	2009	0.017453907974716	0.0212835137591087	0.0140192818808531
Prevalence	Lithuania	Both	Age-standardized	Other musculoskeletal disorders	Rate	2009	1658.6411686688798	2031.1797364336699	1333.58642830843
Prevalence	Lithuania	Both	Age-standardized	Other musculoskeletal disorders	Percent	2010	0.0177822103851068	0.021909662347399	0.01421529633966
Prevalence	Lithuania	Both	Age-standardized	Other musculoskeletal disorders	Rate	2010	1688.55979849554	2076.5296961038403	1347.2856202722899
Prevalence	Lithuania	Both	Age-standardized	Other musculoskeletal disorders	Percent	2011	0.0182877612902521	0.0224480221525989	0.0147862613284501
Prevalence	Lithuania	Both	Age-standardized	Other musculoskeletal disorders	Rate	2011	1735.16179572607	2133.39585486593	1405.27109936275
Prevalence	Lithuania	Both	Age-standardized	Other musculoskeletal disorders	Percent	2012	0.0189941380805949	0.0232004630217188	0.0155139039002945
Prevalence	Lithuania	Both	Age-standardized	Other musculoskeletal disorders	Rate	2012	1800.3886502150099	2201.45336151815	1475.48822091062
Prevalence	Lithuania	Both	Age-standardized	Other musculoskeletal disorders	Percent	2013	0.0197686392843086	0.0242017536938829	0.0162163049609954
Prevalence	Lithuania	Both	Age-standardized	Other musculoskeletal disorders	Rate	2013	1871.83135123884	2289.93039678516	1533.3921367662101
Prevalence	Lithuania	Both	Age-standardized	Other musculoskeletal disorders	Percent	2014	0.020478257267475	0.0251627963089869	0.0166852279982915
Prevalence	Lithuania	Both	Age-standardized	Other musculoskeletal disorders	Rate	2014	1937.1795320270098	2386.66565463156	1582.89509049204
Prevalence	Lithuania	Both	Age-standardized	Other musculoskeletal disorders	Percent	2015	0.020987145892377	0.0258301559966954	0.0170611799159515
Prevalence	Lithuania	Both	Age-standardized	Other musculoskeletal disorders	Rate	2015	1983.9476909228601	2445.73140809302	1610.9065861660201
Prevalence	Lithuania	Both	Age-standardized	Other musculoskeletal disorders	Percent	2016	0.0213815245305807	0.0263608404034533	0.0174049201497722
Prevalence	Lithuania	Both	Age-standardized	Other musculoskeletal disorders	Rate	2016	2020.08114287941	2499.23185041708	1640.4488040777098
Prevalence	Lithuania	Both	Age-standardized	Other musculoskeletal disorders	Percent	2017	0.0217858981515538	0.0268292493174285	0.0177327470549532
Prevalence	Lithuania	Both	Age-standardized	Other musculoskeletal disorders	Rate	2017	2056.92747064687	2540.9151011925196	1670.21421275506
Prevalence	Lithuania	Both	Age-standardized	Other musculoskeletal disorders	Percent	2018	0.0221240726390434	0.0272541632593272	0.0178276152478802
Prevalence	Lithuania	Both	Age-standardized	Other musculoskeletal disorders	Rate	2018	2087.41559900639	2574.69409713918	1682.1994681946
Prevalence	Lithuania	Both	Age-standardized	Other musculoskeletal disorders	Percent	2019	0.0223284300714766	0.0274950055140863	0.0177779812434231
Prevalence	Latvia	Both	All ages	Rheumatoid arthritis	Number	1990	7111.319377886814	7914.854389442334	6330.200540504493
Prevalence	Latvia	Both	All ages	Rheumatoid arthritis	Percent	1990	0.0028012915541345	0.0031249163365143	0.0024924062449818
Prevalence	Latvia	Both	All ages	Rheumatoid arthritis	Rate	1990	267.53392498816	297.76360025424	238.14756539125003
Prevalence	Latvia	Both	All ages	Rheumatoid arthritis	Number	1991	7168.104087098092	7950.093560830183	6430.275269613031
Prevalence	Latvia	Both	All ages	Rheumatoid arthritis	Percent	1991	0.0028328369746707	0.0031390274800815	0.0025408019354281
Prevalence	Latvia	Both	All ages	Rheumatoid arthritis	Rate	1991	270.55300466246	300.0684245227	242.70438512910002
Prevalence	Latvia	Both	All ages	Rheumatoid arthritis	Number	1992	7209.515307679484	7934.451766147433	6497.684091950081
Prevalence	Latvia	Both	All ages	Rheumatoid arthritis	Percent	1992	0.0028651197168763	0.0031534662894329	0.0025793781371
Prevalence	Latvia	Both	All ages	Rheumatoid arthritis	Rate	1992	273.70038258826	301.22170372666	246.67658587396
Prevalence	Latvia	Both	All ages	Rheumatoid arthritis	Number	1993	7225.671864933809	7968.132649533907	6513.413139005775
Prevalence	Latvia	Both	All ages	Rheumatoid arthritis	Percent	1993	0.0028961840124732	0.0031911016673329	0.0026115852960057
Prevalence	Latvia	Both	All ages	Rheumatoid arthritis	Rate	1993	276.7854461874	305.22603183585	249.50177583232
Prevalence	Latvia	Both	All ages	Rheumatoid arthritis	Number	1994	7208.406837628596	7984.33057037409	6500.730226316742
Prevalence	Latvia	Both	All ages	Rheumatoid arthritis	Percent	1994	0.0029233615699282	0.003237552607787	0.0026341264535753
Prevalence	Latvia	Both	All ages	Rheumatoid arthritis	Rate	1994	279.5371771144	309.62697848014	252.09395329366
Prevalence	Latvia	Both	All ages	Rheumatoid arthritis	Number	1995	7175.322150316233	7999.69443781568	6486.451237696795
Prevalence	Latvia	Both	All ages	Rheumatoid arthritis	Percent	1995	0.0029487834086155	0.0032903366786062	0.0026580441418442
Prevalence	Latvia	Both	All ages	Rheumatoid arthritis	Rate	1995	282.16013559931	314.57749492511	255.07119017732
Prevalence	Latvia	Both	All ages	Rheumatoid arthritis	Number	1996	7128.293644526874	7872.608948096853	6461.125521722584
Prevalence	Latvia	Both	All ages	Rheumatoid arthritis	Percent	1996	0.0029671740271917	0.0032798809513332	0.0026822986456502
Prevalence	Latvia	Both	All ages	Rheumatoid arthritis	Rate	1996	284.14715808162003	313.81696249385	257.55258503074
Prevalence	Latvia	Both	All ages	Rheumatoid arthritis	Number	1997	7080.963097537016	7769.126885638471	6421.811263956532
Prevalence	Latvia	Both	All ages	Rheumatoid arthritis	Percent	1997	0.0029836527698832	0.003282589596438	0.0026973974701472
Prevalence	Latvia	Both	All ages	Rheumatoid arthritis	Rate	1997	285.96652893019	313.75820177301	259.34651138589
Prevalence	Latvia	Both	All ages	Rheumatoid arthritis	Number	1998	7028.500448317439	7687.895014158788	6353.99403366721
Prevalence	Latvia	Both	All ages	Rheumatoid arthritis	Percent	1998	0.0029986156469408	0.0032818565252545	0.0027073166827875
Prevalence	Latvia	Both	All ages	Rheumatoid arthritis	Rate	1998	287.62722459398	314.61161910031	260.02440811225
Prevalence	Latvia	Both	All ages	Rheumatoid arthritis	Number	1999	6980.191018575109	7652.58828900258	6281.827743206633
Prevalence	Latvia	Both	All ages	Rheumatoid arthritis	Percent	1999	0.0030144278167951	0.0033042717286555	0.0027134176543099
Prevalence	Latvia	Both	All ages	Rheumatoid arthritis	Rate	1999	289.34698353515	317.21959066262	260.39801829883
Prevalence	Latvia	Both	All ages	Rheumatoid arthritis	Number	2000	6955.372208552783	7671.281510121268	6211.268394597068
Prevalence	Latvia	Both	All ages	Rheumatoid arthritis	Percent	2000	0.0030375198507892	0.0033462339012175	0.0027066403573601
Prevalence	Latvia	Both	All ages	Rheumatoid arthritis	Rate	2000	291.74913144235	321.77856921526	260.5370503466
Prevalence	Latvia	Both	All ages	Rheumatoid arthritis	Number	2001	6952.3383626491695	7629.319801806186	6230.8979739476345
Prevalence	Latvia	Both	All ages	Rheumatoid arthritis	Percent	2001	0.0030689117947813	0.0033727369875831	0.0027563582605709
Prevalence	Latvia	Both	All ages	Rheumatoid arthritis	Rate	2001	294.9407090082	323.66045411196	264.33487128115
Prevalence	Latvia	Both	All ages	Rheumatoid arthritis	Number	2002	6980.600915118195	7672.080945412408	6301.68848562616
Prevalence	Latvia	Both	All ages	Rheumatoid arthritis	Percent	2002	0.0031139822365719	0.003429581405296	0.0028083264354441
Prevalence	Latvia	Both	All ages	Rheumatoid arthritis	Rate	2002	299.44571941753	329.10802752711	270.32252166668
Prevalence	Latvia	Both	All ages	Rheumatoid arthritis	Number	2003	7027.815466683021	7721.011145710418	6389.545824397876
Prevalence	Latvia	Both	All ages	Rheumatoid arthritis	Percent	2003	0.0031670468629602	0.0034773609547674	0.0028760119386709
Prevalence	Latvia	Both	All ages	Rheumatoid arthritis	Rate	2003	304.71281225798003	334.76846835807	277.03864542739
Prevalence	Latvia	Both	All ages	Rheumatoid arthritis	Number	2004	7084.201493211258	7788.703135635771	6441.444033269414
Prevalence	Latvia	Both	All ages	Rheumatoid arthritis	Percent	2004	0.0032249050599843	0.0035365215930739	0.002935644063634
Prevalence	Latvia	Both	All ages	Rheumatoid arthritis	Rate	2004	310.41167881956	341.28114770264	282.24768286243
Prevalence	Latvia	Both	All ages	Rheumatoid arthritis	Number	2005	7142.597298853572	7868.570143273191	6444.780187202479
Prevalence	Latvia	Both	All ages	Rheumatoid arthritis	Percent	2005	0.003285932116737	0.0036163871486934	0.0029687776783785
Prevalence	Latvia	Both	All ages	Rheumatoid arthritis	Rate	2005	316.37013800172997	348.52596582803	285.46142417174997
Prevalence	Latvia	Both	All ages	Rheumatoid arthritis	Number	2006	7199.2385530898	7862.530943677537	6549.910280146924
Prevalence	Latvia	Both	All ages	Rheumatoid arthritis	Percent	2006	0.0033503986584745	0.0036597381463897	0.0030459494803715
Prevalence	Latvia	Both	All ages	Rheumatoid arthritis	Rate	2006	322.58751160042004	352.30868838395	293.49204681817
Prevalence	Latvia	Both	All ages	Rheumatoid arthritis	Number	2007	7270.498334361365	7892.161367283376	6648.430145948827
Prevalence	Latvia	Both	All ages	Rheumatoid arthritis	Percent	2007	0.0034258371655105	0.0037243276135179	0.0031280053312822
Prevalence	Latvia	Both	All ages	Rheumatoid arthritis	Rate	2007	329.78741871888	357.98584990088	301.57060981678
Prevalence	Latvia	Both	All ages	Rheumatoid arthritis	Number	2008	7345.388020540178	8003.657900191291	6739.091332263836
Prevalence	Latvia	Both	All ages	Rheumatoid arthritis	Percent	2008	0.0035060300381171	0.0038134024270668	0.0032079209418154
Prevalence	Latvia	Both	All ages	Rheumatoid arthritis	Rate	2008	337.43909807702	367.67929694188	309.58649082374
Prevalence	Latvia	Both	All ages	Rheumatoid arthritis	Number	2009	7413.454600894145	8070.515529668826	6790.695978640664
Prevalence	Latvia	Both	All ages	Rheumatoid arthritis	Percent	2009	0.0035875874663335	0.0039054239319066	0.0032908684596295
Prevalence	Latvia	Both	All ages	Rheumatoid arthritis	Rate	2009	345.24794150498997	375.84756682345	316.24579015148
Prevalence	Latvia	Both	All ages	Rheumatoid arthritis	Number	2010	7461.73700069509	8125.050779354003	6799.2953267088415
Prevalence	Latvia	Both	All ages	Rheumatoid arthritis	Percent	2010	0.0036646331547751	0.0039984270918337	0.0033437423619879
Prevalence	Latvia	Both	All ages	Rheumatoid arthritis	Rate	2010	352.64711296314	383.99580416077	321.33963806608
Prevalence	Latvia	Both	All ages	Rheumatoid arthritis	Number	2011	7488.418310753345	8146.729016351149	6845.817631343455
Prevalence	Latvia	Both	All ages	Rheumatoid arthritis	Percent	2011	0.0037331813410137	0.0040632183911647	0.0034163806922466
Prevalence	Latvia	Both	All ages	Rheumatoid arthritis	Rate	2011	359.15057965274	390.72369185022	328.3309329773
Prevalence	Latvia	Both	All ages	Rheumatoid arthritis	Number	2012	7508.920509008345	8219.21733077175	6866.932128781227
Prevalence	Latvia	Both	All ages	Rheumatoid arthritis	Percent	2012	0.0037974874134299	0.004153936515766	0.0034743740194862
Prevalence	Latvia	Both	All ages	Rheumatoid arthritis	Rate	2012	365.10243083238004	399.63883269297	333.88735565535
Prevalence	Latvia	Both	All ages	Rheumatoid arthritis	Number	2013	7523.219602070014	8275.784383788197	6877.495532425503
Prevalence	Latvia	Both	All ages	Rheumatoid arthritis	Percent	2013	0.0038561872653603	0.0042401237057514	0.0035223630210226
Prevalence	Latvia	Both	All ages	Rheumatoid arthritis	Rate	2013	370.42016259753	407.47413464063004	338.62669816044
Prevalence	Latvia	Both	All ages	Rheumatoid arthritis	Number	2014	7540.75067095403	8326.82986019769	6844.046566891903
Prevalence	Latvia	Both	All ages	Rheumatoid arthritis	Percent	2014	0.003913006424728	0.0043176117047671	0.0035511067424816
Prevalence	Latvia	Both	All ages	Rheumatoid arthritis	Rate	2014	375.50309593224	414.64709924028	340.80966029967
Prevalence	Latvia	Both	All ages	Rheumatoid arthritis	Number	2015	7567.228655687526	8369.413932920277	6832.737365163749
Prevalence	Latvia	Both	All ages	Rheumatoid arthritis	Percent	2015	0.0039703088499461	0.0044035410542472	0.0035871064210274
Prevalence	Latvia	Both	All ages	Rheumatoid arthritis	Rate	2015	380.66515092956	421.01862688826	343.71698262576
Prevalence	Latvia	Both	All ages	Rheumatoid arthritis	Number	2016	7614.912452970863	8408.197966369975	6919.661128545028
Prevalence	Latvia	Both	All ages	Rheumatoid arthritis	Percent	2016	0.0040367470527105	0.0044474315939791	0.0036625419231337
Prevalence	Latvia	Both	All ages	Rheumatoid arthritis	Rate	2016	386.7821037047	427.07523138094007	351.46839898049
Prevalence	Latvia	Both	All ages	Rheumatoid arthritis	Number	2017	7674.940732746695	8426.607618182166	6978.5827929199
Prevalence	Latvia	Both	All ages	Rheumatoid arthritis	Percent	2017	0.0041102126090607	0.004512047512442	0.0037392017833202
Prevalence	Latvia	Both	All ages	Rheumatoid arthritis	Rate	2017	393.63347289137994	432.18507307625003	357.91856592669
Prevalence	Latvia	Both	All ages	Rheumatoid arthritis	Number	2018	7719.610163012123	8479.692186593062	7002.427495740134
Prevalence	Latvia	Both	All ages	Rheumatoid arthritis	Percent	2018	0.0041763780541843	0.004579817545144	0.0037903012654146
Prevalence	Latvia	Both	All ages	Rheumatoid arthritis	Rate	2018	399.86325454031	439.23426748638997	362.71435849769
Prevalence	Latvia	Both	All ages	Rheumatoid arthritis	Number	2019	7730.589092856421	8515.535263003309	6980.01753655196
Prevalence	Latvia	Both	All ages	Rheumatoid arthritis	Percent	2019	0.0042238842624165	0.0046406631491169	0.0038108394061165
Prevalence	Latvia	Both	All ages	Rheumatoid arthritis	Rate	2019	404.35888573321	445.41655351359003	365.0992284775
Prevalence	Latvia	Both	All ages	Rheumatoid arthritis	Number	2020	7706.053229038264	8451.020036142872	6994.133833959633
Prevalence	Latvia	Both	All ages	Rheumatoid arthritis	Percent	2020	0.0042514334279583	0.0046724720114189	0.0038626948263772
Prevalence	Latvia	Both	All ages	Rheumatoid arthritis	Rate	2020	407.11223422733997	446.46897006232	369.5013993543
Prevalence	Latvia	Both	All ages	Rheumatoid arthritis	Number	2021	7635.816848682544	8400.337683943095	6894.035740518373
Prevalence	Latvia	Both	All ages	Rheumatoid arthritis	Percent	2021	0.0042581414080638	0.0046806738142036	0.0038495278057993
Prevalence	Latvia	Both	All ages	Rheumatoid arthritis	Rate	2021	408.26086690260996	449.13716673455997	368.60038207533
Prevalence	Vanuatu	Both	All ages	Other musculoskeletal disorders	Number	1990	3792.370589812466	4415.999739374761	3206.284870856341
Prevalence	Vanuatu	Both	All ages	Other musculoskeletal disorders	Percent	1990	0.0251487726188672	0.0292637746055944	0.021244321100183
Prevalence	Vanuatu	Both	All ages	Other musculoskeletal disorders	Rate	1990	2491.2578160234502	2900.92795673192	2106.2504456648
Prevalence	Vanuatu	Both	All ages	Other musculoskeletal disorders	Number	1991	3910.0672039023457	4539.16942819104	3335.641311216207
Prevalence	Vanuatu	Both	All ages	Other musculoskeletal disorders	Percent	1991	0.0253405966786292	0.0294331930659727	0.0215899022302141
Prevalence	Vanuatu	Both	All ages	Other musculoskeletal disorders	Rate	1991	2508.55294705138	2912.16141627692	2140.02276820374
Prevalence	Vanuatu	Both	All ages	Other musculoskeletal disorders	Number	1992	4031.1108062565786	4685.997964071987	3437.6146007701177
Prevalence	Vanuatu	Both	All ages	Other musculoskeletal disorders	Percent	1992	0.0255271802606909	0.0296897752685729	0.0217866137858917
Prevalence	Vanuatu	Both	All ages	Other musculoskeletal disorders	Rate	1992	2525.5280378072403	2935.8208722527	2153.69720027188
Prevalence	Vanuatu	Both	All ages	Other musculoskeletal disorders	Number	1993	4156.228199232422	4844.91406857754	3558.609852486962
Prevalence	Vanuatu	Both	All ages	Other musculoskeletal disorders	Percent	1993	0.0257118950279121	0.0299660750372046	0.0220202285250056
Prevalence	Vanuatu	Both	All ages	Other musculoskeletal disorders	Rate	1993	2542.52405130047	2963.81958722031	2176.9380085563903
Prevalence	Vanuatu	Both	All ages	Other musculoskeletal disorders	Number	1994	4284.774152379138	5010.450977153233	3679.039576690051
Prevalence	Vanuatu	Both	All ages	Other musculoskeletal disorders	Percent	1994	0.025891166365279	0.0302563770355267	0.0222551451159384
Prevalence	Vanuatu	Both	All ages	Other musculoskeletal disorders	Rate	1994	2558.93235841952	2992.31760642342	2197.1784476600296
Prevalence	Vanuatu	Both	All ages	Other musculoskeletal disorders	Number	1995	4415.733661712691	5193.619603304854	3801.24371359924
Prevalence	Vanuatu	Both	All ages	Other musculoskeletal disorders	Percent	1995	0.0260518807424436	0.0306326557690277	0.0224352329134576
Prevalence	Vanuatu	Both	All ages	Other musculoskeletal disorders	Rate	1995	2573.92960730754	3027.3590506485098	2215.7436314285897
Prevalence	Vanuatu	Both	All ages	Other musculoskeletal disorders	Number	1996	4553.326409375408	5351.461730815328	3927.659286223422
Prevalence	Vanuatu	Both	All ages	Other musculoskeletal disorders	Percent	1996	0.0262229537120513	0.0308100782634304	0.0226207548737922
Prevalence	Vanuatu	Both	All ages	Other musculoskeletal disorders	Rate	1996	2589.85181577433	3043.8171206136	2233.98338261543
Prevalence	Vanuatu	Both	All ages	Other musculoskeletal disorders	Number	1997	4701.074807806274	5516.894479589253	4070.956411179482
Prevalence	Vanuatu	Both	All ages	Other musculoskeletal disorders	Percent	1997	0.0264202845369608	0.0310268053678246	0.0229096931308505
Prevalence	Vanuatu	Both	All ages	Other musculoskeletal disorders	Rate	1997	2608.44014578145	3061.10615740571	2258.8124139216
Prevalence	Vanuatu	Both	All ages	Other musculoskeletal disorders	Number	1998	4859.064280477914	5676.587664433121	4194.012896105447
Prevalence	Vanuatu	Both	All ages	Other musculoskeletal disorders	Percent	1998	0.0266405821690469	0.0311366445882196	0.0229965108057492
Prevalence	Vanuatu	Both	All ages	Other musculoskeletal disorders	Rate	1998	2629.37805481636	3071.7632386690098	2269.49981191685
Prevalence	Vanuatu	Both	All ages	Other musculoskeletal disorders	Number	1999	5024.516373253191	5875.507776982926	4294.101171930267
Prevalence	Vanuatu	Both	All ages	Other musculoskeletal disorders	Percent	1999	0.0268657280074631	0.0314496129605789	0.0229948612779375
Prevalence	Vanuatu	Both	All ages	Other musculoskeletal disorders	Rate	1999	2651.24837600105	3100.28454376828	2265.8357367622903
Prevalence	Vanuatu	Both	All ages	Other musculoskeletal disorders	Number	2000	5195.521037271753	6069.93879920766	4419.367110900737
Prevalence	Vanuatu	Both	All ages	Other musculoskeletal disorders	Percent	2000	0.0270862960303507	0.0316593352816183	0.0230828907521435
Prevalence	Vanuatu	Both	All ages	Other musculoskeletal disorders	Rate	2000	2672.63840219243	3122.44939772951	2273.37550348595
Prevalence	Vanuatu	Both	All ages	Other musculoskeletal disorders	Number	2001	5377.31043347259	6298.101168449646	4591.603660354546
Prevalence	Vanuatu	Both	All ages	Other musculoskeletal disorders	Percent	2001	0.0273310528615593	0.0319867579490729	0.0233165518299239
Prevalence	Vanuatu	Both	All ages	Other musculoskeletal disorders	Rate	2001	2696.18452945352	3157.8691885826397	2302.23099588382
Prevalence	Vanuatu	Both	All ages	Other musculoskeletal disorders	Number	2002	5573.824385734087	6541.369670478428	4769.118393825034
Prevalence	Vanuatu	Both	All ages	Other musculoskeletal disorders	Percent	2002	0.0276182538044674	0.0323975483188314	0.0235967895085629
Prevalence	Vanuatu	Both	All ages	Other musculoskeletal disorders	Rate	2002	2724.1169853145902	3196.98917536404	2330.82987954311
Prevalence	Vanuatu	Both	All ages	Other musculoskeletal disorders	Number	2003	5782.220800722181	6783.804760439103	4954.4238857690725
Prevalence	Vanuatu	Both	All ages	Other musculoskeletal disorders	Percent	2003	0.0279381923534082	0.0327676541362415	0.0239153112062124
Prevalence	Vanuatu	Both	All ages	Other musculoskeletal disorders	Rate	2003	2754.91414013528	3232.1144941605403	2360.5138733935
Prevalence	Vanuatu	Both	All ages	Other musculoskeletal disorders	Number	2004	5996.399842873632	7025.503833441655	5143.491882689265
Prevalence	Vanuatu	Both	All ages	Other musculoskeletal disorders	Percent	2004	0.0282588863145731	0.0330862492142519	0.0242414079465644
Prevalence	Vanuatu	Both	All ages	Other musculoskeletal disorders	Rate	2004	2785.72216157469	3263.80865817436	2389.49031100976
Prevalence	Vanuatu	Both	All ages	Other musculoskeletal disorders	Number	2005	6209.730304062488	7268.591934890499	5321.730143055509
Prevalence	Vanuatu	Both	All ages	Other musculoskeletal disorders	Percent	2005	0.0285528250475722	0.0333854529951808	0.0244353031423446
Prevalence	Vanuatu	Both	All ages	Other musculoskeletal disorders	Rate	2005	2813.71797927475	3293.50339061151	2411.35235367107
Prevalence	Vanuatu	Both	All ages	Other musculoskeletal disorders	Number	2006	6427.528377527718	7490.622113837388	5509.95034812931
Prevalence	Vanuatu	Both	All ages	Other musculoskeletal disorders	Percent	2006	0.0288463904236469	0.0336218713084238	0.0247036066596822
Prevalence	Vanuatu	Both	All ages	Other musculoskeletal disorders	Rate	2006	2841.74751519261	3311.76395170297	2436.06667928142
Prevalence	Vanuatu	Both	All ages	Other musculoskeletal disorders	Number	2007	6655.771091456036	7731.144230240066	5710.754019637157
Prevalence	Vanuatu	Both	All ages	Other musculoskeletal disorders	Percent	2007	0.0291767251599943	0.0339338422214681	0.0250217406400421
Prevalence	Vanuatu	Both	All ages	Other musculoskeletal disorders	Rate	2007	2872.6948021737	3336.8361892096405	2464.81634708915
Prevalence	Vanuatu	Both	All ages	Other musculoskeletal disorders	Number	2008	6889.776559307968	8020.5558325364	5923.561596416051
Prevalence	Vanuatu	Both	All ages	Other musculoskeletal disorders	Percent	2008	0.0295195855942029	0.0343759680240558	0.0253784369255516
Prevalence	Vanuatu	Both	All ages	Other musculoskeletal disorders	Rate	2008	2904.75346441265	3381.4938903352904	2497.39391702124
Prevalence	Vanuatu	Both	All ages	Other musculoskeletal disorders	Number	2009	7121.380560686412	8318.50109622793	6109.141030224298
Prevalence	Vanuatu	Both	All ages	Other musculoskeletal disorders	Percent	2009	0.0298431118846305	0.0348927279469294	0.025582909422784
Prevalence	Vanuatu	Both	All ages	Other musculoskeletal disorders	Rate	2009	2934.9011905791	3428.2648656540396	2517.73165753871
Prevalence	Vanuatu	Both	All ages	Other musculoskeletal disorders	Number	2010	7341.837359388124	8572.446631773486	6272.077493477477
Prevalence	Vanuatu	Both	All ages	Other musculoskeletal disorders	Percent	2010	0.0301137516545994	0.0351873746827385	0.0257158523753202
Prevalence	Vanuatu	Both	All ages	Other musculoskeletal disorders	Rate	2010	2960.1071372268398	3456.26839932119	2528.79768985101
Prevalence	Vanuatu	Both	All ages	Other musculoskeletal disorders	Number	2011	7560.106385634681	8819.364328224776	6504.266201387317
Prevalence	Vanuatu	Both	All ages	Other musculoskeletal disorders	Percent	2011	0.030367253515706	0.0354671730340855	0.0260722929654286
Prevalence	Vanuatu	Both	All ages	Other musculoskeletal disorders	Rate	2011	2983.61753143825	3480.5872673739505	2566.92719357431
Prevalence	Vanuatu	Both	All ages	Other musculoskeletal disorders	Number	2012	7787.054078717609	9092.091503310026	6681.580153260242
Prevalence	Vanuatu	Both	All ages	Other musculoskeletal disorders	Percent	2012	0.0306428289856185	0.0358392347279728	0.0262909262899651
Prevalence	Vanuatu	Both	All ages	Other musculoskeletal disorders	Rate	2012	3009.26049677684	3513.5844078402797	2582.0567069395997
Prevalence	Vanuatu	Both	All ages	Other musculoskeletal disorders	Number	2013	8024.140438975446	9400.903899224944	6863.973332649918
Prevalence	Vanuatu	Both	All ages	Other musculoskeletal disorders	Percent	2013	0.0309400251754736	0.0362793981390891	0.0264958396966328
Prevalence	Vanuatu	Both	All ages	Other musculoskeletal disorders	Rate	2013	3036.981369293	3558.05960944841	2597.88064392895
Prevalence	Vanuatu	Both	All ages	Other musculoskeletal disorders	Number	2014	8270.17527225678	9759.379276808171	7108.601739451726
Prevalence	Vanuatu	Both	All ages	Other musculoskeletal disorders	Percent	2014	0.0312472523939521	0.0368564225130143	0.0268906989159786
Prevalence	Vanuatu	Both	All ages	Other musculoskeletal disorders	Rate	2014	3065.8384927614397	3617.9016365794596	2635.2313131297
Prevalence	Vanuatu	Both	All ages	Other musculoskeletal disorders	Number	2015	8523.64803243511	10118.546584287324	7317.071088538392
Prevalence	Vanuatu	Both	All ages	Other musculoskeletal disorders	Percent	2015	0.0315522679955791	0.0373956246516756	0.0271143882105118
Prevalence	Vanuatu	Both	All ages	Other musculoskeletal disorders	Rate	2015	3094.75453971456	3673.82813765601	2656.67222326624
Prevalence	Vanuatu	Both	All ages	Other musculoskeletal disorders	Number	2016	8801.772075588173	10385.192069267008	7584.481144139932
Prevalence	Vanuatu	Both	All ages	Other musculoskeletal disorders	Percent	2016	0.0319139511624276	0.0376899197856194	0.0274499479819684
Prevalence	Vanuatu	Both	All ages	Other musculoskeletal disorders	Rate	2016	3129.1079539108405	3692.02779028604	2696.3502429514
Prevalence	Vanuatu	Both	All ages	Other musculoskeletal disorders	Number	2017	9115.550886555358	10639.547022740382	7878.889181064823
Prevalence	Vanuatu	Both	All ages	Other musculoskeletal disorders	Percent	2017	0.0323608479109124	0.0378092823594742	0.0279829574953371
Prevalence	Vanuatu	Both	All ages	Other musculoskeletal disorders	Rate	2017	3171.7733462085002	3702.05071338395	2741.47454314473
Prevalence	Vanuatu	Both	All ages	Other musculoskeletal disorders	Number	2018	9448.626849711023	10960.190417650356	8207.512582015097
Prevalence	Vanuatu	Both	All ages	Other musculoskeletal disorders	Percent	2018	0.0328355992072974	0.0380630607269557	0.0285374571878583
Prevalence	Vanuatu	Both	All ages	Other musculoskeletal disorders	Rate	2018	3217.2654207176097	3731.95409196052	2794.66496457414
Prevalence	Vanuatu	Both	All ages	Other musculoskeletal disorders	Number	2019	9781.864464624414	11336.476325187992	8447.777914814851
Prevalence	Vanuatu	Both	All ages	Other musculoskeletal disorders	Percent	2019	0.0332753810419481	0.0385763172751466	0.0287940382523423
Prevalence	Vanuatu	Both	All ages	Other musculoskeletal disorders	Rate	2019	3259.53620790188	3777.5676800273	2814.98870580703
Prevalence	Vanuatu	Both	All ages	Other musculoskeletal disorders	Number	2020	10109.9519968784	11682.769159273008	8706.185858659657
Prevalence	Vanuatu	Both	All ages	Other musculoskeletal disorders	Percent	2020	0.0336706799594223	0.0389438048419261	0.0289474468958621
Prevalence	Vanuatu	Both	All ages	Other musculoskeletal disorders	Rate	2020	3297.6219034946603	3810.6368343772497	2839.74732939149
Prevalence	Vanuatu	Both	All ages	Other musculoskeletal disorders	Number	2021	10415.910998325242	12136.396084050491	9023.735466063332
Prevalence	Vanuatu	Both	All ages	Other musculoskeletal disorders	Percent	2021	0.0339857293673364	0.0396139799618423	0.0293918733931086
Prevalence	Vanuatu	Both	All ages	Other musculoskeletal disorders	Rate	2021	3327.9596843743298	3877.6672427224803	2883.14942767331
Prevalence	Vanuatu	Both	Age-standardized	Other musculoskeletal disorders	Percent	1990	0.0390995269392155	0.0449670247225421	0.0335919149847923
Prevalence	Vanuatu	Both	Age-standardized	Other musculoskeletal disorders	Rate	1990	3886.8250163373696	4474.0225166181	3336.1236455363605
Prevalence	Vanuatu	Both	Age-standardized	Other musculoskeletal disorders	Percent	1991	0.0392106358424603	0.0450213785954248	0.0337403687383253
Prevalence	Vanuatu	Both	Age-standardized	Other musculoskeletal disorders	Rate	1991	3896.0494666870204	4474.18341826271	3356.02064268375
Prevalence	Vanuatu	Both	Age-standardized	Other musculoskeletal disorders	Percent	1992	0.03931758020489	0.0450758071382218	0.0341010825296591
Prevalence	Vanuatu	Both	Age-standardized	Other musculoskeletal disorders	Rate	1992	3905.01900189165	4478.7330624653505	3387.9082389157697
Prevalence	Vanuatu	Both	Age-standardized	Other musculoskeletal disorders	Percent	1993	0.0394183265995986	0.0451560831614586	0.0342260610232323
Prevalence	Vanuatu	Both	Age-standardized	Other musculoskeletal disorders	Rate	1993	3913.5569718057804	4483.15928076062	3397.87032191241
Prevalence	Vanuatu	Both	Age-standardized	Other musculoskeletal disorders	Percent	1994	0.0395093544313361	0.0453759183467908	0.0342341499866941
Prevalence	Vanuatu	Both	Age-standardized	Other musculoskeletal disorders	Rate	1994	3921.10094687892	4509.21881676918	3397.2002326097
Prevalence	Vanuatu	Both	Age-standardized	Other musculoskeletal disorders	Percent	1995	0.039584227259423	0.0457008723136414	0.0343293382459862
Prevalence	Vanuatu	Both	Age-standardized	Other musculoskeletal disorders	Rate	1995	3927.48357532725	4539.75970193217	3407.1476488089897
Prevalence	Vanuatu	Both	Age-standardized	Other musculoskeletal disorders	Percent	1996	0.0396692381900281	0.0456693442098623	0.0343731533498102
Prevalence	Vanuatu	Both	Age-standardized	Other musculoskeletal disorders	Rate	1996	3934.80985041873	4529.82755296723	3409.76069581061
Prevalence	Vanuatu	Both	Age-standardized	Other musculoskeletal disorders	Percent	1997	0.0397761000235382	0.0458520711182793	0.0345000661670981
Prevalence	Vanuatu	Both	Age-standardized	Other musculoskeletal disorders	Rate	1997	3944.37700659726	4546.93993328832	3423.15915494314
Prevalence	Vanuatu	Both	Age-standardized	Other musculoskeletal disorders	Percent	1998	0.0398945036173827	0.0462409052437396	0.034656315080727
Prevalence	Vanuatu	Both	Age-standardized	Other musculoskeletal disorders	Rate	1998	3955.14809054811	4580.5641371407	3435.76760442391
Prevalence	Vanuatu	Both	Age-standardized	Other musculoskeletal disorders	Percent	1999	0.0400059444564073	0.0465281501000982	0.0346809547900508
Prevalence	Vanuatu	Both	Age-standardized	Other musculoskeletal disorders	Rate	1999	3965.5988391067904	4609.4845617562105	3438.85348503133
Prevalence	Vanuatu	Both	Age-standardized	Other musculoskeletal disorders	Percent	2000	0.0401037331711934	0.0466799597202481	0.0345071471593525
Prevalence	Vanuatu	Both	Age-standardized	Other musculoskeletal disorders	Rate	2000	3974.6682181879896	4620.82509566685	3424.09924062128
Prevalence	Vanuatu	Both	Age-standardized	Other musculoskeletal disorders	Percent	2001	0.0402186509000491	0.04668878165292	0.0347308921459868
Prevalence	Vanuatu	Both	Age-standardized	Other musculoskeletal disorders	Rate	2001	3985.1082048371304	4622.64287106087	3441.21336065448
Prevalence	Vanuatu	Both	Age-standardized	Other musculoskeletal disorders	Percent	2002	0.0403667690871737	0.046761423758759	0.0348213614913417
Prevalence	Vanuatu	Both	Age-standardized	Other musculoskeletal disorders	Rate	2002	3998.9337448350398	4625.76514425874	3449.8033150231795
Prevalence	Vanuatu	Both	Age-standardized	Other musculoskeletal disorders	Percent	2003	0.040535512939033	0.0466080349997526	0.0348608431835965
Prevalence	Vanuatu	Both	Age-standardized	Other musculoskeletal disorders	Rate	2003	4014.42955531597	4616.34812560491	3457.4724126056904
Prevalence	Vanuatu	Both	Age-standardized	Other musculoskeletal disorders	Percent	2004	0.0406975444183845	0.047104217336078	0.0351317055303166
Prevalence	Vanuatu	Both	Age-standardized	Other musculoskeletal disorders	Rate	2004	4029.22491619022	4665.85487094758	3481.8444541021695
Prevalence	Vanuatu	Both	Age-standardized	Other musculoskeletal disorders	Percent	2005	0.040834128883182	0.0472124234048852	0.0352695428587157
Prevalence	Vanuatu	Both	Age-standardized	Other musculoskeletal disorders	Rate	2005	4041.41999732171	4668.79716262667	3488.85882226939
Prevalence	Vanuatu	Both	Age-standardized	Other musculoskeletal disorders	Percent	2006	0.0409764218279918	0.0474947149941461	0.0354500305153181
Prevalence	Vanuatu	Both	Age-standardized	Other musculoskeletal disorders	Rate	2006	4054.28440357036	4697.60777542943	3508.1404019675397
Prevalence	Vanuatu	Both	Age-standardized	Other musculoskeletal disorders	Percent	2007	0.0411624007991331	0.0477817930619621	0.0356147566154936
Prevalence	Vanuatu	Both	Age-standardized	Other musculoskeletal disorders	Rate	2007	4070.75776129536	4720.56546573136	3521.7335733924297
Prevalence	Vanuatu	Both	Age-standardized	Other musculoskeletal disorders	Percent	2008	0.0413626644645683	0.0479182122223466	0.0357168416289096
Prevalence	Vanuatu	Both	Age-standardized	Other musculoskeletal disorders	Rate	2008	4088.51724785758	4733.77612857502	3533.64526931521
Prevalence	Vanuatu	Both	Age-standardized	Other musculoskeletal disorders	Percent	2009	0.0415493020313562	0.0479121272670593	0.0357992156664025
Prevalence	Vanuatu	Both	Age-standardized	Other musculoskeletal disorders	Rate	2009	4104.94551414508	4731.684602609	3538.11498813522
Prevalence	Vanuatu	Both	Age-standardized	Other musculoskeletal disorders	Percent	2010	0.0416960147896651	0.0481251528892276	0.0358341136757848
Prevalence	Vanuatu	Both	Age-standardized	Other musculoskeletal disorders	Rate	2010	4117.7408195101	4752.56825340036	3541.49964412488
Prevalence	Vanuatu	Both	Age-standardized	Other musculoskeletal disorders	Percent	2011	0.0418397701281368	0.0482700979859997	0.0360682952857294
Prevalence	Vanuatu	Both	Age-standardized	Other musculoskeletal disorders	Rate	2011	4130.25888312012	4764.58480547884	3563.96949077019
Prevalence	Vanuatu	Both	Age-standardized	Other musculoskeletal disorders	Percent	2012	0.042016450572755	0.0485486357266517	0.036326642169795
Prevalence	Vanuatu	Both	Age-standardized	Other musculoskeletal disorders	Rate	2012	4145.9805287974505	4788.71125964316	3588.10517283399
Prevalence	Vanuatu	Both	Age-standardized	Other musculoskeletal disorders	Percent	2013	0.0422079908507051	0.0488811333520833	0.0366203029229111
Prevalence	Vanuatu	Both	Age-standardized	Other musculoskeletal disorders	Rate	2013	4163.10972844393	4823.06188060029	3610.1426066574004
Prevalence	Vanuatu	Both	Age-standardized	Other musculoskeletal disorders	Percent	2014	0.0423915049171273	0.0492950688803766	0.0368023140844632
Prevalence	Vanuatu	Both	Age-standardized	Other musculoskeletal disorders	Rate	2014	4179.581914004	4859.057119139619	3625.50854947491
Prevalence	Vanuatu	Both	Age-standardized	Other musculoskeletal disorders	Percent	2015	0.0425479955973595	0.0497449003688849	0.0368219967736717
Prevalence	Vanuatu	Both	Age-standardized	Other musculoskeletal disorders	Rate	2015	4193.6593192137	4900.40276060366	3626.4321469574497
Prevalence	Vanuatu	Both	Age-standardized	Other musculoskeletal disorders	Percent	2016	0.0427398297544239	0.0495261269459377	0.0369842069413081
Prevalence	Vanuatu	Both	Age-standardized	Other musculoskeletal disorders	Rate	2016	4211.1083373376805	4879.26151591435	3646.9062087263
Prevalence	Vanuatu	Both	Age-standardized	Other musculoskeletal disorders	Percent	2017	0.0429969612289875	0.0495045324205311	0.0373629926504689
Prevalence	Vanuatu	Both	Age-standardized	Other musculoskeletal disorders	Rate	2017	4234.87739099246	4868.28675288309	3677.14163027009
Prevalence	Vanuatu	Both	Age-standardized	Other musculoskeletal disorders	Percent	2018	0.043251519287947	0.0499109387768311	0.0376628000696918
Prevalence	Vanuatu	Both	Age-standardized	Other musculoskeletal disorders	Rate	2018	4258.39726687478	4913.55359183751	3707.4814187185702
Prevalence	Vanuatu	Both	Age-standardized	Other musculoskeletal disorders	Percent	2019	0.0434354957055051	0.0499602599610906	0.0378033975450295
Prevalence	Latvia	Both	Age-standardized	Rheumatoid arthritis	Percent	1990	0.0022683173291005	0.0025553779821443	0.0019960542116727
Prevalence	Latvia	Both	Age-standardized	Rheumatoid arthritis	Rate	1990	213.50063215134003	240.56448877897	188.08983670495
Prevalence	Latvia	Both	Age-standardized	Rheumatoid arthritis	Percent	1991	0.0022847552225565	0.0025560916912507	0.0020291333332794
Prevalence	Latvia	Both	Age-standardized	Rheumatoid arthritis	Rate	1991	214.9439389816	240.78659297693997	191.52980153642002
Prevalence	Latvia	Both	Age-standardized	Rheumatoid arthritis	Percent	1992	0.0022995805212092	0.0025625597352898	0.0020540080990068
Prevalence	Latvia	Both	Age-standardized	Rheumatoid arthritis	Rate	1992	216.23547749002	241.07101106896	193.31421284687
Prevalence	Latvia	Both	Age-standardized	Rheumatoid arthritis	Percent	1993	0.0023118164574711	0.0025751677590918	0.0020677765258944
Prevalence	Latvia	Both	Age-standardized	Rheumatoid arthritis	Rate	1993	217.28659900644	241.77670097393	194.71627889424
Prevalence	Latvia	Both	Age-standardized	Rheumatoid arthritis	Percent	1994	0.0023219305951457	0.0025991663945421	0.0020727831672584
Prevalence	Latvia	Both	Age-standardized	Rheumatoid arthritis	Rate	1994	218.14341053150002	244.16068708385	194.31033305713999
Prevalence	Latvia	Both	Age-standardized	Rheumatoid arthritis	Percent	1995	0.0023283796242155	0.0026278807568089	0.0020729730276932
Prevalence	Latvia	Both	Age-standardized	Rheumatoid arthritis	Rate	1995	218.66395125634	246.7266440026	194.35326286583
Prevalence	Latvia	Both	Age-standardized	Rheumatoid arthritis	Percent	1996	0.0023281395854587	0.0026052889260932	0.0020808079770362
Prevalence	Latvia	Both	Age-standardized	Rheumatoid arthritis	Rate	1996	218.55735945943002	244.02467417017002	196.11891598625
Prevalence	Latvia	Both	Age-standardized	Rheumatoid arthritis	Percent	1997	0.0023244001777821	0.0025809015429012	0.0020779252894083
Prevalence	Latvia	Both	Age-standardized	Rheumatoid arthritis	Rate	1997	218.10978039	242.2970421737	195.37111166772
Prevalence	Latvia	Both	Age-standardized	Rheumatoid arthritis	Percent	1998	0.0023195569576821	0.0025657443180107	0.0020694852168302
Prevalence	Latvia	Both	Age-standardized	Rheumatoid arthritis	Rate	1998	217.55292176794	240.87354332685	194.13771263642
Prevalence	Latvia	Both	Age-standardized	Rheumatoid arthritis	Percent	1999	0.0023164529970072	0.0025691075997697	0.0020561899595621
Prevalence	Latvia	Both	Age-standardized	Rheumatoid arthritis	Rate	1999	217.15914332562997	241.0993896064	192.5950749444
Prevalence	Latvia	Both	Age-standardized	Rheumatoid arthritis	Percent	2000	0.002317461729123	0.002596903247625	0.0020396193680297
Prevalence	Latvia	Both	Age-standardized	Rheumatoid arthritis	Rate	2000	217.15638255591	243.41120646422	191.30773665481001
Prevalence	Latvia	Both	Age-standardized	Rheumatoid arthritis	Percent	2001	0.0023272119029085	0.0026003884374339	0.0020615655887673
Prevalence	Latvia	Both	Age-standardized	Rheumatoid arthritis	Rate	2001	217.98054088568	243.08131639106	192.87879858488
Prevalence	Latvia	Both	Age-standardized	Rheumatoid arthritis	Percent	2002	0.0023479112327273	0.0026212028538247	0.0020868005646557
Prevalence	Latvia	Both	Age-standardized	Rheumatoid arthritis	Rate	2002	219.83106003223	244.87315709715	196.33021378752997
Prevalence	Latvia	Both	Age-standardized	Rheumatoid arthritis	Percent	2003	0.002374410740038	0.0026475685610029	0.0021222524512447
Prevalence	Latvia	Both	Age-standardized	Rheumatoid arthritis	Rate	2003	222.21618773793998	246.94993738909	198.60692392707
Prevalence	Latvia	Both	Age-standardized	Rheumatoid arthritis	Percent	2004	0.0024041321503748	0.002676913765657	0.0021506569309312
Prevalence	Latvia	Both	Age-standardized	Rheumatoid arthritis	Rate	2004	224.8872208283	250.00161348960998	201.62559588721
Prevalence	Latvia	Both	Age-standardized	Rheumatoid arthritis	Percent	2005	0.0024345472542411	0.0027120730975351	0.0021687009086644
Prevalence	Latvia	Both	Age-standardized	Rheumatoid arthritis	Rate	2005	227.59965839250998	253.03304163671	202.86425661145
Prevalence	Latvia	Both	Age-standardized	Rheumatoid arthritis	Percent	2006	0.0024693238730477	0.0027298019684657	0.0022111735433865
Prevalence	Latvia	Both	Age-standardized	Rheumatoid arthritis	Rate	2006	230.68217395912998	254.92992221355001	206.95973010358
Prevalence	Latvia	Both	Age-standardized	Rheumatoid arthritis	Percent	2007	0.0025116000388074	0.0027702167384628	0.0022616713048668
Prevalence	Latvia	Both	Age-standardized	Rheumatoid arthritis	Rate	2007	234.42640497239	257.94651805774	211.49106276807
Prevalence	Latvia	Both	Age-standardized	Rheumatoid arthritis	Percent	2008	0.0025551368071661	0.0028251086043333	0.0023123588274909
Prevalence	Latvia	Both	Age-standardized	Rheumatoid arthritis	Rate	2008	238.26715699458	262.11597281303	215.66638120917
Prevalence	Latvia	Both	Age-standardized	Rheumatoid arthritis	Percent	2009	0.0025960174347621	0.0028654360309562	0.0023471739486306
Prevalence	Latvia	Both	Age-standardized	Rheumatoid arthritis	Rate	2009	241.85886881955	266.59952467646	219.83581620662
Prevalence	Latvia	Both	Age-standardized	Rheumatoid arthritis	Percent	2010	0.0026294255913039	0.0029116124749537	0.0023737189624016
Prevalence	Latvia	Both	Age-standardized	Rheumatoid arthritis	Rate	2010	244.77442732256998	270.46920340251	221.23224507717
Prevalence	Latvia	Both	Age-standardized	Rheumatoid arthritis	Percent	2011	0.002656157301988	0.0029344741799475	0.0024009847231214
Prevalence	Latvia	Both	Age-standardized	Rheumatoid arthritis	Rate	2011	247.06187653247	272.42165447252	223.45635553369
Prevalence	Latvia	Both	Age-standardized	Rheumatoid arthritis	Percent	2012	0.0026807864587208	0.0029863905551009	0.0024171674684703
Prevalence	Latvia	Both	Age-standardized	Rheumatoid arthritis	Rate	2012	249.11484662758	276.11512583757	224.67475313825
Prevalence	Latvia	Both	Age-standardized	Rheumatoid arthritis	Percent	2013	0.0027038805505802	0.0030208304319131	0.0024206237770769
Prevalence	Latvia	Both	Age-standardized	Rheumatoid arthritis	Rate	2013	251.00664365989	279.64798705217	225.2405287779
Prevalence	Latvia	Both	Age-standardized	Rheumatoid arthritis	Percent	2014	0.0027275862437176	0.0030696752078358	0.0024282088879866
Prevalence	Latvia	Both	Age-standardized	Rheumatoid arthritis	Rate	2014	252.96225189103998	283.93715536694003	225.80903290446997
Prevalence	Latvia	Both	Age-standardized	Rheumatoid arthritis	Percent	2015	0.0027520465849736	0.0031175840267527	0.002431626239582
Prevalence	Latvia	Both	Age-standardized	Rheumatoid arthritis	Rate	2015	255.02724354443998	288.41586546744	225.99678086435
Prevalence	Latvia	Both	Age-standardized	Rheumatoid arthritis	Percent	2016	0.002782825678319	0.0031337265453446	0.0024805457198761
Prevalence	Latvia	Both	Age-standardized	Rheumatoid arthritis	Rate	2016	257.7092624105	290.35771355151	229.57015668429997
Prevalence	Latvia	Both	Age-standardized	Rheumatoid arthritis	Percent	2017	0.0028187627224625	0.0031550786315279	0.0025185188406306
Prevalence	Latvia	Both	Age-standardized	Rheumatoid arthritis	Rate	2017	260.8713995128	292.50680778349	233.23320214613997
Prevalence	Latvia	Both	Age-standardized	Rheumatoid arthritis	Percent	2018	0.0028512782902445	0.0032015989261969	0.0025500503904449
Prevalence	Latvia	Both	Age-standardized	Rheumatoid arthritis	Rate	2018	263.72739113958	295.64781716895	235.80381319901997
Prevalence	Latvia	Both	Age-standardized	Rheumatoid arthritis	Percent	2019	0.0028721873207149	0.0032279225073298	0.0025524154813274
Prevalence	Latvia	Both	Age-standardized	Rheumatoid arthritis	Rate	2019	265.53035794779	298.76954258459	235.83104009888
Prevalence	Latvia	Both	Age-standardized	Rheumatoid arthritis	Percent	2020	0.0028818060845594	0.0032307344043032	0.0025595099306019
Prevalence	Latvia	Both	Age-standardized	Rheumatoid arthritis	Rate	2020	266.49006852332	298.36057696368	236.29918320628
Prevalence	Latvia	Both	Age-standardized	Rheumatoid arthritis	Percent	2021	0.0028687117667232	0.0032002398311732	0.0025346510985858
Prevalence	Latvia	Both	Age-standardized	Rheumatoid arthritis	Rate	2021	265.76056614870004	297.23755835346003	234.33151382966003
Prevalence	Estonia	Both	All ages	Rheumatoid arthritis	Number	1990	5407.065951988589	6068.536317515567	4878.564306043699
Prevalence	Estonia	Both	All ages	Rheumatoid arthritis	Percent	1990	0.0036050487046613	0.0040489391789353	0.0032494516792989
Prevalence	Estonia	Both	All ages	Rheumatoid arthritis	Rate	1990	344.72928696061996	386.90154997320997	311.0344888609
Prevalence	Estonia	Both	All ages	Rheumatoid arthritis	Number	1991	5418.846680986199	6066.409692279443	4870.644392806076
Prevalence	Estonia	Both	All ages	Rheumatoid arthritis	Percent	1991	0.0036303088733963	0.0040665470622357	0.0032669828854684
Prevalence	Estonia	Both	All ages	Rheumatoid arthritis	Rate	1991	347.23640063992997	388.73184468303	312.10793132225
Prevalence	Estonia	Both	All ages	Rheumatoid arthritis	Number	1992	5421.5292745669	6051.13393572854	4876.528909899989
Prevalence	Estonia	Both	All ages	Rheumatoid arthritis	Percent	1992	0.003674745862035	0.0040984484652221	0.0033073014815725
Prevalence	Estonia	Both	All ages	Rheumatoid arthritis	Rate	1992	351.64136478898	392.47763645997	316.29254302001
Prevalence	Estonia	Both	All ages	Rheumatoid arthritis	Number	1993	5399.578877252167	6007.063480964762	4856.915056362292
Prevalence	Estonia	Both	All ages	Rheumatoid arthritis	Percent	1993	0.0037271552376566	0.0041316489910765	0.0033454407711464
Prevalence	Estonia	Both	All ages	Rheumatoid arthritis	Rate	1993	356.83562444298997	396.98174561894	320.97323817326
Prevalence	Estonia	Both	All ages	Rheumatoid arthritis	Number	1994	5355.847085495754	5944.871213183858	4805.361188424848
Prevalence	Estonia	Both	All ages	Rheumatoid arthritis	Percent	1994	0.0037760196102484	0.0041826802538065	0.0033849468610474
Prevalence	Estonia	Both	All ages	Rheumatoid arthritis	Rate	1994	361.66662291562	401.44191217914	324.49372156533997
Prevalence	Estonia	Both	All ages	Rheumatoid arthritis	Number	1995	5310.9999340199865	5893.616861947949	4733.448622266202
Prevalence	Estonia	Both	All ages	Rheumatoid arthritis	Percent	1995	0.0038193819563504	0.0042464423158838	0.0034107409250929
Prevalence	Estonia	Both	All ages	Rheumatoid arthritis	Rate	1995	365.94347367962	406.0874889459	326.14849422621
Prevalence	Estonia	Both	All ages	Rheumatoid arthritis	Number	1996	5284.79300809813	5824.280596256791	4720.320997916526
Prevalence	Estonia	Both	All ages	Rheumatoid arthritis	Percent	1996	0.003859547856131	0.0042543999575932	0.0034455099520212
Prevalence	Estonia	Both	All ages	Rheumatoid arthritis	Rate	1996	369.92068340389	407.68330097354004	330.40922638961996
Prevalence	Estonia	Both	All ages	Rheumatoid arthritis	Number	1997	5285.958915200382	5789.438640337218	4743.927170570194
Prevalence	Estonia	Both	All ages	Rheumatoid arthritis	Percent	1997	0.0039020841906174	0.0042818374976725	0.0035040526038926
Prevalence	Estonia	Both	All ages	Rheumatoid arthritis	Rate	1997	374.16592260884005	409.80467025952	335.79827521196
Prevalence	Estonia	Both	All ages	Rheumatoid arthritis	Number	1998	5301.538594987996	5796.408111518502	4776.246618337627
Prevalence	Estonia	Both	All ages	Rheumatoid arthritis	Percent	1998	0.0039410215695495	0.0043063214924737	0.0035430528302829
Prevalence	Estonia	Both	All ages	Rheumatoid arthritis	Rate	1998	378.09214541091	413.38497104088	340.62966789417
Prevalence	Estonia	Both	All ages	Rheumatoid arthritis	Number	1999	5332.397708457276	5845.869145405594	4812.796382431981
Prevalence	Estonia	Both	All ages	Rheumatoid arthritis	Percent	1999	0.0039779983141032	0.0043632477455389	0.0035881574089924
Prevalence	Estonia	Both	All ages	Rheumatoid arthritis	Rate	1999	381.8594152211	418.62972256986995	344.65013914076997
Prevalence	Estonia	Both	All ages	Rheumatoid arthritis	Number	2000	5377.637210756841	5917.55447549147	4856.80586518454
Prevalence	Estonia	Both	All ages	Rheumatoid arthritis	Percent	2000	0.0040171613729911	0.0044212569199856	0.0036295923813546
Prevalence	Estonia	Both	All ages	Rheumatoid arthritis	Rate	2000	385.83899217417	424.57740555504	348.46997050302
Prevalence	Estonia	Both	All ages	Rheumatoid arthritis	Number	2001	5459.042061659821	5979.429174549596	4909.570347448625
Prevalence	Estonia	Both	All ages	Rheumatoid arthritis	Percent	2001	0.004089491034111	0.0044838057717495	0.0036809549485885
Prevalence	Estonia	Both	All ages	Rheumatoid arthritis	Rate	2001	392.91045415118	430.36492593406	353.36264002273
Prevalence	Estonia	Both	All ages	Rheumatoid arthritis	Number	2002	5596.444768725065	6106.944523911819	5039.354686066616
Prevalence	Estonia	Both	All ages	Rheumatoid arthritis	Percent	2002	0.0042122418877631	0.0045959357451064	0.0038002048721645
Prevalence	Estonia	Both	All ages	Rheumatoid arthritis	Rate	2002	404.72658439182	441.64516945572	364.43865595323
Prevalence	Estonia	Both	All ages	Rheumatoid arthritis	Number	2003	5765.646102919064	6313.199848886334	5197.7093303700085
Prevalence	Estonia	Both	All ages	Rheumatoid arthritis	Percent	2003	0.0043643860139137	0.004788343400843	0.0039416068874861
Prevalence	Estonia	Both	All ages	Rheumatoid arthritis	Rate	2003	419.31567008701	459.13737641454	378.01157613161996
Prevalence	Estonia	Both	All ages	Rheumatoid arthritis	Number	2004	5945.991332326865	6527.182453465277	5325.794527811428
Prevalence	Estonia	Both	All ages	Rheumatoid arthritis	Percent	2004	0.0045285159723964	0.0049711216111854	0.0040621840991006
Prevalence	Estonia	Both	All ages	Rheumatoid arthritis	Rate	2004	435.03015726131	477.55219449556006	389.65432364136
Prevalence	Estonia	Both	All ages	Rheumatoid arthritis	Number	2005	6113.124082546289	6756.346668212143	5453.37822172045
Prevalence	Estonia	Both	All ages	Rheumatoid arthritis	Percent	2005	0.0046840797447436	0.0051796045256666	0.0041817352208861
Prevalence	Estonia	Both	All ages	Rheumatoid arthritis	Rate	2005	449.91462826391006	497.2546211404	401.35855289001
Prevalence	Estonia	Both	All ages	Rheumatoid arthritis	Number	2006	6280.154785813037	6850.673235169178	5658.825163471891
Prevalence	Estonia	Both	All ages	Rheumatoid arthritis	Percent	2006	0.0048402984015315	0.0052776402644463	0.0043554289816067
Prevalence	Estonia	Both	All ages	Rheumatoid arthritis	Rate	2006	464.78366914541004	507.00677785062	418.80011118075004
Prevalence	Estonia	Both	All ages	Rheumatoid arthritis	Number	2007	6460.721552760281	7025.608763152739	5881.714351672224
Prevalence	Estonia	Both	All ages	Rheumatoid arthritis	Percent	2007	0.0050067077388659	0.0054466522015351	0.0045624917742289
Prevalence	Estonia	Both	All ages	Rheumatoid arthritis	Rate	2007	480.50960500273	522.5225176658399	437.44653236966
Prevalence	Estonia	Both	All ages	Rheumatoid arthritis	Number	2008	6638.071564526761	7212.482656090535	6063.815817206156
Prevalence	Estonia	Both	All ages	Rheumatoid arthritis	Percent	2008	0.0051670078836614	0.0056212578710821	0.0047275062259032
Prevalence	Estonia	Both	All ages	Rheumatoid arthritis	Rate	2008	495.59268984189004	538.4777258310199	452.7192517198
Prevalence	Estonia	Both	All ages	Rheumatoid arthritis	Number	2009	6796.454702751604	7398.287806279392	6200.242874148114
Prevalence	Estonia	Both	All ages	Rheumatoid arthritis	Percent	2009	0.0053083192890715	0.0057841697890009	0.0048484693018354
Prevalence	Estonia	Both	All ages	Rheumatoid arthritis	Rate	2009	508.85884589247	553.9188237596101	464.21973972911
Prevalence	Estonia	Both	All ages	Rheumatoid arthritis	Number	2010	6910.32886281805	7543.382461016799	6282.5633724670815
Prevalence	Estonia	Both	All ages	Rheumatoid arthritis	Percent	2010	0.0054128286789904	0.0059200229987969	0.0049230491541171
Prevalence	Estonia	Both	All ages	Rheumatoid arthritis	Rate	2010	518.66454513666	566.1792818554301	471.54671486127006
Prevalence	Estonia	Both	All ages	Rheumatoid arthritis	Number	2011	6991.172641625399	7621.472165680336	6385.945012095843
Prevalence	Estonia	Both	All ages	Rheumatoid arthritis	Percent	2011	0.00549311840008	0.0059840435904472	0.0050215654024326
Prevalence	Estonia	Both	All ages	Rheumatoid arthritis	Rate	2011	526.1930155315899	573.63272618555	480.6403496499
Prevalence	Estonia	Both	All ages	Rheumatoid arthritis	Number	2012	7055.794355047222	7696.782445678595	6451.959483133784
Prevalence	Estonia	Both	All ages	Rheumatoid arthritis	Percent	2012	0.0055643152993848	0.0060738932253326	0.0050859084991146
Prevalence	Estonia	Both	All ages	Rheumatoid arthritis	Rate	2012	532.82400805229	581.22874129394	487.22493012217996
Prevalence	Estonia	Both	All ages	Rheumatoid arthritis	Number	2013	7110.037716928169	7818.168459430142	6485.153580838851
Prevalence	Estonia	Both	All ages	Rheumatoid arthritis	Percent	2013	0.0056268521022343	0.0061872900886207	0.0051427280997235
Prevalence	Estonia	Both	All ages	Rheumatoid arthritis	Rate	2013	538.59619512306	592.2381782947	491.26026928273
Prevalence	Estonia	Both	All ages	Rheumatoid arthritis	Number	2014	7152.494522437415	7914.843414515717	6507.134967522767
Prevalence	Estonia	Both	All ages	Rheumatoid arthritis	Percent	2014	0.0056764101310357	0.0062865654142792	0.0051735409392677
Prevalence	Estonia	Both	All ages	Rheumatoid arthritis	Rate	2014	543.0989534757	600.98517543256	494.09589618006
Prevalence	Estonia	Both	All ages	Rheumatoid arthritis	Number	2015	7173.61816106342	7981.197870615781	6518.542320434405
Prevalence	Estonia	Both	All ages	Rheumatoid arthritis	Percent	2015	0.0057027950445104	0.0063487990000549	0.0051849215057474
Prevalence	Estonia	Both	All ages	Rheumatoid arthritis	Rate	2015	545.3936047287899	606.79202307356	495.58970297798
Prevalence	Estonia	Both	All ages	Rheumatoid arthritis	Number	2016	7163.156164072883	7907.738286952443	6533.738353231691
Prevalence	Estonia	Both	All ages	Rheumatoid arthritis	Percent	2016	0.0056987223948282	0.0063021696392669	0.005206103203695
Prevalence	Estonia	Both	All ages	Rheumatoid arthritis	Rate	2016	544.79844802607	601.42812015402	496.92767170178996
Prevalence	Estonia	Both	All ages	Rheumatoid arthritis	Number	2017	7125.547197592477	7820.77834740306	6496.234908278941
Prevalence	Estonia	Both	All ages	Rheumatoid arthritis	Percent	2017	0.0056709591133239	0.0062179066216192	0.0051601696288063
Prevalence	Estonia	Both	All ages	Rheumatoid arthritis	Rate	2017	541.9601065240299	594.83850835926	494.09540983541
Prevalence	Estonia	Both	All ages	Rheumatoid arthritis	Number	2018	7091.6600955734	7739.993528471989	6478.376025994989
Prevalence	Estonia	Both	All ages	Rheumatoid arthritis	Percent	2018	0.0056449833826601	0.0061624383186176	0.0051479943369973
Prevalence	Estonia	Both	All ages	Rheumatoid arthritis	Rate	2018	539.33917451204	588.64661646436	492.69732769901003
Prevalence	Estonia	Both	All ages	Rheumatoid arthritis	Number	2019	7079.644912621577	7754.701664017796	6448.032752466177
Prevalence	Estonia	Both	All ages	Rheumatoid arthritis	Percent	2019	0.0056370759350971	0.0061665484375521	0.0051289306501856
Prevalence	Estonia	Both	All ages	Rheumatoid arthritis	Rate	2019	538.52118434697	589.87013839059	490.47689219209
Prevalence	Estonia	Both	All ages	Rheumatoid arthritis	Number	2020	7116.52263560107	7781.697602741115	6459.26362027215
Prevalence	Estonia	Both	All ages	Rheumatoid arthritis	Percent	2020	0.0056693869343647	0.0061994430237788	0.0051400007565166
Prevalence	Estonia	Both	All ages	Rheumatoid arthritis	Rate	2020	541.68333527499	592.3139892041099	491.65521426799
Prevalence	Estonia	Both	All ages	Rheumatoid arthritis	Number	2021	7051.929302333636	7730.830767303835	6399.8340493246105
Prevalence	Estonia	Both	All ages	Rheumatoid arthritis	Percent	2021	0.0056249409559865	0.0061806343196737	0.0050913180655416
Prevalence	Estonia	Both	All ages	Rheumatoid arthritis	Rate	2021	537.9727662466299	589.76433752601	488.22616895708006
Prevalence	Poland	Both	All ages	Osteoarthritis	Number	1990	2760678.305981588	3094921.334823597	2435920.3716457738
Prevalence	Poland	Both	All ages	Osteoarthritis	Percent	1990	0.0748168381327554	0.083971438914924	0.0660489980184391
Prevalence	Poland	Both	All ages	Osteoarthritis	Rate	1990	7232.09102406903	8107.70047248192	6381.32947868494
Prevalence	Poland	Both	All ages	Osteoarthritis	Number	1991	2803849.6111475024	3140011.038300619	2477312.511441584
Prevalence	Poland	Both	All ages	Osteoarthritis	Percent	1991	0.0758094754010227	0.0850723872781727	0.0669351147621948
Prevalence	Poland	Both	All ages	Osteoarthritis	Rate	1991	7326.85558943583	8205.29294274363	6473.567964940399
Prevalence	Poland	Both	All ages	Osteoarthritis	Number	1992	2847687.4309572056	3189119.689629524	2515345.9905244745
Prevalence	Poland	Both	All ages	Osteoarthritis	Percent	1992	0.076860128888092	0.0861909009006558	0.0678892204499255
Prevalence	Poland	Both	All ages	Osteoarthritis	Rate	1992	7427.81240112386	8318.39285512316	6560.944132571
Prevalence	Poland	Both	All ages	Osteoarthritis	Number	1993	2893931.6870402587	3242159.952072567	2556060.6367691974
Prevalence	Poland	Both	All ages	Osteoarthritis	Percent	1993	0.0779925891401279	0.0874410391019883	0.0689168245243374
Prevalence	Poland	Both	All ages	Osteoarthritis	Rate	1993	7537.3748024611305	8444.35092844001	6657.37450660109
Prevalence	Poland	Both	All ages	Osteoarthritis	Number	1994	2943225.6013150257	3298940.321712058	2599565.026336748
Prevalence	Poland	Both	All ages	Osteoarthritis	Percent	1994	0.0792370838114192	0.0888190162599859	0.0700249126528529
Prevalence	Poland	Both	All ages	Osteoarthritis	Rate	1994	7658.33255623664	8583.90945483798	6764.120787870929
Prevalence	Poland	Both	All ages	Osteoarthritis	Number	1995	2994415.2729531485	3355927.952680829	2644094.9148289207
Prevalence	Poland	Both	All ages	Osteoarthritis	Percent	1995	0.0805831214971983	0.0902765978434762	0.0711992558081041
Prevalence	Poland	Both	All ages	Osteoarthritis	Rate	1995	7789.39162641085	8729.79687539122	6878.10103529556
Prevalence	Poland	Both	All ages	Osteoarthritis	Number	1996	3050554.541749577	3417039.192849919	2692826.696428668
Prevalence	Poland	Both	All ages	Osteoarthritis	Percent	1996	0.0820991856815911	0.0920079911560751	0.0725089758826673
Prevalence	Poland	Both	All ages	Osteoarthritis	Rate	1996	7936.67199386911	8890.160425812619	7005.96627052306
Prevalence	Poland	Both	All ages	Osteoarthritis	Number	1997	3112243.225705108	3485290.429753741	2745975.219253941
Prevalence	Poland	Both	All ages	Osteoarthritis	Percent	1997	0.0837902393898097	0.0939228190938478	0.0739700435480256
Prevalence	Poland	Both	All ages	Osteoarthritis	Rate	1997	8100.56997220651	9071.540028265441	7147.24486241658
Prevalence	Poland	Both	All ages	Osteoarthritis	Number	1998	3176809.40810691	3556418.82555711	2801333.144575907
Prevalence	Poland	Both	All ages	Osteoarthritis	Percent	1998	0.0855778516851553	0.0958681619674321	0.0755073255589181
Prevalence	Poland	Both	All ages	Osteoarthritis	Rate	1998	8274.214710496839	9262.93308248796	7296.26141710049
Prevalence	Poland	Both	All ages	Osteoarthritis	Number	1999	3242442.3862120253	3628524.857027725	2856991.013686645
Prevalence	Poland	Both	All ages	Osteoarthritis	Percent	1999	0.0874097783389888	0.0978345774068871	0.0770660694976742
Prevalence	Poland	Both	All ages	Osteoarthritis	Rate	1999	8452.81252500903	9459.30157131402	7447.96870625093
Prevalence	Poland	Both	All ages	Osteoarthritis	Number	2000	3308761.176373036	3702067.247543055	2912327.572751418
Prevalence	Poland	Both	All ages	Osteoarthritis	Percent	2000	0.0892610110794462	0.0997740562238441	0.0786166250967958
Prevalence	Poland	Both	All ages	Osteoarthritis	Rate	2000	8633.88538018247	9660.178713790241	7599.43105964621
Prevalence	Poland	Both	All ages	Osteoarthritis	Number	2001	3380070.995010508	3779648.911515114	2973745.4143015738
Prevalence	Poland	Both	All ages	Osteoarthritis	Percent	2001	0.0912318088771988	0.1019435620485087	0.0803109525832544
Prevalence	Poland	Both	All ages	Osteoarthritis	Rate	2001	8827.56893480848	9871.12737129647	7766.38794808395
Prevalence	Poland	Both	All ages	Osteoarthritis	Number	2002	3455908.59922758	3862445.678857487	3038671.6923619285
Prevalence	Poland	Both	All ages	Osteoarthritis	Percent	2002	0.0933233172445148	0.1042492152858663	0.0820986106608436
Prevalence	Poland	Both	All ages	Osteoarthritis	Rate	2002	9033.4974933744	10096.15629477363	7942.87011012804
Prevalence	Poland	Both	All ages	Osteoarthritis	Number	2003	3533557.824615592	3949068.606881382	3104812.1320671365
Prevalence	Poland	Both	All ages	Osteoarthritis	Percent	2003	0.0954550677300227	0.1066197785864971	0.0839113585653787
Prevalence	Poland	Both	All ages	Osteoarthritis	Rate	2003	9243.52622642453	10330.4717368334	8121.95916844967
Prevalence	Poland	Both	All ages	Osteoarthritis	Number	2004	3611784.530335231	4036159.457746809	3171161.2324907137
Prevalence	Poland	Both	All ages	Osteoarthritis	Percent	2004	0.0975882561019315	0.1089873860681118	0.0857179461717009
Prevalence	Poland	Both	All ages	Osteoarthritis	Rate	2004	9453.19416700345	10563.91894992878	8299.94220691407
Prevalence	Poland	Both	All ages	Osteoarthritis	Number	2005	3690307.247364492	4123425.242114816	3237229.7417783327
Prevalence	Poland	Both	All ages	Osteoarthritis	Percent	2005	0.0997061926488399	0.1114428294923375	0.0874966630665188
Prevalence	Poland	Both	All ages	Osteoarthritis	Rate	2005	9660.55711948048	10794.38171653769	8474.48213198649
Prevalence	Poland	Both	All ages	Osteoarthritis	Number	2006	3772859.5933625847	4215342.327161295	3308591.9391693743
Prevalence	Poland	Both	All ages	Osteoarthritis	Percent	2006	0.1018974876716848	0.1139387665271869	0.0893928435821748
Prevalence	Poland	Both	All ages	Osteoarthritis	Rate	2006	9874.32832501882	11032.394159052781	8659.24699618936
Prevalence	Poland	Both	All ages	Osteoarthritis	Number	2007	3858985.149182765	4314111.695142847	3383353.841325561
Prevalence	Poland	Both	All ages	Osteoarthritis	Percent	2007	0.1041463726675429	0.1165130418571899	0.0913543091584211
Prevalence	Poland	Both	All ages	Osteoarthritis	Rate	2007	10092.62718664752	11282.945981239	8848.68110162126
Prevalence	Poland	Both	All ages	Osteoarthritis	Number	2008	3945345.253442131	4415445.895181964	3460312.806389286
Prevalence	Poland	Both	All ages	Osteoarthritis	Percent	2008	0.1063603513381025	0.1191004297057836	0.0932633424598705
Prevalence	Poland	Both	All ages	Osteoarthritis	Rate	2008	10306.641421450451	11534.7110668583	9039.56460347594
Prevalence	Poland	Both	All ages	Osteoarthritis	Number	2009	4029587.983271933	4514314.134162065	3537090.650390992
Prevalence	Poland	Both	All ages	Osteoarthritis	Percent	2009	0.1084904535842382	0.1215270882995808	0.0950029779577641
Prevalence	Poland	Both	All ages	Osteoarthritis	Rate	2009	10512.43384083928	11776.992801534721	9227.60133434148
Prevalence	Poland	Both	All ages	Osteoarthritis	Number	2010	4111173.210783907	4608658.480370017	3609068.507009612
Prevalence	Poland	Both	All ages	Osteoarthritis	Percent	2010	0.110541533692128	0.123850989978204	0.0967977107532247
Prevalence	Poland	Both	All ages	Osteoarthritis	Rate	2010	10711.29461516797	12007.44805265037	9403.10565448864
Prevalence	Poland	Both	All ages	Osteoarthritis	Number	2011	4193721.298328651	4699911.530545267	3679732.086330983
Prevalence	Poland	Both	All ages	Osteoarthritis	Percent	2011	0.1126400932311392	0.1261895417319242	0.0985845473536322
Prevalence	Poland	Both	All ages	Osteoarthritis	Rate	2011	10914.92146623468	12232.37349477588	9577.17117613261
Prevalence	Poland	Both	All ages	Osteoarthritis	Number	2012	4276778.095290967	4793434.614761222	3749368.974770684
Prevalence	Poland	Both	All ages	Osteoarthritis	Percent	2012	0.1148119959490926	0.1286857682833612	0.1005388886412494
Prevalence	Poland	Both	All ages	Osteoarthritis	Rate	2012	11124.39580845951	12468.279332820199	9752.54352177687
Prevalence	Poland	Both	All ages	Osteoarthritis	Number	2013	4358370.634417572	4884714.056380082	3817664.919465423
Prevalence	Poland	Both	All ages	Osteoarthritis	Percent	2013	0.1169973340205742	0.1311507268209622	0.1024827261206301
Prevalence	Poland	Both	All ages	Osteoarthritis	Rate	2013	11333.90760111269	12702.659414890879	9927.80676052181
Prevalence	Poland	Both	All ages	Osteoarthritis	Number	2014	4439022.900194325	4974862.858293356	3888285.7231593286
Prevalence	Poland	Both	All ages	Osteoarthritis	Percent	2014	0.1191725469905854	0.133519745966592	0.1043833707537361
Prevalence	Poland	Both	All ages	Osteoarthritis	Rate	2014	11541.651276392979	12934.858312127179	10109.71082796573
Prevalence	Poland	Both	All ages	Osteoarthritis	Number	2015	4516105.233489253	5061043.076437937	3955791.427560386
Prevalence	Poland	Both	All ages	Osteoarthritis	Percent	2015	0.1212629601787814	0.1356801908034272	0.1062463452201694
Prevalence	Poland	Both	All ages	Osteoarthritis	Rate	2015	11740.691274089291	13157.386999021612	10284.02207089225
Prevalence	Poland	Both	All ages	Osteoarthritis	Number	2016	4592712.686901501	5142380.281104249	4022574.049817089
Prevalence	Poland	Both	All ages	Osteoarthritis	Percent	2016	0.1233440230747468	0.1380923213124624	0.1081852870866307
Prevalence	Poland	Both	All ages	Osteoarthritis	Rate	2016	11938.03436164671	13366.80882990179	10456.04863677697
Prevalence	Poland	Both	All ages	Osteoarthritis	Number	2017	4670455.1729407	5227410.652547907	4092894.8863161807
Prevalence	Poland	Both	All ages	Osteoarthritis	Percent	2017	0.1254573376111869	0.1405844218607729	0.1101134889993133
Prevalence	Poland	Both	All ages	Osteoarthritis	Rate	2017	12137.78296926403	13585.22320467864	10636.79406108864
Prevalence	Poland	Both	All ages	Osteoarthritis	Number	2018	4744278.347455621	5310499.269859504	4162347.6934810905
Prevalence	Poland	Both	All ages	Osteoarthritis	Percent	2018	0.1275008537133678	0.1428450597472871	0.1119733843725016
Prevalence	Poland	Both	All ages	Osteoarthritis	Rate	2018	12331.98913049799	13803.789423221142	10819.35391520414
Prevalence	Poland	Both	All ages	Osteoarthritis	Number	2019	4812766.420602254	5388561.053670545	4227802.381803058
Prevalence	Poland	Both	All ages	Osteoarthritis	Percent	2019	0.1294412504297166	0.1448755142955629	0.1137477343992176
Prevalence	Poland	Both	All ages	Osteoarthritis	Rate	2019	12518.55273335333	14016.26004921042	10996.99475051097
Prevalence	Poland	Both	All ages	Osteoarthritis	Number	2020	4862012.407922977	5443339.61219055	4277487.463262673
Prevalence	Poland	Both	All ages	Osteoarthritis	Percent	2020	0.1308923755153344	0.1465267499204983	0.1153573946313643
Prevalence	Poland	Both	All ages	Osteoarthritis	Rate	2020	12670.50052604059	14185.450721451682	11147.21695590135
Prevalence	Poland	Both	All ages	Osteoarthritis	Number	2021	4892574.9737569485	5479011.742969609	4294492.740760644
Prevalence	Poland	Both	All ages	Osteoarthritis	Percent	2021	0.1321079112679381	0.1479398583124113	0.116149427047224
Prevalence	Poland	Both	All ages	Osteoarthritis	Rate	2021	12794.90739573113	14328.53829475155	11230.82164798761
Prevalence	Poland	Both	Age-standardized	Osteoarthritis	Percent	1990	0.0660716310748938	0.0740444322733566	0.0585119939796724
Prevalence	Poland	Both	Age-standardized	Osteoarthritis	Rate	1990	6352.59753702143	7107.470968023829	5622.61431946074
Prevalence	Poland	Both	Age-standardized	Osteoarthritis	Percent	1991	0.0664638621491462	0.0744644357930846	0.058839516804579
Prevalence	Poland	Both	Age-standardized	Osteoarthritis	Rate	1991	6386.39769352804	7148.54997642526	5657.092650057631
Prevalence	Poland	Both	Age-standardized	Osteoarthritis	Percent	1992	0.0668725597292946	0.074887478117091	0.0591879703776227
Prevalence	Poland	Both	Age-standardized	Osteoarthritis	Rate	1992	6421.58647259556	7184.55956610137	5686.05497430505
Prevalence	Poland	Both	Age-standardized	Osteoarthritis	Percent	1993	0.0672859697921355	0.0753756853821953	0.0595181400453966
Prevalence	Poland	Both	Age-standardized	Osteoarthritis	Rate	1993	6456.940448668889	7219.043597811959	5711.94276967089
Prevalence	Poland	Both	Age-standardized	Osteoarthritis	Percent	1994	0.0676941163689518	0.075811094112852	0.0598349318445153
Prevalence	Poland	Both	Age-standardized	Osteoarthritis	Rate	1994	6491.41419559509	7259.1022689948895	5739.88189707691
Prevalence	Poland	Both	Age-standardized	Osteoarthritis	Percent	1995	0.0680951107927196	0.0762164682484775	0.0601378501076291
Prevalence	Poland	Both	Age-standardized	Osteoarthritis	Rate	1995	6524.70245534626	7293.74007797942	5767.1990153772595
Prevalence	Poland	Both	Age-standardized	Osteoarthritis	Percent	1996	0.0685313144645251	0.0766995955846367	0.0604815664994647
Prevalence	Poland	Both	Age-standardized	Osteoarthritis	Rate	1996	6560.87878518829	7335.72401558954	5793.10828066538
Prevalence	Poland	Both	Age-standardized	Osteoarthritis	Percent	1997	0.069023720613774	0.0772512281878826	0.0608837138693243
Prevalence	Poland	Both	Age-standardized	Osteoarthritis	Rate	1997	6601.80930389908	7378.82321960204	5824.58313977307
Prevalence	Poland	Both	Age-standardized	Osteoarthritis	Percent	1998	0.0695350975975014	0.0778142758657481	0.061300366560177
Prevalence	Poland	Both	Age-standardized	Osteoarthritis	Rate	1998	6644.24687860429	7424.86776127044	5860.27409968179
Prevalence	Poland	Both	Age-standardized	Osteoarthritis	Percent	1999	0.070025098894712	0.0783734393871755	0.0616861250797516
Prevalence	Poland	Both	Age-standardized	Osteoarthritis	Rate	1999	6684.771798811209	7473.40811191018	5893.65368553915
Prevalence	Poland	Both	Age-standardized	Osteoarthritis	Percent	2000	0.0704576998744385	0.0788526649661179	0.0620025864998073
Prevalence	Poland	Both	Age-standardized	Osteoarthritis	Rate	2000	6720.10959161172	7516.2728994579	5921.57913364383
Prevalence	Poland	Both	Age-standardized	Osteoarthritis	Percent	2001	0.0708512041973556	0.0792599103197204	0.0623005418127358
Prevalence	Poland	Both	Age-standardized	Osteoarthritis	Rate	2001	6752.51468953557	7551.30784975887	5945.58241704249
Prevalence	Poland	Both	Age-standardized	Osteoarthritis	Percent	2002	0.0712495331366936	0.079698134709292	0.0626417353623521
Prevalence	Poland	Both	Age-standardized	Osteoarthritis	Rate	2002	6785.66319536726	7584.54398704619	5970.64637658614
Prevalence	Poland	Both	Age-standardized	Osteoarthritis	Percent	2003	0.0716414311185655	0.0801275824844294	0.062981423806672
Prevalence	Poland	Both	Age-standardized	Osteoarthritis	Rate	2003	6818.482162945511	7621.53265302895	5997.43936679139
Prevalence	Poland	Both	Age-standardized	Osteoarthritis	Percent	2004	0.0720178448975385	0.0805359049818285	0.0633068288778024
Prevalence	Poland	Both	Age-standardized	Osteoarthritis	Rate	2004	6849.9621180169	7656.275408759409	6025.230857710931
Prevalence	Poland	Both	Age-standardized	Osteoarthritis	Percent	2005	0.0723714842909479	0.0809112214616699	0.063609444070827
Prevalence	Poland	Both	Age-standardized	Osteoarthritis	Rate	2005	6879.26028086851	7688.245853546111	6050.34820247172
Prevalence	Poland	Both	Age-standardized	Osteoarthritis	Percent	2006	0.0727453670348945	0.0813684660827292	0.0639439993439757
Prevalence	Poland	Both	Age-standardized	Osteoarthritis	Rate	2006	6910.55168430158	7727.2881142451	6081.3761282982905
Prevalence	Poland	Both	Age-standardized	Osteoarthritis	Percent	2007	0.0731658925476098	0.0818792041727315	0.0643294964170512
Prevalence	Poland	Both	Age-standardized	Osteoarthritis	Rate	2007	6946.17126943724	7770.84432347692	6117.69474042614
Prevalence	Poland	Both	Age-standardized	Osteoarthritis	Percent	2008	0.0735926515572419	0.0824006015423732	0.0647210407246221
Prevalence	Poland	Both	Age-standardized	Osteoarthritis	Rate	2008	6982.3817592193	7814.670285887821	6154.4274775760005
Prevalence	Poland	Both	Age-standardized	Osteoarthritis	Percent	2009	0.0739841923197663	0.0828513209066988	0.0650756535972643
Prevalence	Poland	Both	Age-standardized	Osteoarthritis	Rate	2009	7015.379250795841	7854.59449646417	6187.642709202551
Prevalence	Poland	Both	Age-standardized	Osteoarthritis	Percent	2010	0.074301302444214	0.0832298659974753	0.0653492069115508
Prevalence	Poland	Both	Age-standardized	Osteoarthritis	Rate	2010	7041.594594280109	7886.38348176117	6211.54390328275
Prevalence	Poland	Both	Age-standardized	Osteoarthritis	Percent	2011	0.0745813193394281	0.0835017956108406	0.0655957889248498
Prevalence	Poland	Both	Age-standardized	Osteoarthritis	Rate	2011	7064.24708826486	7910.439362041249	6233.73584323932
Prevalence	Poland	Both	Age-standardized	Osteoarthritis	Percent	2012	0.0748785798280036	0.0838602463337916	0.0658616578288194
Prevalence	Poland	Both	Age-standardized	Osteoarthritis	Rate	2012	7087.89579114807	7936.120264464371	6255.665013714231
Prevalence	Poland	Both	Age-standardized	Osteoarthritis	Percent	2013	0.0751723943192631	0.0841895292362346	0.0661264681026993
Prevalence	Poland	Both	Age-standardized	Osteoarthritis	Rate	2013	7110.91946181828	7965.24198291712	6276.6669076112
Prevalence	Poland	Both	Age-standardized	Osteoarthritis	Percent	2014	0.0754401110347647	0.0844796207377484	0.066367725576379
Prevalence	Poland	Both	Age-standardized	Osteoarthritis	Rate	2014	7131.459838801569	7990.02556298006	6294.915043892731
Prevalence	Poland	Both	Age-standardized	Osteoarthritis	Percent	2015	0.0756633022292511	0.0847108537933287	0.0665614118536359
Prevalence	Poland	Both	Age-standardized	Osteoarthritis	Rate	2015	7147.93913572345	8003.906748448369	6305.08549046079
Prevalence	Poland	Both	Age-standardized	Osteoarthritis	Percent	2016	0.0758913223982762	0.0849545136944265	0.0667960062424428
Prevalence	Poland	Both	Age-standardized	Osteoarthritis	Rate	2016	7164.955708369899	8020.95984277536	6321.209520086501
Prevalence	Poland	Both	Age-standardized	Osteoarthritis	Percent	2017	0.0761524832772631	0.0852104736193138	0.0670742171917775
Prevalence	Poland	Both	Age-standardized	Osteoarthritis	Rate	2017	7184.87731095598	8032.68521653563	6338.07583542419
Prevalence	Poland	Both	Age-standardized	Osteoarthritis	Percent	2018	0.0763921102028606	0.0854874681591281	0.0673337395828728
Prevalence	Poland	Both	Age-standardized	Osteoarthritis	Rate	2018	7202.96752369188	8049.51746212225	6352.877964566051
Prevalence	Poland	Both	Age-standardized	Osteoarthritis	Percent	2019	0.0765544087734808	0.0856982298645823	0.0675136668414084
Prevalence	Poland	Both	Age-standardized	Osteoarthritis	Rate	2019	7214.34000941345	8057.253782979271	6359.77764298988
Prevalence	Poland	Both	Age-standardized	Osteoarthritis	Percent	2020	0.0764543658862426	0.0855991269736484	0.0673252438057085
Prevalence	Poland	Both	Age-standardized	Osteoarthritis	Rate	2020	7213.454081454081	8067.8953588575605	6371.581489888959
Prevalence	Poland	Both	Age-standardized	Osteoarthritis	Percent	2021	0.0763785175097346	0.0854396572671236	0.0671164021356546
Prevalence	Poland	Both	Age-standardized	Osteoarthritis	Rate	2021	7209.369905916969	8062.52241621611	6359.01873581599
Prevalence	Latvia	Both	All ages	Other musculoskeletal disorders	Number	1990	35268.25337038633	47745.94232987866	24126.919543554435
Prevalence	Latvia	Both	All ages	Other musculoskeletal disorders	Percent	1990	0.0138925122435053	0.0188278079943369	0.0094687972628388
Prevalence	Latvia	Both	All ages	Other musculoskeletal disorders	Rate	1990	1326.8218948226202	1796.24323912266	907.67537504115
Prevalence	Latvia	Both	All ages	Other musculoskeletal disorders	Number	1991	35620.54541169457	47958.22476028583	24940.997309097103
Prevalence	Latvia	Both	All ages	Other musculoskeletal disorders	Percent	1991	0.0140769359610971	0.0189530567549326	0.0098773444153899
Prevalence	Latvia	Both	All ages	Other musculoskeletal disorders	Rate	1991	1344.4622834363902	1810.1357973480299	941.3732947042599
Prevalence	Latvia	Both	All ages	Other musculoskeletal disorders	Number	1992	35963.01486625613	47363.933429353056	25069.22857342618
Prevalence	Latvia	Both	All ages	Other musculoskeletal disorders	Percent	1992	0.0142917309276991	0.0188668609788934	0.0099524586818327
Prevalence	Latvia	Both	All ages	Other musculoskeletal disorders	Rate	1992	1365.29163305015	1798.11348575548	951.72243332789
Prevalence	Latvia	Both	All ages	Other musculoskeletal disorders	Number	1993	36256.31126081665	47651.94008738871	25307.311849744743
Prevalence	Latvia	Both	All ages	Other musculoskeletal disorders	Percent	1993	0.0145320086456621	0.0190690767554222	0.0101279926707499
Prevalence	Latvia	Both	All ages	Other musculoskeletal disorders	Rate	1993	1388.82853761124	1825.34769711748	969.4178940133199
Prevalence	Latvia	Both	All ages	Other musculoskeletal disorders	Number	1994	36460.39484975372	47691.49293581642	25599.930888259
Prevalence	Latvia	Both	All ages	Other musculoskeletal disorders	Percent	1994	0.0147863558310053	0.0193302304512995	0.0103902673449674
Prevalence	Latvia	Both	All ages	Other musculoskeletal disorders	Rate	1994	1413.90963112309	1849.44407383578	992.74813090071
Prevalence	Latvia	Both	All ages	Other musculoskeletal disorders	Number	1995	36625.781275337846	48543.2067142012	25824.69378240854
Prevalence	Latvia	Both	All ages	Other musculoskeletal disorders	Percent	1995	0.0150517714529514	0.0199637212870258	0.0105917142879039
Prevalence	Latvia	Both	All ages	Other musculoskeletal disorders	Rate	1995	1440.26082656437	1908.89795635179	1015.52222280834
Prevalence	Latvia	Both	All ages	Other musculoskeletal disorders	Number	1996	36778.3227150675	48379.641999827625	26010.641261992343
Prevalence	Latvia	Both	All ages	Other musculoskeletal disorders	Percent	1996	0.015309121212896	0.0200998749331024	0.0108043555984445
Prevalence	Latvia	Both	All ages	Other musculoskeletal disorders	Rate	1996	1466.05294333225	1928.50329528895	1036.83295933669
Prevalence	Latvia	Both	All ages	Other musculoskeletal disorders	Number	1997	36998.248768027006	48669.62159721961	26230.556023700352
Prevalence	Latvia	Both	All ages	Other musculoskeletal disorders	Percent	1997	0.0155897778050847	0.0204726284139431	0.0110488333798298
Prevalence	Latvia	Both	All ages	Other musculoskeletal disorders	Rate	1997	1494.18386043681	1965.53527546895	1059.3277997191701
Prevalence	Latvia	Both	All ages	Other musculoskeletal disorders	Number	1998	37279.4387599761	49227.38158026318	26664.2734531685
Prevalence	Latvia	Both	All ages	Other musculoskeletal disorders	Percent	1998	0.0159049485563214	0.0210258963834724	0.0113771156525395
Prevalence	Latvia	Both	All ages	Other musculoskeletal disorders	Rate	1998	1525.58594593533	2014.53144124784	1091.18168598621
Prevalence	Latvia	Both	All ages	Other musculoskeletal disorders	Number	1999	37643.960039033205	49404.41193416986	27134.087557140272
Prevalence	Latvia	Both	All ages	Other musculoskeletal disorders	Percent	1999	0.0162569700569002	0.0214045482070562	0.0117068931475411
Prevalence	Latvia	Both	All ages	Other musculoskeletal disorders	Rate	1999	1560.43957201554	2047.94074093953	1124.77815646368
Prevalence	Latvia	Both	All ages	Other musculoskeletal disorders	Number	2000	38163.09171711244	50083.2247850892	27606.91897865545
Prevalence	Latvia	Both	All ages	Other musculoskeletal disorders	Percent	2000	0.0166667434015192	0.0219455991380161	0.0120302110824888
Prevalence	Latvia	Both	All ages	Other musculoskeletal disorders	Rate	2000	1600.7840454507202	2100.78438547324	1157.99620671892
Prevalence	Latvia	Both	All ages	Other musculoskeletal disorders	Number	2001	39176.81077104558	51078.45287555558	29063.456224853493
Prevalence	Latvia	Both	All ages	Other musculoskeletal disorders	Percent	2001	0.0172937769839512	0.0226198528610829	0.0128219400271363
Prevalence	Latvia	Both	All ages	Other musculoskeletal disorders	Rate	2001	1662.0071899218801	2166.91339234793	1232.96593722187
Prevalence	Latvia	Both	All ages	Other musculoskeletal disorders	Number	2002	40911.46547824653	52875.63376284263	31307.484255322648
Prevalence	Latvia	Both	All ages	Other musculoskeletal disorders	Percent	2002	0.0182504739868487	0.0236368270967372	0.0139901149785914
Prevalence	Latvia	Both	All ages	Other musculoskeletal disorders	Rate	2002	1754.9725820920298	2268.19759277188	1342.99213778064
Prevalence	Latvia	Both	All ages	Other musculoskeletal disorders	Number	2003	42995.538032196586	55158.163459038464	33262.18376974889
Prevalence	Latvia	Both	All ages	Other musculoskeletal disorders	Percent	2003	0.019375880991035	0.0249247330415555	0.0149991575064406
Prevalence	Latvia	Both	All ages	Other musculoskeletal disorders	Rate	2003	1864.20536658162	2391.5538457531497	1442.18549937336
Prevalence	Latvia	Both	All ages	Other musculoskeletal disorders	Number	2004	45035.47574988993	57236.84590405213	35269.109140084736
Prevalence	Latvia	Both	All ages	Other musculoskeletal disorders	Percent	2004	0.0205013477554135	0.0261196131093842	0.0160607273000398
Prevalence	Latvia	Both	All ages	Other musculoskeletal disorders	Rate	2004	1973.3399236819798	2507.97290907658	1545.40259606331
Prevalence	Latvia	Both	All ages	Other musculoskeletal disorders	Number	2005	46735.52231049705	59053.406418076585	36389.81203376663
Prevalence	Latvia	Both	All ages	Other musculoskeletal disorders	Percent	2005	0.021500510259823	0.0272711665831932	0.0167402815487802
Prevalence	Latvia	Both	All ages	Other musculoskeletal disorders	Rate	2005	2070.07661559309	2615.677960867	1611.8296150936299
Prevalence	Latvia	Both	All ages	Other musculoskeletal disorders	Number	2006	48029.980170821225	60228.59418417518	37952.93438249611
Prevalence	Latvia	Both	All ages	Other musculoskeletal disorders	Percent	2006	0.0223522620122938	0.028014070939354	0.0177220684633701
Prevalence	Latvia	Both	All ages	Other musculoskeletal disorders	Rate	2006	2152.15424121111	2698.75656734919	1700.6163318659399
Prevalence	Latvia	Both	All ages	Other musculoskeletal disorders	Number	2007	49281.80920131434	61306.5196038758	39087.90233689049
Prevalence	Latvia	Both	All ages	Other musculoskeletal disorders	Percent	2007	0.0232213899206644	0.0288369639577265	0.0184582457553544
Prevalence	Latvia	Both	All ages	Other musculoskeletal disorders	Rate	2007	2235.40669413077	2780.84361222494	1773.01442377007
Prevalence	Latvia	Both	All ages	Other musculoskeletal disorders	Number	2008	50462.77120164647	62522.75080191508	40152.2061909268
Prevalence	Latvia	Both	All ages	Other musculoskeletal disorders	Percent	2008	0.0240863479817978	0.0298184976405756	0.0191472201036918
Prevalence	Latvia	Both	All ages	Other musculoskeletal disorders	Rate	2008	2318.2045595323602	2872.22684232561	1844.54847109254
Prevalence	Latvia	Both	All ages	Other musculoskeletal disorders	Number	2009	51526.68532387932	63897.55314840287	41167.023780404124
Prevalence	Latvia	Both	All ages	Other musculoskeletal disorders	Percent	2009	0.0249352132680196	0.0308921896906604	0.0198999465641884
Prevalence	Latvia	Both	All ages	Other musculoskeletal disorders	Rate	2009	2399.62109412514	2975.7380167986803	1917.16695970017
Prevalence	Latvia	Both	All ages	Other musculoskeletal disorders	Number	2010	52506.32412156209	65165.30845530305	41414.07197147512
Prevalence	Latvia	Both	All ages	Other musculoskeletal disorders	Percent	2010	0.0257870329530213	0.0320398126124185	0.0203125611416993
Prevalence	Latvia	Both	All ages	Other musculoskeletal disorders	Rate	2010	2481.48703338796	3079.75983205717	1957.25913623438
Prevalence	Latvia	Both	All ages	Other musculoskeletal disorders	Number	2011	53580.76429305126	65692.12801530534	42661.31881863404
Prevalence	Latvia	Both	All ages	Other musculoskeletal disorders	Percent	2011	0.0267114215292772	0.032799935962074	0.0212418280618836
Prevalence	Latvia	Both	All ages	Other musculoskeletal disorders	Rate	2011	2569.77665449762	3150.6474232935498	2046.0712458411801
Prevalence	Latvia	Both	All ages	Other musculoskeletal disorders	Number	2012	54932.48419103895	67313.03924634827	44264.97714084981
Prevalence	Latvia	Both	All ages	Other musculoskeletal disorders	Percent	2012	0.0277809530354919	0.0340187234930334	0.0223552306103594
Prevalence	Latvia	Both	All ages	Other musculoskeletal disorders	Rate	2012	2670.9542983907	3272.92774321873	2152.27351727533
Prevalence	Latvia	Both	All ages	Other musculoskeletal disorders	Number	2013	56227.0225330898	69064.93306045182	45894.4423492452
Prevalence	Latvia	Both	All ages	Other musculoskeletal disorders	Percent	2013	0.028820292390319	0.0354111972733792	0.023491542598887
Prevalence	Latvia	Both	All ages	Other musculoskeletal disorders	Rate	2013	2768.445417086	3400.5445922383	2259.70099193342
Prevalence	Latvia	Both	All ages	Other musculoskeletal disorders	Number	2014	57199.237283130926	70943.85397113336	46907.79455206223
Prevalence	Latvia	Both	All ages	Other musculoskeletal disorders	Percent	2014	0.0296814405654983	0.0368242238258351	0.024313431437937
Prevalence	Latvia	Both	All ages	Other musculoskeletal disorders	Rate	2014	2848.3226169393397	3532.75661349449	2335.84464548073
Prevalence	Latvia	Both	All ages	Other musculoskeletal disorders	Number	2015	57623.27183814888	72028.01025537265	46625.364645516485
Prevalence	Latvia	Both	All ages	Other musculoskeletal disorders	Percent	2015	0.0302331924929975	0.0377791908626255	0.0245776530352342
Prevalence	Latvia	Both	All ages	Other musculoskeletal disorders	Rate	2015	2898.7060480639598	3623.3282543154	2345.46255670386
Prevalence	Latvia	Both	All ages	Other musculoskeletal disorders	Number	2016	57606.056610535874	71853.7941464564	46532.45703416441
Prevalence	Latvia	Both	All ages	Other musculoskeletal disorders	Percent	2016	0.0305375177197693	0.0381185017196082	0.0247571525880978
Prevalence	Latvia	Both	All ages	Other musculoskeletal disorders	Rate	2016	2925.96821034527	3649.64953054559	2363.50998562052
Prevalence	Latvia	Both	All ages	Other musculoskeletal disorders	Number	2017	57528.75028389534	72208.51133849262	46834.10217612176
Prevalence	Latvia	Both	All ages	Other musculoskeletal disorders	Percent	2017	0.0308087060209747	0.0388132478576903	0.0250094331174223
Prevalence	Latvia	Both	All ages	Other musculoskeletal disorders	Rate	2017	2950.54288415939	3703.4405971647698	2402.0342216687
Prevalence	Latvia	Both	All ages	Other musculoskeletal disorders	Number	2018	57333.73232548291	71936.45725720051	46121.51169639104
Prevalence	Latvia	Both	All ages	Other musculoskeletal disorders	Percent	2018	0.0310180230126848	0.0389231537305026	0.0250017480610051
Prevalence	Latvia	Both	All ages	Other musculoskeletal disorders	Rate	2018	2969.7941111660098	3726.1915189433	2389.0193133848597
Prevalence	Latvia	Both	All ages	Other musculoskeletal disorders	Number	2019	57028.79633139112	71448.59526843167	45584.81593764339
Prevalence	Latvia	Both	All ages	Other musculoskeletal disorders	Percent	2019	0.0311596953031085	0.0390377510767361	0.024955614381438
Prevalence	Latvia	Both	All ages	Other musculoskeletal disorders	Rate	2019	2982.96808461555	3737.2151103780197	2384.37526008622
Prevalence	Latvia	Both	All ages	Other musculoskeletal disorders	Number	2020	56558.55587051477	71864.6035733209	44944.267033604585
Prevalence	Latvia	Both	All ages	Other musculoskeletal disorders	Percent	2020	0.0312034500924435	0.039696022641991	0.024781543536804
Prevalence	Latvia	Both	All ages	Other musculoskeletal disorders	Rate	2020	2987.99909120159	3796.62045576714	2374.41403840974
Prevalence	Latvia	Both	All ages	Other musculoskeletal disorders	Number	2021	56031.269092173534	70363.86147662392	44289.107003599565
Prevalence	Latvia	Both	All ages	Other musculoskeletal disorders	Percent	2021	0.0312457789601131	0.0393253314954848	0.0246666909322715
Prevalence	Latvia	Both	All ages	Other musculoskeletal disorders	Rate	2021	2995.79926372531	3762.113687944	2367.9862387940802
Prevalence	Latvia	Both	Age-standardized	Other musculoskeletal disorders	Percent	1990	0.0118597472733408	0.0160304442426474	0.0083135004839361
Prevalence	Latvia	Both	Age-standardized	Other musculoskeletal disorders	Rate	1990	1116.3142658914999	1506.93178930345	783.81026647807
Prevalence	Latvia	Both	Age-standardized	Other musculoskeletal disorders	Percent	1991	0.0119702958446172	0.0158936588965053	0.0084872672031315
Prevalence	Latvia	Both	Age-standardized	Other musculoskeletal disorders	Rate	1991	1126.17107023381	1493.02368663709	798.6532008425299
Prevalence	Latvia	Both	Age-standardized	Other musculoskeletal disorders	Percent	1992	0.0120934449942892	0.0159222470931882	0.0085685250664823
Prevalence	Latvia	Both	Age-standardized	Other musculoskeletal disorders	Rate	1992	1137.20978587447	1493.27180389923	807.9176523119401
Prevalence	Latvia	Both	Age-standardized	Other musculoskeletal disorders	Percent	1993	0.0122252218569813	0.0160378165189179	0.0087739369961708
Prevalence	Latvia	Both	Age-standardized	Other musculoskeletal disorders	Rate	1993	1149.0707592983001	1506.7799035488	824.2932237517399
Prevalence	Latvia	Both	Age-standardized	Other musculoskeletal disorders	Percent	1994	0.0123714492194381	0.0161240163084233	0.0089554703578559
Prevalence	Latvia	Both	Age-standardized	Other musculoskeletal disorders	Rate	1994	1162.30994275435	1520.28762070863	840.27156793809
Prevalence	Latvia	Both	Age-standardized	Other musculoskeletal disorders	Percent	1995	0.0125211105912038	0.0164599167638843	0.009011014950548
Prevalence	Latvia	Both	Age-standardized	Other musculoskeletal disorders	Rate	1995	1175.90610328727	1544.56110728265	847.57724434491
Prevalence	Latvia	Both	Age-standardized	Other musculoskeletal disorders	Percent	1996	0.0126640374634486	0.0164387683770688	0.0091612452037035
Prevalence	Latvia	Both	Age-standardized	Other musculoskeletal disorders	Rate	1996	1188.86741361002	1540.5493462977702	860.66348536565
Prevalence	Latvia	Both	Age-standardized	Other musculoskeletal disorders	Percent	1997	0.0128213500036732	0.016442876943273	0.0093898116482723
Prevalence	Latvia	Both	Age-standardized	Other musculoskeletal disorders	Rate	1997	1203.09828262505	1543.41952373894	880.9697927012901
Prevalence	Latvia	Both	Age-standardized	Other musculoskeletal disorders	Percent	1998	0.0129986922283279	0.0167246834541792	0.0096658388358547
Prevalence	Latvia	Both	Age-standardized	Other musculoskeletal disorders	Rate	1998	1219.16032057286	1562.19429178013	903.8263566016801
Prevalence	Latvia	Both	Age-standardized	Other musculoskeletal disorders	Percent	1999	0.0132083519283538	0.0170313709818239	0.0098063358545037
Prevalence	Latvia	Both	Age-standardized	Other musculoskeletal disorders	Rate	1999	1238.23358823063	1599.1115284658	921.76274363751
Prevalence	Latvia	Both	Age-standardized	Other musculoskeletal disorders	Percent	2000	0.0134558883279612	0.0174407234491477	0.010052977916658
Prevalence	Latvia	Both	Age-standardized	Other musculoskeletal disorders	Rate	2000	1260.86839365229	1632.7592778736798	945.63883472411
Prevalence	Latvia	Both	Age-standardized	Other musculoskeletal disorders	Percent	2001	0.0138780441596438	0.0178142590603488	0.0106285176732329
Prevalence	Latvia	Both	Age-standardized	Other musculoskeletal disorders	Rate	2001	1299.89938741362	1663.8883778393902	996.59884032732
Prevalence	Latvia	Both	Age-standardized	Other musculoskeletal disorders	Percent	2002	0.0145376590396224	0.0184094607815402	0.0113503834706806
Prevalence	Latvia	Both	Age-standardized	Other musculoskeletal disorders	Rate	2002	1361.14484062321	1728.87639596558	1059.7648569157
Prevalence	Latvia	Both	Age-standardized	Other musculoskeletal disorders	Percent	2003	0.0153083414801675	0.0192425533678961	0.0121082306414862
Prevalence	Latvia	Both	Age-standardized	Other musculoskeletal disorders	Rate	2003	1432.69550290283	1800.23857634427	1130.14562240791
Prevalence	Latvia	Both	Age-standardized	Other musculoskeletal disorders	Percent	2004	0.016072439281381	0.0201016703504138	0.012744446923801
Prevalence	Latvia	Both	Age-standardized	Other musculoskeletal disorders	Rate	2004	1503.48140838507	1889.01784264497	1190.90365477266
Prevalence	Latvia	Both	Age-standardized	Other musculoskeletal disorders	Percent	2005	0.016725334692013	0.0208553752981448	0.0133085920354786
Prevalence	Latvia	Both	Age-standardized	Other musculoskeletal disorders	Rate	2005	1563.6586392078302	1955.77854723923	1243.72840982938
Prevalence	Latvia	Both	Age-standardized	Other musculoskeletal disorders	Percent	2006	0.0172834181430604	0.0214309794250739	0.0139037275147917
Prevalence	Latvia	Both	Age-standardized	Other musculoskeletal disorders	Rate	2006	1614.6500665993099	2011.0170164344202	1292.5988713643
Prevalence	Latvia	Both	Age-standardized	Other musculoskeletal disorders	Percent	2007	0.0178437164578852	0.0220132408591152	0.0142981335485315
Prevalence	Latvia	Both	Age-standardized	Other musculoskeletal disorders	Rate	2007	1665.53217083464	2063.57617539598	1333.04714753715
Prevalence	Latvia	Both	Age-standardized	Other musculoskeletal disorders	Percent	2008	0.0183910550329894	0.0226168636292808	0.0147734245600386
Prevalence	Latvia	Both	Age-standardized	Other musculoskeletal disorders	Rate	2008	1715.0121275590398	2110.48889241442	1371.4429505007702
Prevalence	Latvia	Both	Age-standardized	Other musculoskeletal disorders	Percent	2009	0.0189253658618422	0.0233135886394615	0.0152000033127238
Prevalence	Latvia	Both	Age-standardized	Other musculoskeletal disorders	Rate	2009	1763.22722072072	2172.285820224	1408.03109405516
Prevalence	Latvia	Both	Age-standardized	Other musculoskeletal disorders	Percent	2010	0.0194476046760141	0.0240510001785085	0.015542219836789
Prevalence	Latvia	Both	Age-standardized	Other musculoskeletal disorders	Rate	2010	1810.42420486873	2238.83046588608	1439.95345478996
Prevalence	Latvia	Both	Age-standardized	Other musculoskeletal disorders	Percent	2011	0.0200561510188844	0.0246399521506126	0.0162792817684944
Prevalence	Latvia	Both	Age-standardized	Other musculoskeletal disorders	Rate	2011	1865.55908454	2292.72970327157	1504.42623855392
Prevalence	Latvia	Both	Age-standardized	Other musculoskeletal disorders	Percent	2012	0.0207837920299719	0.0254370798316908	0.0170058326725219
Prevalence	Latvia	Both	Age-standardized	Other musculoskeletal disorders	Rate	2012	1931.39825845541	2368.29034079124	1576.21369934125
Prevalence	Latvia	Both	Age-standardized	Other musculoskeletal disorders	Percent	2013	0.0215117521220011	0.026349201202885	0.0177925990066797
Prevalence	Latvia	Both	Age-standardized	Other musculoskeletal disorders	Rate	2013	1997.02495617313	2442.38863434564	1658.5571293396
Prevalence	Latvia	Both	Age-standardized	Other musculoskeletal disorders	Percent	2014	0.022135530744159	0.0272943897674451	0.018351124609825
Prevalence	Latvia	Both	Age-standardized	Other musculoskeletal disorders	Rate	2014	2052.94680554296	2516.2278025350997	1710.6580296307397
Prevalence	Latvia	Both	Age-standardized	Other musculoskeletal disorders	Percent	2015	0.0225387250729653	0.0279432833691975	0.0186220387256256
Prevalence	Latvia	Both	Age-standardized	Other musculoskeletal disorders	Rate	2015	2088.67711636999	2572.97403989631	1725.59404625156
Prevalence	Latvia	Both	Age-standardized	Other musculoskeletal disorders	Percent	2016	0.0227915524403155	0.0279216623957199	0.0187289443928541
Prevalence	Latvia	Both	Age-standardized	Other musculoskeletal disorders	Rate	2016	2110.70947594824	2592.55911923262	1739.99652680014
Prevalence	Latvia	Both	Age-standardized	Other musculoskeletal disorders	Percent	2017	0.0230281958132635	0.028090867133296	0.0189195650603624
Prevalence	Latvia	Both	Age-standardized	Other musculoskeletal disorders	Rate	2017	2131.2667178307097	2609.8772018242503	1750.43080450345
Prevalence	Latvia	Both	Age-standardized	Other musculoskeletal disorders	Percent	2018	0.0232148481103428	0.0283757279032413	0.0189588352568456
Prevalence	Latvia	Both	Age-standardized	Other musculoskeletal disorders	Rate	2018	2147.2907857207	2628.28371871833	1751.54822492651
Prevalence	Latvia	Both	Age-standardized	Other musculoskeletal disorders	Percent	2019	0.0233294677248789	0.0288078554858555	0.0188684449631589
Prevalence	Belarus	Both	All ages	Rheumatoid arthritis	Number	1990	10103.76878511262	11966.78646171662	8436.964912077243
Prevalence	Belarus	Both	All ages	Rheumatoid arthritis	Percent	1990	0.0010118251600232	0.001200757225413	0.0008410727202664
Prevalence	Belarus	Both	All ages	Rheumatoid arthritis	Rate	1990	96.73864898114	114.576132884	80.77981636894
Prevalence	Belarus	Both	All ages	Rheumatoid arthritis	Number	1991	10392.206808519864	12263.230871731908	8713.652767460808
Prevalence	Belarus	Both	All ages	Rheumatoid arthritis	Percent	1991	0.0010377457230924	0.0012268628421543	0.0008680837075115
Prevalence	Belarus	Both	All ages	Rheumatoid arthritis	Rate	1991	99.23545098150001	117.10190804217001	83.20689512898001
Prevalence	Belarus	Both	All ages	Rheumatoid arthritis	Number	1992	10669.780405292271	12590.555972409897	8939.25943918066
Prevalence	Belarus	Both	All ages	Rheumatoid arthritis	Percent	1992	0.0010635764475891	0.0012542550447576	0.0008919078862363
Prevalence	Belarus	Both	All ages	Rheumatoid arthritis	Rate	1992	101.73229386208999	120.04615759823	85.23243531095
Prevalence	Belarus	Both	All ages	Rheumatoid arthritis	Number	1993	10895.982954553669	12833.236969802056	9150.686316786694
Prevalence	Belarus	Both	All ages	Rheumatoid arthritis	Percent	1993	0.0010856531082587	0.0012748947437316	0.0009102482414231
Prevalence	Belarus	Both	All ages	Rheumatoid arthritis	Rate	1993	103.88194295411	122.35165898974	87.24234223898999
Prevalence	Belarus	Both	All ages	Rheumatoid arthritis	Number	1994	11068.15220170956	13051.856511716427	9232.761892752613
Prevalence	Belarus	Both	All ages	Rheumatoid arthritis	Percent	1994	0.0011037486977961	0.0012991075053883	0.0009216112616023
Prevalence	Belarus	Both	All ages	Rheumatoid arthritis	Rate	1994	105.66498514157001	124.60293274313	88.1429556112
Prevalence	Belarus	Both	All ages	Rheumatoid arthritis	Number	1995	11191.071438350302	13221.22260369458	9324.52271790505
Prevalence	Belarus	Both	All ages	Rheumatoid arthritis	Percent	1995	0.0011180734838166	0.0013169734503184	0.000930620199487
Prevalence	Belarus	Both	All ages	Rheumatoid arthritis	Rate	1995	107.10009566551001	126.52892204926	89.23696722198
Prevalence	Belarus	Both	All ages	Rheumatoid arthritis	Number	1996	11257.399445208912	13315.434749904887	9429.94433528163
Prevalence	Belarus	Both	All ages	Rheumatoid arthritis	Percent	1996	0.0011276531330162	0.0013301876406622	0.0009446320324769
Prevalence	Belarus	Both	All ages	Rheumatoid arthritis	Rate	1996	108.09214107224	127.85313858944001	90.54514573758
Prevalence	Belarus	Both	All ages	Rheumatoid arthritis	Number	1997	11306.843167465731	13344.688188627317	9562.043186574778
Prevalence	Belarus	Both	All ages	Rheumatoid arthritis	Percent	1997	0.0011362980104381	0.0013423135853151	0.0009560343152767
Prevalence	Belarus	Both	All ages	Rheumatoid arthritis	Rate	1997	109.000898367	128.64625249012	92.18057437639
Prevalence	Belarus	Both	All ages	Rheumatoid arthritis	Number	1998	11329.279924743929	13300.845163382988	9520.26505021899
Prevalence	Belarus	Both	All ages	Rheumatoid arthritis	Percent	1998	0.0011430082247436	0.0013413125032485	0.0009588190104676
Prevalence	Belarus	Both	All ages	Rheumatoid arthritis	Rate	1998	109.7218627458	128.81608691056	92.20190710111001
Prevalence	Belarus	Both	All ages	Rheumatoid arthritis	Number	1999	11350.379288575805	13291.055046257172	9539.868108764049
Prevalence	Belarus	Both	All ages	Rheumatoid arthritis	Percent	1999	0.0011503974975893	0.0013420201014785	0.0009668077274505
Prevalence	Belarus	Both	All ages	Rheumatoid arthritis	Rate	1999	110.50311175998999	129.39681607495	92.87664182812
Prevalence	Belarus	Both	All ages	Rheumatoid arthritis	Number	2000	11403.127446892137	13368.664756563312	9608.096778021802
Prevalence	Belarus	Both	All ages	Rheumatoid arthritis	Percent	2000	0.0011614015437933	0.0013618754899209	0.0009782533749576
Prevalence	Belarus	Both	All ages	Rheumatoid arthritis	Rate	2000	111.6300025394	130.87147255643998	94.05769362173
Prevalence	Belarus	Both	All ages	Rheumatoid arthritis	Number	2001	11503.200007179415	13473.874517539298	9703.303363551346
Prevalence	Belarus	Both	All ages	Rheumatoid arthritis	Percent	2001	0.0011777624684792	0.001375813099376	0.0009931039858484
Prevalence	Belarus	Both	All ages	Rheumatoid arthritis	Rate	2001	113.26921941751	132.67397317082	95.54607388159
Prevalence	Belarus	Both	All ages	Rheumatoid arthritis	Number	2002	11657.969600347164	13655.836193043053	9864.484785168992
Prevalence	Belarus	Both	All ages	Rheumatoid arthritis	Percent	2002	0.0012012187727252	0.0014062758957068	0.0010139333901802
Prevalence	Belarus	Both	All ages	Rheumatoid arthritis	Rate	2002	115.58261712894	135.39041019879	97.80116153883999
Prevalence	Belarus	Both	All ages	Rheumatoid arthritis	Number	2003	11836.26768099956	13868.587704772346	10015.54445029058
Prevalence	Belarus	Both	All ages	Rheumatoid arthritis	Percent	2003	0.0012279039226644	0.0014381873524823	0.0010377146586633
Prevalence	Belarus	Both	All ages	Rheumatoid arthritis	Rate	2003	118.19966387232	138.49487433605	100.01750715921
Prevalence	Belarus	Both	All ages	Rheumatoid arthritis	Number	2004	12039.300224372546	14074.022000457677	10196.608798553823
Prevalence	Belarus	Both	All ages	Rheumatoid arthritis	Percent	2004	0.0012571573442391	0.0014710910938647	0.0010631238482132
Prevalence	Belarus	Both	All ages	Rheumatoid arthritis	Rate	2004	121.05446103927	141.51346973399998	102.52630630794
Prevalence	Belarus	Both	All ages	Rheumatoid arthritis	Number	2005	12244.991079050353	14276.17655514666	10340.096229614832
Prevalence	Belarus	Both	All ages	Rheumatoid arthritis	Percent	2005	0.0012868408223786	0.0015064184081016	0.0010891943398199
Prevalence	Belarus	Both	All ages	Rheumatoid arthritis	Rate	2005	123.94046655215	144.49957304199	104.65963940841002
Prevalence	Belarus	Both	All ages	Rheumatoid arthritis	Number	2006	12445.646520453784	14488.249214085354	10536.562701393832
Prevalence	Belarus	Both	All ages	Rheumatoid arthritis	Percent	2006	0.001315841721346	0.0015327353076312	0.001115639797908
Prevalence	Belarus	Both	All ages	Rheumatoid arthritis	Rate	2006	126.73763123802999	147.53804739365	107.29687654
Prevalence	Belarus	Both	All ages	Rheumatoid arthritis	Number	2007	12678.005988767754	14753.417319653036	10772.50351012341
Prevalence	Belarus	Both	All ages	Rheumatoid arthritis	Percent	2007	0.0013473094830042	0.0015698764545127	0.0011444814647301
Prevalence	Belarus	Both	All ages	Rheumatoid arthritis	Rate	2007	129.74310569681	150.98227468805	110.24273555096
Prevalence	Belarus	Both	All ages	Rheumatoid arthritis	Number	2008	12930.971045918152	15096.24291498326	11017.32518942736
Prevalence	Belarus	Both	All ages	Rheumatoid arthritis	Percent	2008	0.0013804236814478	0.0016131763435271	0.0011760982640511
Prevalence	Belarus	Both	All ages	Rheumatoid arthritis	Rate	2008	132.88727378448002	155.13905013295	113.22137398816999
Prevalence	Belarus	Both	All ages	Rheumatoid arthritis	Number	2009	13211.148714419558	15483.953382600188	11268.658947915976
Prevalence	Belarus	Both	All ages	Rheumatoid arthritis	Percent	2009	0.0014164049388456	0.0016602561153296	0.0012061368808303
Prevalence	Belarus	Both	All ages	Rheumatoid arthritis	Rate	2009	136.30180506027	159.75074091884	116.26078764316999
Prevalence	Belarus	Both	All ages	Rheumatoid arthritis	Number	2010	13520.516179339073	15823.401088417888	11519.32285793461
Prevalence	Belarus	Both	All ages	Rheumatoid arthritis	Percent	2010	0.0014557109949823	0.0017013271517562	0.0012405649417396
Prevalence	Belarus	Both	All ages	Rheumatoid arthritis	Rate	2010	140.02992210858	163.88054956732	119.30386836894999
Prevalence	Belarus	Both	All ages	Rheumatoid arthritis	Number	2011	13895.141426052736	16201.15510699573	11862.095786882506
Prevalence	Belarus	Both	All ages	Rheumatoid arthritis	Percent	2011	0.0015026028912255	0.0017490140869597	0.001281652287121
Prevalence	Belarus	Both	All ages	Rheumatoid arthritis	Rate	2011	144.45357615784	168.4268422562	123.31807965115
Prevalence	Belarus	Both	All ages	Rheumatoid arthritis	Number	2012	14362.168688171269	16675.939059261043	12261.608367158951
Prevalence	Belarus	Both	All ages	Rheumatoid arthritis	Percent	2012	0.0015588212539785	0.0018108145818903	0.0013290257175448
Prevalence	Belarus	Both	All ages	Rheumatoid arthritis	Rate	2012	149.72012903305	173.84030238804	127.82258910492
Prevalence	Belarus	Both	All ages	Rheumatoid arthritis	Number	2013	14874.87273526288	17275.973664336256	12715.036166990894
Prevalence	Belarus	Both	All ages	Rheumatoid arthritis	Percent	2013	0.0016190208218282	0.0018842499506848	0.0013861061037068
Prevalence	Belarus	Both	All ages	Rheumatoid arthritis	Rate	2013	155.34421748702002	180.4198703395	132.78818439890998
Prevalence	Belarus	Both	All ages	Rheumatoid arthritis	Number	2014	15375.568467113066	18022.30802250613	13141.28576262655
Prevalence	Belarus	Both	All ages	Rheumatoid arthritis	Percent	2014	0.0016777427215858	0.001964879660049	0.001433359805129
Prevalence	Belarus	Both	All ages	Rheumatoid arthritis	Rate	2014	160.82492542887002	188.50921512105998	137.45483995173
Prevalence	Belarus	Both	All ages	Rheumatoid arthritis	Number	2015	15815.31800817716	18561.373928096906	13468.38645598046
Prevalence	Belarus	Both	All ages	Rheumatoid arthritis	Percent	2015	0.0017292104639525	0.0020274944508376	0.0014759918065919
Prevalence	Belarus	Both	All ages	Rheumatoid arthritis	Rate	2015	165.63388193186	194.39333537966	141.05445941137998
Prevalence	Belarus	Both	All ages	Rheumatoid arthritis	Number	2016	16219.154354429416	18950.109537247496	13886.96030822014
Prevalence	Belarus	Both	All ages	Rheumatoid arthritis	Percent	2016	0.0017767938286358	0.0020790256098305	0.0015211563699103
Prevalence	Belarus	Both	All ages	Rheumatoid arthritis	Rate	2016	170.1142148194	198.75777332312998	145.65305301604002
Prevalence	Belarus	Both	All ages	Rheumatoid arthritis	Number	2017	16606.890181935607	19296.937933869693	14205.32214763498
Prevalence	Belarus	Both	All ages	Rheumatoid arthritis	Percent	2017	0.0018234968572976	0.0021209225323589	0.0015535099371686
Prevalence	Belarus	Both	All ages	Rheumatoid arthritis	Rate	2017	174.55776826235999	202.83330491929	149.31448961085
Prevalence	Belarus	Both	All ages	Rheumatoid arthritis	Number	2018	16945.603329852955	19763.89893357315	14485.008739103016
Prevalence	Belarus	Both	All ages	Rheumatoid arthritis	Percent	2018	0.0018661004139441	0.0021729122762556	0.0015893145897132
Prevalence	Belarus	Both	All ages	Rheumatoid arthritis	Rate	2018	178.64570943874	208.35703973099	152.70537212828
Prevalence	Belarus	Both	All ages	Rheumatoid arthritis	Number	2019	17181.728695466325	20215.112486286635	14645.658444915229
Prevalence	Belarus	Both	All ages	Rheumatoid arthritis	Percent	2019	0.0018990352339425	0.0022267248749537	0.0016108267159477
Prevalence	Belarus	Both	All ages	Rheumatoid arthritis	Rate	2019	181.81728405413	213.91659211074003	154.98055456676002
Prevalence	Belarus	Both	All ages	Rheumatoid arthritis	Number	2020	17278.753101825696	20279.786067397952	14723.910817538635
Prevalence	Belarus	Both	All ages	Rheumatoid arthritis	Percent	2020	0.0019186098435949	0.0022504192107233	0.0016376059177498
Prevalence	Belarus	Both	All ages	Rheumatoid arthritis	Rate	2020	183.84417466975998	215.77486003003997	156.66091275275
Prevalence	Belarus	Both	All ages	Rheumatoid arthritis	Number	2021	17302.369496754254	20452.518081923263	14846.671549142198
Prevalence	Belarus	Both	All ages	Rheumatoid arthritis	Percent	2021	0.0019343677280135	0.0022927095872382	0.0016557433873567
Prevalence	Belarus	Both	All ages	Rheumatoid arthritis	Rate	2021	185.55501429095	219.33800949571	159.21948447529
Prevalence	Latvia	Both	All ages	Neck pain	Number	1990	71425.00295578875	88335.02420522376	55319.018361497365
Prevalence	Latvia	Both	All ages	Neck pain	Percent	1990	0.0281351631806975	0.034744525120361	0.0217957697356941
Prevalence	Latvia	Both	All ages	Neck pain	Rate	1990	2687.06977814459	3323.2392589532296	2081.14884486341
Prevalence	Latvia	Both	All ages	Neck pain	Number	1991	71243.8361965295	88027.543728777	55207.61577713101
Prevalence	Latvia	Both	All ages	Neck pain	Percent	1991	0.0281550241244996	0.0347963158337779	0.0218497201490829
Prevalence	Latvia	Both	All ages	Neck pain	Rate	1991	2689.02818826877	3322.5126420448696	2083.75689683943
Prevalence	Latvia	Both	All ages	Neck pain	Number	1992	70975.79622181576	87668.59421390784	55041.96384808419
Prevalence	Latvia	Both	All ages	Neck pain	Percent	1992	0.0282058291328148	0.0348665206416167	0.0219000634326339
Prevalence	Latvia	Both	All ages	Neck pain	Rate	1992	2694.5088194383	3328.23036685461	2089.60046836756
Prevalence	Latvia	Both	All ages	Neck pain	Number	1993	70553.80983057768	87177.07882423946	54762.411459384864
Prevalence	Latvia	Both	All ages	Neck pain	Percent	1993	0.0282788118638696	0.034944898434056	0.0219643226770712
Prevalence	Latvia	Both	All ages	Neck pain	Rate	1993	2702.62310539574	3339.39142417769	2097.72029140201
Prevalence	Latvia	Both	All ages	Neck pain	Number	1994	69955.43076785236	86531.60791661272	54332.53399924423
Prevalence	Latvia	Both	All ages	Neck pain	Percent	1994	0.0283699509755559	0.0350357819236924	0.0220472315915057
Prevalence	Latvia	Both	All ages	Neck pain	Rate	1994	2712.82463395207	3355.63765378948	2106.97918718159
Prevalence	Latvia	Both	All ages	Neck pain	Number	1995	69341.83830503159	85873.86247738646	53885.43194022013
Prevalence	Latvia	Both	All ages	Neck pain	Percent	1995	0.0284965338189915	0.0352216582643749	0.0221552546236344
Prevalence	Latvia	Both	All ages	Neck pain	Rate	1995	2726.77687342456	3376.8770479508203	2118.9739588779203
Prevalence	Latvia	Both	All ages	Neck pain	Number	1996	68832.7465434384	85315.73558452813	53520.863334089496
Prevalence	Latvia	Both	All ages	Neck pain	Percent	1996	0.0286516066397823	0.0354760885194012	0.0222717594325669
Prevalence	Latvia	Both	All ages	Neck pain	Rate	1996	2743.80241452144	3400.84528147913	2133.44202313173
Prevalence	Latvia	Both	All ages	Neck pain	Number	1997	68429.62298720318	84991.91539794818	53210.683072180414
Prevalence	Latvia	Both	All ages	Neck pain	Percent	1997	0.0288335249249479	0.0357646761330771	0.0223895770522752
Prevalence	Latvia	Both	All ages	Neck pain	Rate	1997	2763.5480501880998	3432.4205194536203	2148.92721944121
Prevalence	Latvia	Both	All ages	Neck pain	Number	1998	68019.30220021498	84649.6058537755	52938.80506358687
Prevalence	Latvia	Both	All ages	Neck pain	Percent	1998	0.029019446039863	0.0360362915769556	0.0225229657210903
Prevalence	Latvia	Both	All ages	Neck pain	Rate	1998	2783.55294340925	3464.1146249801495	2166.41397204527
Prevalence	Latvia	Both	All ages	Neck pain	Number	1999	67630.64408106352	84238.77313443171	52710.60844496679
Prevalence	Latvia	Both	All ages	Neck pain	Percent	1999	0.0292065992813709	0.0363021007621689	0.0227033839720226
Prevalence	Latvia	Both	All ages	Neck pain	Rate	1999	2803.46523573934	3491.91516941115	2184.99114326058
Prevalence	Latvia	Both	All ages	Neck pain	Number	2000	67315.19145045524	83904.33388157433	52522.59216977027
Prevalence	Latvia	Both	All ages	Neck pain	Percent	2000	0.0293976528632239	0.0365677346537079	0.0228853922354858
Prevalence	Latvia	Both	All ages	Neck pain	Rate	2000	2823.5942016729	3519.44019675871	2203.10577021156
Prevalence	Latvia	Both	All ages	Neck pain	Number	2001	67022.65598803095	83628.8504375678	52354.16214718469
Prevalence	Latvia	Both	All ages	Neck pain	Percent	2001	0.0295851926434997	0.0368556473392275	0.0230547883371437
Prevalence	Latvia	Both	All ages	Neck pain	Rate	2001	2843.31812486622	3547.80667381082	2221.03311112975
Prevalence	Latvia	Both	All ages	Neck pain	Number	2002	66729.64423021083	83281.60115441078	52194.61514288778
Prevalence	Latvia	Both	All ages	Neck pain	Percent	2002	0.0297673156583086	0.0371152661155505	0.023212934204716
Prevalence	Latvia	Both	All ages	Neck pain	Rate	2002	2862.49086088214	3572.5175060382503	2238.98404610608
Prevalence	Latvia	Both	All ages	Neck pain	Number	2003	66457.87486803693	82943.77321457537	51998.82173404802
Prevalence	Latvia	Both	All ages	Neck pain	Percent	2003	0.0299485870784287	0.0373445794475012	0.0233799040069978
Prevalence	Latvia	Both	All ages	Neck pain	Rate	2003	2881.48800203012	3596.28543397578	2254.5707524335103
Prevalence	Latvia	Both	All ages	Neck pain	Number	2004	66181.41500134389	82612.80130791478	51761.282722134
Prevalence	Latvia	Both	All ages	Neck pain	Percent	2004	0.0301270162946445	0.0375704559826224	0.0235481616312124
Prevalence	Latvia	Both	All ages	Neck pain	Rate	2004	2899.90116132473	3619.8826883385	2268.04766677361
Prevalence	Latvia	Both	All ages	Neck pain	Number	2005	65852.21773738076	82026.03477619194	51494.39106312695
Prevalence	Latvia	Both	All ages	Neck pain	Percent	2005	0.0302946144226327	0.0377505188690767	0.0236750272527375
Prevalence	Latvia	Both	All ages	Neck pain	Rate	2005	2916.82063843071	3633.2144815226097	2280.86323858293
Prevalence	Latvia	Both	All ages	Neck pain	Number	2006	65439.29358444903	81334.22208573484	51254.397926788864
Prevalence	Latvia	Both	All ages	Neck pain	Percent	2006	0.0304537889675348	0.0378539791574829	0.0238228092169031
Prevalence	Latvia	Both	All ages	Neck pain	Rate	2006	2932.2405033011	3644.4693584063098	2296.6357572196903
Prevalence	Latvia	Both	All ages	Neck pain	Number	2007	64957.81071263309	80715.19801114692	50950.58820544577
Prevalence	Latvia	Both	All ages	Neck pain	Percent	2007	0.0306074392500571	0.0379615058305243	0.0239645642733536
Prevalence	Latvia	Both	All ages	Neck pain	Rate	2007	2946.46497879033	3661.21489605127	2311.1019621681503
Prevalence	Latvia	Both	All ages	Neck pain	Number	2008	64450.31660287821	79981.43839435419	50600.91591918282
Prevalence	Latvia	Both	All ages	Neck pain	Percent	2008	0.0307623359325498	0.0380847630288138	0.0240910086083297
Prevalence	Latvia	Both	All ages	Neck pain	Rate	2008	2960.77710863452	3674.2598701693696	2324.55077688115
Prevalence	Latvia	Both	All ages	Neck pain	Number	2009	63890.931912642765	79124.27704676283	50204.04069024688
Prevalence	Latvia	Both	All ages	Neck pain	Percent	2009	0.0309182394144521	0.0382368605557019	0.0242031097783179
Prevalence	Latvia	Both	All ages	Neck pain	Rate	2009	2975.42966284772	3684.853451476	2338.02493394239
Prevalence	Latvia	Both	All ages	Neck pain	Number	2010	63262.16257524802	78156.02121842984	49715.375077834455
Prevalence	Latvia	Both	All ages	Neck pain	Percent	2010	0.0310690866380695	0.0384393105608462	0.0243208536151039
Prevalence	Latvia	Both	All ages	Neck pain	Rate	2010	2989.81577478383	3693.71035736024	2349.5847534488303
Prevalence	Latvia	Both	All ages	Neck pain	Number	2011	62616.89262149574	77431.12569120541	49225.01565304828
Prevalence	Latvia	Both	All ages	Neck pain	Percent	2011	0.031215803849159	0.0386513784146849	0.0244754807403594
Prevalence	Latvia	Both	All ages	Neck pain	Rate	2011	3003.15665442594	3713.6592162896104	2360.87143794044
Prevalence	Latvia	Both	All ages	Neck pain	Number	2012	61988.004403352126	76779.09212674783	48796.914736070816
Prevalence	Latvia	Both	All ages	Neck pain	Percent	2012	0.0313487871084724	0.038827711344947	0.0246281347497345
Prevalence	Latvia	Both	All ages	Neck pain	Rate	2012	3014.01127671564	3733.1908280224097	2372.62761882839
Prevalence	Latvia	Both	All ages	Neck pain	Number	2013	61362.74615973645	76042.60205653927	48315.78312440848
Prevalence	Latvia	Both	All ages	Neck pain	Percent	2013	0.0314523898071626	0.0389411011558872	0.0247437657547748
Prevalence	Latvia	Both	All ages	Neck pain	Rate	2013	3021.3126310531497	3744.1035232272698	2378.9203542651
Prevalence	Latvia	Both	All ages	Neck pain	Number	2014	60742.3380825388	75208.15360897478	47828.50283671745
Prevalence	Latvia	Both	All ages	Neck pain	Percent	2014	0.0315197059404092	0.0389937772657835	0.0248110329035153
Prevalence	Latvia	Both	All ages	Neck pain	Rate	2014	3024.75668530105	3745.1038698704397	2381.69270841566
Prevalence	Latvia	Both	All ages	Neck pain	Number	2015	60149.69042277883	74428.01157651251	47364.841406369946
Prevalence	Latvia	Both	All ages	Neck pain	Percent	2015	0.0315584442733613	0.0390169799300204	0.024834121714762
Prevalence	Latvia	Both	All ages	Neck pain	Rate	2015	3025.79610382785	3744.05896125079	2382.6615162684798
Prevalence	Latvia	Both	All ages	Neck pain	Number	2016	59584.90625627856	73684.40347994375	46898.79868686778
Prevalence	Latvia	Both	All ages	Neck pain	Percent	2016	0.0315862243068821	0.0390108437176794	0.0248424937541845
Prevalence	Latvia	Both	All ages	Neck pain	Rate	2016	3026.47936311593	3742.63115488343	2382.11747401679
Prevalence	Latvia	Both	All ages	Neck pain	Number	2017	59024.60619670219	72951.42750401492	46435.19053910216
Prevalence	Latvia	Both	All ages	Neck pain	Percent	2017	0.0316094780577701	0.0390756558910843	0.0248460486628472
Prevalence	Latvia	Both	All ages	Neck pain	Rate	2017	3027.26255906072	3741.54338915819	2381.57478380141
Prevalence	Latvia	Both	All ages	Neck pain	Number	2018	58469.71012621115	72348.46727895588	45981.35453381215
Prevalence	Latvia	Both	All ages	Neck pain	Percent	2018	0.0316322903188692	0.0391444170606086	0.0248574590553933
Prevalence	Latvia	Both	All ages	Neck pain	Rate	2018	3028.6359141706703	3747.53296815166	2381.7594002554997
Prevalence	Latvia	Both	All ages	Neck pain	Number	2019	57939.67888906864	71750.46389391382	45571.8563309485
Prevalence	Latvia	Both	All ages	Neck pain	Percent	2019	0.0316571045172595	0.0392077642044373	0.0248930597895588
Prevalence	Latvia	Both	All ages	Neck pain	Rate	2019	3030.6130249470298	3753.00475584638	2383.69739038447
Prevalence	Latvia	Both	All ages	Neck pain	Number	2020	57406.65977339861	71030.49872296074	45145.93546641716
Prevalence	Latvia	Both	All ages	Neck pain	Percent	2020	0.0316708153759402	0.0391700443916998	0.0249038129190845
Prevalence	Latvia	Both	All ages	Neck pain	Rate	2020	3032.80457910801	3752.5545404253603	2385.06821945615
Prevalence	Latvia	Both	All ages	Neck pain	Number	2021	56742.21681786706	70181.68584316385	44616.782629130816
Prevalence	Latvia	Both	All ages	Neck pain	Percent	2021	0.0316422425674333	0.0391434571140153	0.0248795531067324
Prevalence	Latvia	Both	All ages	Neck pain	Rate	2021	3033.81119362959	3752.3733833349697	2385.50592759664
Prevalence	Latvia	Both	Age-standardized	Neck pain	Percent	1990	0.0249030813075706	0.0308465283409998	0.0191342462573774
Prevalence	Latvia	Both	Age-standardized	Neck pain	Rate	1990	2344.00174294164	2897.8559938338503	1798.92284499676
Prevalence	Latvia	Both	Age-standardized	Neck pain	Percent	1991	0.0249128863448374	0.0308583992855482	0.0191421782815915
Prevalence	Latvia	Both	Age-standardized	Neck pain	Rate	1991	2343.7891639772697	2897.48732216324	1798.7874839969597
Prevalence	Latvia	Both	Age-standardized	Neck pain	Percent	1992	0.0249238015759462	0.030871888865265	0.0191507343334265
Prevalence	Latvia	Both	Age-standardized	Neck pain	Rate	1992	2343.69355681271	2897.38578109535	1798.7723569820103
Prevalence	Latvia	Both	Age-standardized	Neck pain	Percent	1993	0.0249353919100221	0.0308854839183515	0.0191581570591746
Prevalence	Latvia	Both	Age-standardized	Neck pain	Rate	1993	2343.70536307159	2897.3845612579803	1798.71555114606
Prevalence	Latvia	Both	Age-standardized	Neck pain	Percent	1994	0.0249491730757715	0.0309021654960868	0.0191672116892615
Prevalence	Latvia	Both	Age-standardized	Neck pain	Rate	1994	2343.98621106408	2897.7514336002	1798.94418389216
Prevalence	Latvia	Both	Age-standardized	Neck pain	Percent	1995	0.0249631190272745	0.0309178031068382	0.0191759302804039
Prevalence	Latvia	Both	Age-standardized	Neck pain	Rate	1995	2344.37411212103	2898.11540161854	1799.2339573409702
Prevalence	Latvia	Both	Age-standardized	Neck pain	Percent	1996	0.0249736104463831	0.0309251830317269	0.0191839327272893
Prevalence	Latvia	Both	Age-standardized	Neck pain	Rate	1996	2344.45085398645	2898.19248979867	1799.228151546
Prevalence	Latvia	Both	Age-standardized	Neck pain	Percent	1997	0.0249835071943474	0.0309300883174663	0.019191766336681
Prevalence	Latvia	Both	Age-standardized	Neck pain	Rate	1997	2344.33591324683	2898.1044495321003	1799.06767578807
Prevalence	Latvia	Both	Age-standardized	Neck pain	Percent	1998	0.0249927643471697	0.0309340127422666	0.0191996174024422
Prevalence	Latvia	Both	Age-standardized	Neck pain	Rate	1998	2344.09521030487	2897.8639734948497	1798.8011428526102
Prevalence	Latvia	Both	Age-standardized	Neck pain	Percent	1999	0.0250024453295242	0.0309388231681813	0.0192078302691086
Prevalence	Latvia	Both	Age-standardized	Neck pain	Rate	1999	2343.8893177486702	2897.67843817122	1798.5579350664
Prevalence	Latvia	Both	Age-standardized	Neck pain	Percent	2000	0.0250118011235267	0.0309447078257298	0.0192122204650325
Prevalence	Latvia	Both	Age-standardized	Neck pain	Rate	2000	2343.70989605971	2897.55007270615	1798.30457435518
Prevalence	Latvia	Both	Age-standardized	Neck pain	Percent	2001	0.0250197281502106	0.0309485707999853	0.0192162227290795
Prevalence	Latvia	Both	Age-standardized	Neck pain	Rate	2001	2343.50577993877	2897.36034732005	1798.0738812773002
Prevalence	Latvia	Both	Age-standardized	Neck pain	Percent	2002	0.0250277426658396	0.030954882993476	0.0192216672283759
Prevalence	Latvia	Both	Age-standardized	Neck pain	Rate	2002	2343.3325812665303	2897.23033890327	1797.8556498432802
Prevalence	Latvia	Both	Age-standardized	Neck pain	Percent	2003	0.025034855201645	0.0309598188002918	0.0192345716988424
Prevalence	Latvia	Both	Age-standardized	Neck pain	Rate	2003	2343.00667704304	2896.9139788438797	1797.55400967666
Prevalence	Latvia	Both	Age-standardized	Neck pain	Percent	2004	0.0250433866794112	0.0309655366631661	0.0192465052876989
Prevalence	Latvia	Both	Age-standardized	Neck pain	Rate	2004	2342.6746544714697	2896.59142014693	1797.2258619439299
Prevalence	Latvia	Both	Age-standardized	Neck pain	Percent	2005	0.0250553759592478	0.0309746040872633	0.0192569411686336
Prevalence	Latvia	Both	Age-standardized	Neck pain	Rate	2005	2342.44938977913	2896.37526126927	1796.96443581288
Prevalence	Latvia	Both	Age-standardized	Neck pain	Percent	2006	0.0250719503586178	0.0309954219262306	0.0192607879675886
Prevalence	Latvia	Both	Age-standardized	Neck pain	Rate	2006	2342.28530594718	2896.21354802433	1796.80777638465
Prevalence	Latvia	Both	Age-standardized	Neck pain	Percent	2007	0.0250921977915387	0.0310211535741179	0.0192662437035482
Prevalence	Latvia	Both	Age-standardized	Neck pain	Rate	2007	2342.1246622012	2896.08152046004	1796.62800171637
Prevalence	Latvia	Both	Age-standardized	Neck pain	Percent	2008	0.025112510759394	0.0310459815614936	0.0192736090995267
Prevalence	Latvia	Both	Age-standardized	Neck pain	Rate	2008	2341.8271674119696	2895.76024231466	1796.40526216736
Prevalence	Latvia	Both	Age-standardized	Neck pain	Percent	2009	0.0251315253231128	0.0310690778810047	0.0192898351218808
Prevalence	Latvia	Both	Age-standardized	Neck pain	Rate	2009	2341.4632904827404	2895.35947508378	1796.13741383167
Prevalence	Latvia	Both	Age-standardized	Neck pain	Percent	2010	0.0251470042109738	0.0310872282671479	0.0193027517204269
Prevalence	Latvia	Both	Age-standardized	Neck pain	Rate	2010	2341.02019951487	2894.83634961743	1795.79803346993
Prevalence	Latvia	Both	Age-standardized	Neck pain	Percent	2011	0.0251622156992448	0.0311130336441667	0.0193114576749434
Prevalence	Latvia	Both	Age-standardized	Neck pain	Rate	2011	2340.53082407202	2894.29470129267	1795.41716410512
Prevalence	Latvia	Both	Age-standardized	Neck pain	Percent	2012	0.0251804682547828	0.0311424247563987	0.0193221042351855
Prevalence	Latvia	Both	Age-standardized	Neck pain	Rate	2012	2339.99351230842	2893.69006306717	1794.97329720313
Prevalence	Latvia	Both	Age-standardized	Neck pain	Percent	2013	0.0251995875229822	0.0311733486925935	0.0193373733486691
Prevalence	Latvia	Both	Age-standardized	Neck pain	Rate	2013	2339.4006506410497	2893.02871485928	1794.42288860558
Prevalence	Latvia	Both	Age-standardized	Neck pain	Percent	2014	0.025218013706977	0.0312040409958966	0.0193529160429298
Prevalence	Latvia	Both	Age-standardized	Neck pain	Rate	2014	2338.84538526776	2892.4370981782104	1793.9448734036598
Prevalence	Latvia	Both	Age-standardized	Neck pain	Percent	2015	0.0252320489758537	0.0312288184635541	0.0193653638683207
Prevalence	Latvia	Both	Age-standardized	Neck pain	Rate	2015	2338.28045578627	2891.79057441458	1793.4500817651099
Prevalence	Latvia	Both	Age-standardized	Neck pain	Percent	2016	0.0252430300783582	0.0312452226093513	0.0193746984664285
Prevalence	Latvia	Both	Age-standardized	Neck pain	Rate	2016	2337.75159662106	2891.18469677104	1792.9753792990302
Prevalence	Latvia	Both	Age-standardized	Neck pain	Percent	2017	0.025253347487244	0.0312602955325364	0.0193836135178057
Prevalence	Latvia	Both	Age-standardized	Neck pain	Rate	2017	2337.21811160586	2890.57039449996	1792.4653592576299
Prevalence	Latvia	Both	Age-standardized	Neck pain	Percent	2018	0.025262083086407	0.0312737782480047	0.0193907632691209
Prevalence	Latvia	Both	Age-standardized	Neck pain	Rate	2018	2336.66534531209	2889.96036079649	1791.92912386625
Prevalence	Latvia	Both	Age-standardized	Neck pain	Percent	2019	0.0252685880040628	0.0312838485241674	0.0193960090339804
Prevalence	Latvia	Both	Age-standardized	Neck pain	Rate	2019	2336.1101911599803	2889.36394325361	1791.3951180481902
Prevalence	Latvia	Both	Age-standardized	Neck pain	Percent	2020	0.0252554060736355	0.0312324977652306	0.0193969035369983
Prevalence	Latvia	Both	Age-standardized	Neck pain	Rate	2020	2335.53487770908	2888.71423462674	1790.8720969355
Prevalence	Latvia	Both	Age-standardized	Neck pain	Percent	2021	0.0252061576111245	0.0312025212146121	0.0193740557429674
Prevalence	Latvia	Both	Age-standardized	Neck pain	Rate	2021	2335.18680587651	2888.30381303809	1790.51269992287
Prevalence	Latvia	Both	Age-standardized	Other musculoskeletal disorders	Rate	2019	2156.82582771063	2664.38911716418	1741.8403386884802
Prevalence	Latvia	Both	Age-standardized	Other musculoskeletal disorders	Percent	2020	0.023338932312914	0.0291565389785676	0.0187758974369706
Prevalence	Latvia	Both	Age-standardized	Other musculoskeletal disorders	Rate	2020	2158.26759109493	2688.43374405326	1741.23330740872
Prevalence	Latvia	Both	Age-standardized	Other musculoskeletal disorders	Percent	2021	0.0232889264177778	0.0286729805426381	0.0188875079365544
Prevalence	Latvia	Both	Age-standardized	Other musculoskeletal disorders	Rate	2021	2157.6016229551897	2656.42850972501	1745.98768866672
Prevalence	Estonia	Both	Age-standardized	Rheumatoid arthritis	Percent	1990	0.0029603427187809	0.0033581871041009	0.0026388840436402
Prevalence	Estonia	Both	Age-standardized	Rheumatoid arthritis	Rate	1990	279.65190847638	316.59484521548	250.18270903871002
Prevalence	Estonia	Both	Age-standardized	Rheumatoid arthritis	Percent	1991	0.0029641998144631	0.0033429591665151	0.0026443931144956
Prevalence	Estonia	Both	Age-standardized	Rheumatoid arthritis	Rate	1991	279.90161113211	316.07092840203	249.60856601295
Prevalence	Estonia	Both	Age-standardized	Rheumatoid arthritis	Percent	1992	0.0029693990477047	0.00334240407694	0.0026562622522471
Prevalence	Estonia	Both	Age-standardized	Rheumatoid arthritis	Rate	1992	280.27502130022003	315.69246421122	250.11705839072
Prevalence	Estonia	Both	Age-standardized	Rheumatoid arthritis	Percent	1993	0.0029756378313989	0.0033456529972969	0.0026491896769688
Prevalence	Estonia	Both	Age-standardized	Rheumatoid arthritis	Rate	1993	280.74574438650995	316.31171776817	250.63485290095997
Prevalence	Estonia	Both	Age-standardized	Rheumatoid arthritis	Percent	1994	0.0029826917843329	0.0033562477138806	0.0026500168598456
Prevalence	Estonia	Both	Age-standardized	Rheumatoid arthritis	Rate	1994	281.28744891116	316.08694912772	249.84088774683
Prevalence	Estonia	Both	Age-standardized	Rheumatoid arthritis	Percent	1995	0.0029893698673066	0.0033745004457525	0.0026329473909839
Prevalence	Estonia	Both	Age-standardized	Rheumatoid arthritis	Rate	1995	281.78297040319995	316.56151008909	247.94441367807
Prevalence	Estonia	Both	Age-standardized	Rheumatoid arthritis	Percent	1996	0.0029961784426881	0.0033543625104606	0.0026505135119252
Prevalence	Estonia	Both	Age-standardized	Rheumatoid arthritis	Rate	1996	282.27912827783	314.67741738161004	249.31529205235
Prevalence	Estonia	Both	Age-standardized	Rheumatoid arthritis	Percent	1997	0.003004643223531	0.0033367756233413	0.002666553806105
Prevalence	Estonia	Both	Age-standardized	Rheumatoid arthritis	Rate	1997	282.91685122076996	314.42949505942	250.84833441465997
Prevalence	Estonia	Both	Age-standardized	Rheumatoid arthritis	Percent	1998	0.0030155516240242	0.0033341307576735	0.0026885039751773
Prevalence	Estonia	Both	Age-standardized	Rheumatoid arthritis	Rate	1998	283.77024681617996	314.26932478042	252.61853021819
Prevalence	Estonia	Both	Age-standardized	Rheumatoid arthritis	Percent	1999	0.0030277813307592	0.0033446793520366	0.0027070316406386
Prevalence	Estonia	Both	Age-standardized	Rheumatoid arthritis	Rate	1999	284.73601138816997	314.90998025276	254.30257070892
Prevalence	Estonia	Both	Age-standardized	Rheumatoid arthritis	Percent	2000	0.0030406621614484	0.0033865943125262	0.0027156845635199
Prevalence	Estonia	Both	Age-standardized	Rheumatoid arthritis	Rate	2000	285.76085710486	317.9121418526	255.31088167759
Prevalence	Estonia	Both	Age-standardized	Rheumatoid arthritis	Percent	2001	0.0030776962834323	0.0034198059402905	0.0027452886504073
Prevalence	Estonia	Both	Age-standardized	Rheumatoid arthritis	Rate	2001	289.00287782347	320.30545253802	258.18221186581
Prevalence	Estonia	Both	Age-standardized	Rheumatoid arthritis	Percent	2002	0.0031500111270691	0.0034841127154408	0.0028182374101568
Prevalence	Estonia	Both	Age-standardized	Rheumatoid arthritis	Rate	2002	295.46398820803	326.58949026515	263.62073046171
Prevalence	Estonia	Both	Age-standardized	Rheumatoid arthritis	Percent	2003	0.0032433503879685	0.0035924739791057	0.0028925810751781
Prevalence	Estonia	Both	Age-standardized	Rheumatoid arthritis	Rate	2003	303.83741195837996	336.52580638262	270.08408364975
Prevalence	Estonia	Both	Age-standardized	Rheumatoid arthritis	Percent	2004	0.0033434346214271	0.0037115851643629	0.0029578760928392
Prevalence	Estonia	Both	Age-standardized	Rheumatoid arthritis	Rate	2004	312.82711630649	348.01606583937	276.1647949956
Prevalence	Estonia	Both	Age-standardized	Rheumatoid arthritis	Percent	2005	0.003435317189624	0.003846167257409	0.0030230209792182
Prevalence	Estonia	Both	Age-standardized	Rheumatoid arthritis	Rate	2005	321.0892673558	359.37093551803997	282.60210925025
Prevalence	Estonia	Both	Age-standardized	Rheumatoid arthritis	Percent	2006	0.003529310356102	0.0039144744135559	0.0031427676827183
Prevalence	Estonia	Both	Age-standardized	Rheumatoid arthritis	Rate	2006	329.55542269308	365.1797194004	292.66734861727997
Prevalence	Estonia	Both	Age-standardized	Rheumatoid arthritis	Percent	2007	0.0036343855030945	0.0039961085268063	0.0032553277239824
Prevalence	Estonia	Both	Age-standardized	Rheumatoid arthritis	Rate	2007	339.00535686038	373.10205575585996	303.68703654068
Prevalence	Estonia	Both	Age-standardized	Rheumatoid arthritis	Percent	2008	0.0037371780425202	0.0041008900039332	0.0033787975706391
Prevalence	Estonia	Both	Age-standardized	Rheumatoid arthritis	Rate	2008	348.21442515489	382.34466617539	314.31534029279
Prevalence	Estonia	Both	Age-standardized	Rheumatoid arthritis	Percent	2009	0.0038228079759921	0.0042025196704809	0.0034524425862255
Prevalence	Estonia	Both	Age-standardized	Rheumatoid arthritis	Rate	2009	355.83310211782	391.51051238562	320.57569261267
Prevalence	Estonia	Both	Age-standardized	Rheumatoid arthritis	Percent	2010	0.0038770849035581	0.0042993023519125	0.0034968830505503
Prevalence	Estonia	Both	Age-standardized	Rheumatoid arthritis	Rate	2010	360.58529851718004	398.22948401582	324.09055025852996
Prevalence	Estonia	Both	Age-standardized	Rheumatoid arthritis	Percent	2011	0.0039107609701391	0.0043181258527395	0.0035364850952133
Prevalence	Estonia	Both	Age-standardized	Rheumatoid arthritis	Rate	2011	363.43886965824	399.84902000334995	328.51461552455004
Prevalence	Estonia	Both	Age-standardized	Rheumatoid arthritis	Percent	2012	0.0039398788001101	0.0043590334771776	0.0035522570649645
Prevalence	Estonia	Both	Age-standardized	Rheumatoid arthritis	Rate	2012	365.83066871683997	404.86775567967004	330.77472462779997
Prevalence	Estonia	Both	Age-standardized	Rheumatoid arthritis	Percent	2013	0.0039622625695276	0.0044197531440904	0.0035598313808772
Prevalence	Estonia	Both	Age-standardized	Rheumatoid arthritis	Rate	2013	367.59659714904996	409.43734829913996	330.68927376031
Prevalence	Estonia	Both	Age-standardized	Rheumatoid arthritis	Percent	2014	0.0039745442442667	0.0044659991405039	0.0035526522550478
Prevalence	Estonia	Both	Age-standardized	Rheumatoid arthritis	Rate	2014	368.45995545850997	414.36997510647	329.15330002739
Prevalence	Estonia	Both	Age-standardized	Rheumatoid arthritis	Percent	2015	0.0039735472553418	0.0044979306362216	0.0035413734331355
Prevalence	Estonia	Both	Age-standardized	Rheumatoid arthritis	Rate	2015	368.16568620736	418.40182140318007	328.07693778035
Prevalence	Estonia	Both	Age-standardized	Rheumatoid arthritis	Percent	2016	0.0039559200256909	0.0044498758587936	0.0035311156330918
Prevalence	Estonia	Both	Age-standardized	Rheumatoid arthritis	Rate	2016	366.38488920298	412.20023108014993	326.51204634316997
Prevalence	Estonia	Both	Age-standardized	Rheumatoid arthritis	Percent	2017	0.0039263249480877	0.0043978596557163	0.0035115951739503
Prevalence	Estonia	Both	Age-standardized	Rheumatoid arthritis	Rate	2017	363.52228912086	405.55312692319	325.49500705792
Prevalence	Estonia	Both	Age-standardized	Rheumatoid arthritis	Percent	2018	0.0038976721131275	0.0043290759933426	0.0034976528285955
Prevalence	Estonia	Both	Age-standardized	Rheumatoid arthritis	Rate	2018	360.7698150266	402.92521786958997	323.90752217611
Prevalence	Estonia	Both	Age-standardized	Rheumatoid arthritis	Percent	2019	0.0038795411661933	0.0043158817205413	0.0034690623663287
Prevalence	Estonia	Both	Age-standardized	Rheumatoid arthritis	Rate	2019	359.01146700026	399.96563315995	321.10249234864
Prevalence	Estonia	Both	Age-standardized	Rheumatoid arthritis	Percent	2020	0.0038914169273528	0.0043126363673264	0.0034649286844916
Prevalence	Estonia	Both	Age-standardized	Rheumatoid arthritis	Rate	2020	360.105164961	398.73670758181004	321.9855388659
Prevalence	Estonia	Both	Age-standardized	Rheumatoid arthritis	Percent	2021	0.003833572421757	0.0043131209359075	0.0034012406695612
Prevalence	Estonia	Both	Age-standardized	Rheumatoid arthritis	Rate	2021	355.20678245487	399.89517540788	315.78620804663
Prevalence	Belarus	Both	Age-standardized	Rheumatoid arthritis	Percent	1990	0.0008771521788474	0.001044250351484	0.0007301747300935
Prevalence	Belarus	Both	Age-standardized	Rheumatoid arthritis	Rate	1990	82.94749180949	98.64824032653999	69.2554092795
Prevalence	Belarus	Both	Age-standardized	Rheumatoid arthritis	Percent	1991	0.0008950577429973	0.0010552164625632	0.0007484138872047
Prevalence	Belarus	Both	Age-standardized	Rheumatoid arthritis	Rate	1991	84.60811965578	99.8157732012	70.71307762786
Prevalence	Belarus	Both	Age-standardized	Rheumatoid arthritis	Percent	1992	0.0009111056243161	0.0010716529259211	0.0007603956306847
Prevalence	Belarus	Both	Age-standardized	Rheumatoid arthritis	Rate	1992	86.09278462904	101.60195878609001	71.73133467436
Prevalence	Belarus	Both	Age-standardized	Rheumatoid arthritis	Percent	1993	0.0009246665770817	0.0010928256404701	0.0007691824720523
Prevalence	Belarus	Both	Age-standardized	Rheumatoid arthritis	Rate	1993	87.34259158691	103.65332055152	72.88059989064
Prevalence	Belarus	Both	Age-standardized	Rheumatoid arthritis	Percent	1994	0.0009349807003928	0.001102708058742	0.0007784327662886
Prevalence	Belarus	Both	Age-standardized	Rheumatoid arthritis	Rate	1994	88.28645420615	104.65529884366	73.59400770943
Prevalence	Belarus	Both	Age-standardized	Rheumatoid arthritis	Percent	1995	0.0009412934731565	0.0011141373921143	0.0007806489859521
Prevalence	Belarus	Both	Age-standardized	Rheumatoid arthritis	Rate	1995	88.85432226796	105.25245116006	74.03638899925001
Prevalence	Belarus	Both	Age-standardized	Rheumatoid arthritis	Percent	1996	0.0009436842193391	0.0011189827768739	0.0007875394457389
Prevalence	Belarus	Both	Age-standardized	Rheumatoid arthritis	Rate	1996	89.05393128485	105.71988931026	74.51254755586
Prevalence	Belarus	Both	Age-standardized	Rheumatoid arthritis	Percent	1997	0.0009436660379164	0.0011185522780944	0.0007867715811137
Prevalence	Belarus	Both	Age-standardized	Rheumatoid arthritis	Rate	1997	89.02705397677	105.72727611737	74.56815654054
Prevalence	Belarus	Both	Age-standardized	Rheumatoid arthritis	Percent	1998	0.0009429883982746	0.0011138574389282	0.0007857594740323
Prevalence	Belarus	Both	Age-standardized	Rheumatoid arthritis	Rate	1998	88.93675700512999	105.00332786534999	74.42249762851999
Prevalence	Belarus	Both	Age-standardized	Rheumatoid arthritis	Percent	1999	0.0009431780927267	0.0011086425858272	0.0007860919348027
Prevalence	Belarus	Both	Age-standardized	Rheumatoid arthritis	Rate	1999	88.9253663692	104.78933067705002	74.29089256738
Prevalence	Belarus	Both	Age-standardized	Rheumatoid arthritis	Percent	2000	0.0009456155669135	0.0011117665882828	0.0007888496457569
Prevalence	Belarus	Both	Age-standardized	Rheumatoid arthritis	Rate	2000	89.12142282527999	104.90084971159	74.38425716458
Prevalence	Belarus	Both	Age-standardized	Rheumatoid arthritis	Percent	2001	0.0009527106484504	0.0011179318118119	0.0007945529653938
Prevalence	Belarus	Both	Age-standardized	Rheumatoid arthritis	Rate	2001	89.74375902195	105.54539115981	75.01591505619
Prevalence	Belarus	Both	Age-standardized	Rheumatoid arthritis	Percent	2002	0.0009646635593202	0.0011310984772229	0.0008063327563461
Prevalence	Belarus	Both	Age-standardized	Rheumatoid arthritis	Rate	2002	90.8056280244	106.57602142751	76.10589091383
Prevalence	Belarus	Both	Age-standardized	Rheumatoid arthritis	Percent	2003	0.0009799045759515	0.0011501653452264	0.0008209859080418
Prevalence	Belarus	Both	Age-standardized	Rheumatoid arthritis	Rate	2003	92.16733962834	108.26089794448	77.42528832324
Prevalence	Belarus	Both	Age-standardized	Rheumatoid arthritis	Percent	2004	0.0009965813355516	0.0011704901135192	0.0008371283165709
Prevalence	Belarus	Both	Age-standardized	Rheumatoid arthritis	Rate	2004	93.65815307013999	110.08687019218	78.91136925963
Prevalence	Belarus	Both	Age-standardized	Rheumatoid arthritis	Percent	2005	0.0010129353626276	0.0011924024337813	0.0008511493641148
Prevalence	Belarus	Both	Age-standardized	Rheumatoid arthritis	Rate	2005	95.12613039402	111.89478283817999	80.19130907879
Prevalence	Belarus	Both	Age-standardized	Rheumatoid arthritis	Percent	2006	0.0010291807991107	0.0012056839738598	0.0008653881510218
Prevalence	Belarus	Both	Age-standardized	Rheumatoid arthritis	Rate	2006	96.58381351205	113.43306406318	81.58890795761
Prevalence	Belarus	Both	Age-standardized	Rheumatoid arthritis	Percent	2007	0.0010463798489011	0.0012252236715656	0.0008841200821485
Prevalence	Belarus	Both	Age-standardized	Rheumatoid arthritis	Rate	2007	98.11791467500998	114.96536063145	83.09849797205
Prevalence	Belarus	Both	Age-standardized	Rheumatoid arthritis	Percent	2008	0.0010653266629789	0.0012501098389257	0.0008981865479434
Prevalence	Belarus	Both	Age-standardized	Rheumatoid arthritis	Rate	2008	99.80337952356999	117.11625523637001	84.30994326208
Prevalence	Belarus	Both	Age-standardized	Rheumatoid arthritis	Percent	2009	0.0010861685098645	0.0012741160952669	0.0009159060588441
Prevalence	Belarus	Both	Age-standardized	Rheumatoid arthritis	Rate	2009	101.66572161567	119.69111043723001	85.90903190523
Prevalence	Belarus	Both	Age-standardized	Rheumatoid arthritis	Percent	2010	0.0011090645602039	0.0013014639662838	0.000935671769174
Prevalence	Belarus	Both	Age-standardized	Rheumatoid arthritis	Rate	2010	103.72314240902	122.6535183705	87.94063421857
Prevalence	Belarus	Both	Age-standardized	Rheumatoid arthritis	Percent	2011	0.0011376840313233	0.0013332034008044	0.0009586916711182
Prevalence	Belarus	Both	Age-standardized	Rheumatoid arthritis	Rate	2011	106.30663513973	125.41279542084001	89.90508425904
Prevalence	Belarus	Both	Age-standardized	Rheumatoid arthritis	Percent	2012	0.0011722122729222	0.0013718051254649	0.0009866412206126
Prevalence	Belarus	Both	Age-standardized	Rheumatoid arthritis	Rate	2012	109.41596578081	128.2831338623	92.29496764372
Prevalence	Belarus	Both	Age-standardized	Rheumatoid arthritis	Percent	2013	0.0012090470415366	0.0014183206229997	0.0010157243556967
Prevalence	Belarus	Both	Age-standardized	Rheumatoid arthritis	Rate	2013	112.72992235499999	131.77784200576	95.06186008718
Prevalence	Belarus	Both	Age-standardized	Rheumatoid arthritis	Percent	2014	0.0012443727427779	0.0014675343428514	0.0010445251666976
Prevalence	Belarus	Both	Age-standardized	Rheumatoid arthritis	Rate	2014	115.90460983755	136.91857424804002	97.80635405240001
Prevalence	Belarus	Both	Age-standardized	Rheumatoid arthritis	Percent	2015	0.0012741138663524	0.001501924191881	0.0010668878835169
Prevalence	Belarus	Both	Age-standardized	Rheumatoid arthritis	Rate	2015	118.57968746705	140.59079041511	99.96103215283
Prevalence	Belarus	Both	Age-standardized	Rheumatoid arthritis	Percent	2016	0.0013004819826381	0.0015290831831054	0.0010911459136354
Prevalence	Belarus	Both	Age-standardized	Rheumatoid arthritis	Rate	2016	120.96466811756001	142.75388593933	101.74905336103001
Prevalence	Belarus	Both	Age-standardized	Rheumatoid arthritis	Percent	2017	0.0013258184383908	0.0015567395910101	0.0011149769346926
Prevalence	Belarus	Both	Age-standardized	Rheumatoid arthritis	Rate	2017	123.26196968454	144.51834853388002	103.71194979423
Prevalence	Belarus	Both	Age-standardized	Rheumatoid arthritis	Percent	2018	0.0013472810425066	0.001587951989042	0.0011281365894519
Prevalence	Belarus	Both	Age-standardized	Rheumatoid arthritis	Rate	2018	125.20608942818001	148.40895974053998	105.34074144524
Prevalence	Belarus	Both	Age-standardized	Rheumatoid arthritis	Percent	2019	0.0013614223561615	0.0016235993179033	0.0011370166353605
Prevalence	Belarus	Both	Age-standardized	Rheumatoid arthritis	Rate	2019	126.47580999618	151.47876363246002	105.70896622030001
Prevalence	Belarus	Both	Age-standardized	Rheumatoid arthritis	Percent	2020	0.0013663021655029	0.001621198031708	0.001146152431007
Prevalence	Belarus	Both	Age-standardized	Rheumatoid arthritis	Rate	2020	127.05281420287	150.1223253822	106.29071997352
Prevalence	Belarus	Both	Age-standardized	Rheumatoid arthritis	Percent	2021	0.0013685004406912	0.001636229473796	0.0011564328601423
Prevalence	Belarus	Both	Age-standardized	Rheumatoid arthritis	Rate	2021	127.43659432184	151.78823333964002	107.81741615322001
Prevalence	Latvia	Both	Age-standardized	Gout	Percent	1990	0.0038739828363209	0.0048321509452086	0.0030868974733946
Prevalence	Latvia	Both	Age-standardized	Gout	Rate	1990	364.62895032971	455.09337206359	290.91517271095
Prevalence	Latvia	Both	Age-standardized	Gout	Percent	1991	0.0038914586519195	0.0048568348671579	0.0031210926338506
Prevalence	Latvia	Both	Age-standardized	Gout	Rate	1991	366.09700018256	456.56003464455	292.81156540522
Prevalence	Latvia	Both	Age-standardized	Gout	Percent	1992	0.0039079257292775	0.0048668759497258	0.0031406583966282
Prevalence	Latvia	Both	Age-standardized	Gout	Rate	1992	367.4707786242	458.36993466786	294.42572421215
Prevalence	Latvia	Both	Age-standardized	Gout	Percent	1993	0.0039220503668646	0.0048884487848454	0.0031545244745765
Prevalence	Latvia	Both	Age-standardized	Gout	Rate	1993	368.63000495912	460.22825674715006	295.79233437831
Prevalence	Latvia	Both	Age-standardized	Gout	Percent	1994	0.0039312444754704	0.0049044345999641	0.0031569554645419
Prevalence	Latvia	Both	Age-standardized	Gout	Rate	1994	369.33488999668	461.27032576464995	296.69137827262
Prevalence	Latvia	Both	Age-standardized	Gout	Percent	1995	0.0039367014481693	0.0049277928348602	0.0031695128539972
Prevalence	Latvia	Both	Age-standardized	Gout	Rate	1995	369.70261835801	462.47421770444004	297.21564490142
Prevalence	Latvia	Both	Age-standardized	Gout	Percent	1996	0.0039453542273547	0.0049122084742279	0.0031769669609446
Prevalence	Latvia	Both	Age-standardized	Gout	Rate	1996	370.37175567626	462.70650640816996	297.38652487913004
Prevalence	Latvia	Both	Age-standardized	Gout	Percent	1997	0.0039579460124039	0.0049196933486298	0.0031801819283522
Prevalence	Latvia	Both	Age-standardized	Gout	Rate	1997	371.38827684275	462.99963615400003	297.65833420942
Prevalence	Latvia	Both	Age-standardized	Gout	Percent	1998	0.0039731140739444	0.0049487882689339	0.0031891272994158
Prevalence	Latvia	Both	Age-standardized	Gout	Rate	1998	372.63493408098	462.97586656481	297.89679206196
Prevalence	Latvia	Both	Age-standardized	Gout	Percent	1999	0.0039892891555031	0.0049823249632633	0.0031924913119173
Prevalence	Latvia	Both	Age-standardized	Gout	Rate	1999	373.97397548460003	466.92423773675	297.98932239826
Prevalence	Latvia	Both	Age-standardized	Gout	Percent	2000	0.0040048170246123	0.0050178370713832	0.003191433180811
Prevalence	Latvia	Both	Age-standardized	Gout	Rate	2000	375.26034259583	469.30188254427	298.13472057592
Prevalence	Latvia	Both	Age-standardized	Gout	Percent	2001	0.0040259318659185	0.00500786947515	0.0032115149882031
Prevalence	Latvia	Both	Age-standardized	Gout	Rate	2001	377.08497559001	469.62626290775995	300.31144627447003
Prevalence	Latvia	Both	Age-standardized	Gout	Percent	2002	0.0040541970359669	0.0050484900183325	0.0032413009728456
Prevalence	Latvia	Both	Age-standardized	Gout	Rate	2002	379.58110130286	472.47505616321996	303.29609925259
Prevalence	Latvia	Both	Age-standardized	Gout	Percent	2003	0.0040877736352291	0.0050744007422562	0.003259622523411
Prevalence	Latvia	Both	Age-standardized	Gout	Rate	2003	382.56100083863	476.02526827606005	304.63809648716
Prevalence	Latvia	Both	Age-standardized	Gout	Percent	2004	0.0041216596662576	0.0051169919813796	0.0032751254941882
Prevalence	Latvia	Both	Age-standardized	Gout	Rate	2004	385.54430455869004	477.72779937742	304.09939928836997
Prevalence	Latvia	Both	Age-standardized	Gout	Percent	2005	0.0041482215784447	0.0051503519006884	0.003266798783601
Prevalence	Latvia	Both	Age-standardized	Gout	Rate	2005	387.80406868887	480.7874156011	305.11315808171
Prevalence	Latvia	Both	Age-standardized	Gout	Percent	2006	0.0041725900342017	0.0051718325831799	0.0033098026824365
Prevalence	Latvia	Both	Age-standardized	Gout	Rate	2006	389.79834696586	482.03671711577	307.7965408855
Prevalence	Latvia	Both	Age-standardized	Gout	Percent	2007	0.0041993951317334	0.0052092608950819	0.0033384357203053
Prevalence	Latvia	Both	Age-standardized	Gout	Rate	2007	391.96044728408	485.67098061305995	311.35932919361
Prevalence	Latvia	Both	Age-standardized	Gout	Percent	2008	0.0042286183471349	0.0052495812832009	0.0033640466636463
Prevalence	Latvia	Both	Age-standardized	Gout	Rate	2008	394.32030540778	488.27428123283	314.05149616254
Prevalence	Latvia	Both	Age-standardized	Gout	Percent	2009	0.0042569161155909	0.0052611944773133	0.0033788479460798
Prevalence	Latvia	Both	Age-standardized	Gout	Rate	2009	396.59880141003003	489.89152504528005	314.44975472556
Prevalence	Latvia	Both	Age-standardized	Gout	Percent	2010	0.0042805099463952	0.0052943763711158	0.0033681823865455
Prevalence	Latvia	Both	Age-standardized	Gout	Rate	2010	398.47764063292	494.67699819256995	314.61011322139
Prevalence	Latvia	Both	Age-standardized	Gout	Percent	2011	0.0043031043636036	0.0053513512814105	0.0033894870473393
Prevalence	Latvia	Both	Age-standardized	Gout	Rate	2011	400.25456786728	498.05542055331995	316.09128235466
Prevalence	Latvia	Both	Age-standardized	Gout	Percent	2012	0.0043275365818868	0.0054072540753792	0.0034142911449363
Prevalence	Latvia	Both	Age-standardized	Gout	Rate	2012	402.14229910119	501.30392480390003	317.94149031483
Prevalence	Latvia	Both	Age-standardized	Gout	Percent	2013	0.0043540330897207	0.0054575855119803	0.0034600519583891
Prevalence	Latvia	Both	Age-standardized	Gout	Rate	2013	404.19436417943996	503.47034765463	321.89765254239
Prevalence	Latvia	Both	Age-standardized	Gout	Percent	2014	0.0043799132799562	0.0054909891581852	0.0034879887073243
Prevalence	Latvia	Both	Age-standardized	Gout	Rate	2014	406.20271188802	508.13377796096	324.78256691417
Prevalence	Latvia	Both	Age-standardized	Gout	Percent	2015	0.0044035082279729	0.0055526930027362	0.003505327355391
Prevalence	Latvia	Both	Age-standardized	Gout	Rate	2015	408.06474646946003	512.55236378426	325.18890478093
Prevalence	Latvia	Both	Age-standardized	Gout	Percent	2016	0.0044296945301774	0.005540400870235	0.0035442944148899
Prevalence	Latvia	Both	Age-standardized	Gout	Rate	2016	410.22323167527003	511.53995460271994	328.41068769909
Prevalence	Latvia	Both	Age-standardized	Gout	Percent	2017	0.0044598209987765	0.0055450966607016	0.0035807128370186
Prevalence	Latvia	Both	Age-standardized	Gout	Rate	2017	412.7533870523	514.09317620381	332.00499919508
Prevalence	Latvia	Both	Age-standardized	Gout	Percent	2018	0.0044913140433467	0.0055898404715089	0.0035906386234033
Prevalence	Latvia	Both	Age-standardized	Gout	Rate	2018	415.42909710643	517.89454126521	332.0078592976
Prevalence	Latvia	Both	Age-standardized	Gout	Percent	2019	0.0045198883075114	0.0056058132178672	0.0036111753196173
Prevalence	Latvia	Both	Age-standardized	Gout	Rate	2019	417.86813584824	520.72997605239	332.40656772403
Prevalence	Latvia	Both	Age-standardized	Gout	Percent	2020	0.0045491503080628	0.0057319351990062	0.003593714774594
Prevalence	Latvia	Both	Age-standardized	Gout	Rate	2020	420.68313189224	529.5116204915	330.78464606954
Prevalence	Latvia	Both	Age-standardized	Gout	Percent	2021	0.0045563723512249	0.0057297448877276	0.0036522936514276
Prevalence	Latvia	Both	Age-standardized	Gout	Rate	2021	422.11057591187006	532.0286577282	339.61418457536996
Prevalence	Austria	Both	All ages	Neck pain	Number	1990	349706.42715689	435280.9082304711	274683.97813748766
Prevalence	Austria	Both	All ages	Neck pain	Percent	1990	0.0473535138509253	0.0591754142976688	0.0371124454012115
Prevalence	Austria	Both	All ages	Neck pain	Rate	1990	4501.76365417219	5603.36219141859	3536.0012088311096
Prevalence	Austria	Both	All ages	Neck pain	Number	1991	351541.0134380746	436605.0172669976	276324.79941204266
Prevalence	Austria	Both	All ages	Neck pain	Percent	1991	0.0474508390320308	0.0592324902518217	0.0372084324489051
Prevalence	Austria	Both	All ages	Neck pain	Rate	1991	4509.54494075255	5600.74037298752	3544.67630677337
Prevalence	Austria	Both	All ages	Neck pain	Number	1992	353667.5985279172	438682.5901721155	278029.6574572617
Prevalence	Austria	Both	All ages	Neck pain	Percent	1992	0.0475984409881968	0.0593148715940269	0.0373282988771628
Prevalence	Austria	Both	All ages	Neck pain	Rate	1992	4521.94710234412	5608.937532684459	3554.8503994644298
Prevalence	Austria	Both	All ages	Neck pain	Number	1993	355878.1520087816	441347.2953598048	279530.28891673
Prevalence	Austria	Both	All ages	Neck pain	Percent	1993	0.0477558007289486	0.0594144226028536	0.0374380038277973
Prevalence	Austria	Both	All ages	Neck pain	Rate	1993	4535.65443160819	5624.95563376871	3562.6036230024097
Prevalence	Austria	Both	All ages	Neck pain	Number	1994	358122.4419561973	443951.0117080619	281124.3310239526
Prevalence	Austria	Both	All ages	Neck pain	Percent	1994	0.0479170592350992	0.0595469078070652	0.0375617786548409
Prevalence	Austria	Both	All ages	Neck pain	Rate	1994	4550.53265012604	5641.1253168019	3572.14543741385
Prevalence	Austria	Both	All ages	Neck pain	Number	1995	360447.98302143055	446981.193240044	283147.50763202977
Prevalence	Austria	Both	All ages	Neck pain	Percent	1995	0.0480837498818944	0.0597734947220986	0.0377095269768867
Prevalence	Austria	Both	All ages	Neck pain	Rate	1995	4566.82287899546	5663.18591286987	3587.43723614515
Prevalence	Austria	Both	All ages	Neck pain	Number	1996	370793.6620559124	448649.1654220659	299751.16466172814
Prevalence	Austria	Both	All ages	Neck pain	Percent	1996	0.0493062965478059	0.0597636644600748	0.039835700788626
Prevalence	Austria	Both	All ages	Neck pain	Rate	1996	4683.99495925235	5667.49285211042	3786.5613358133396
Prevalence	Austria	Both	All ages	Neck pain	Number	1997	392560.5326151765	461137.82175017	329658.564087094
Prevalence	Austria	Both	All ages	Neck pain	Percent	1997	0.0520294002500859	0.0610904151584631	0.0436602982392693
Prevalence	Austria	Both	All ages	Neck pain	Rate	1997	4944.17091057796	5807.87933233086	4151.94128692524
Prevalence	Austria	Both	All ages	Neck pain	Number	1998	418757.6585452608	475711.8761665516	362992.8240527192
Prevalence	Austria	Both	All ages	Neck pain	Percent	1998	0.0553148689844583	0.062938701696335	0.0478512129424049
Prevalence	Austria	Both	All ages	Neck pain	Rate	1998	5258.5379586952195	5973.73900435437	4558.27255947102
Prevalence	Austria	Both	All ages	Neck pain	Number	1999	441996.6621301753	491608.59418392	392494.6249273021
Prevalence	Austria	Both	All ages	Neck pain	Percent	1999	0.0581717031989253	0.0649180739843905	0.0516589411128791
Prevalence	Austria	Both	All ages	Neck pain	Rate	1999	5532.82516474434	6153.85733457033	4913.16863652038
Prevalence	Austria	Both	All ages	Neck pain	Number	2000	454547.1001317109	498519.7288863239	406137.773565592
Prevalence	Austria	Both	All ages	Neck pain	Percent	2000	0.05957151080154	0.065422779832937	0.05321089636072
Prevalence	Austria	Both	All ages	Neck pain	Rate	2000	5669.12895749502	6217.5572786474895	5065.36597018459
Prevalence	Austria	Both	All ages	Neck pain	Number	2001	459261.943716747	503501.0754932615	410367.6500073996
Prevalence	Austria	Both	All ages	Neck pain	Percent	2001	0.0598982274909078	0.0657464866008804	0.0535074651951633
Prevalence	Austria	Both	All ages	Neck pain	Rate	2001	5703.75566990364	6253.17893946488	5096.51810366056
Prevalence	Austria	Both	All ages	Neck pain	Number	2002	464404.01244550914	509097.3204862173	415000.9349015551
Prevalence	Austria	Both	All ages	Neck pain	Percent	2002	0.0602242405794884	0.0661398634040611	0.0538168009584313
Prevalence	Austria	Both	All ages	Neck pain	Rate	2002	5738.32619874749	6290.571169862549	5127.88579217911
Prevalence	Austria	Both	All ages	Neck pain	Number	2003	469639.8844204133	514975.9968009204	419675.651228832
Prevalence	Austria	Both	All ages	Neck pain	Percent	2003	0.0605274429835661	0.066451744351352	0.0541029154328366
Prevalence	Austria	Both	All ages	Neck pain	Rate	2003	5770.27224990245	6327.29843074	5156.38225069839
Prevalence	Austria	Both	All ages	Neck pain	Number	2004	474844.5030814585	520595.54042145633	424266.6510087941
Prevalence	Austria	Both	All ages	Neck pain	Percent	2004	0.0607941577093934	0.0667072684427178	0.0543312955566154
Prevalence	Austria	Both	All ages	Neck pain	Rate	2004	5798.31834772429	6356.9835055063195	5180.71303533615
Prevalence	Austria	Both	All ages	Neck pain	Number	2005	479866.02289008256	526135.6426767175	428676.99783509446
Prevalence	Austria	Both	All ages	Neck pain	Percent	2005	0.0610463210220962	0.0669692781444239	0.0545412436166083
Prevalence	Austria	Both	All ages	Neck pain	Rate	2005	5824.81685358161	6386.457078740331	5203.46280550181
Prevalence	Austria	Both	All ages	Neck pain	Number	2006	475582.11545610544	528593.8424343735	422441.0929213491
Prevalence	Austria	Both	All ages	Neck pain	Percent	2006	0.0601946867428093	0.066965558395511	0.0534960796934821
Prevalence	Austria	Both	All ages	Neck pain	Rate	2006	5746.07740435271	6386.5755994192	5104.017034739531
Prevalence	Austria	Both	All ages	Neck pain	Number	2007	458268.8955514774	522356.1722969059	398978.8003418717
Prevalence	Austria	Both	All ages	Neck pain	Percent	2007	0.0577688288393932	0.0658533153939702	0.0501380251348197
Prevalence	Austria	Both	All ages	Neck pain	Rate	2007	5516.98962465578	6288.521020980389	4803.2103494496405
Prevalence	Austria	Both	All ages	Neck pain	Number	2008	436031.5240545995	511205.3876682612	366804.66482371424
Prevalence	Austria	Both	All ages	Neck pain	Percent	2008	0.0547865519256555	0.0642174957477489	0.0460444098707169
Prevalence	Austria	Both	All ages	Neck pain	Rate	2008	5234.22613077669	6136.63107072043	4403.210446019621
Prevalence	Austria	Both	All ages	Neck pain	Number	2009	417197.1736637442	509216.9180020113	337123.1710318086
Prevalence	Austria	Both	All ages	Neck pain	Percent	2009	0.0522849492845797	0.0638952247986769	0.0422407239319558
Prevalence	Austria	Both	All ages	Neck pain	Rate	2009	4996.76646840811	6098.88604631189	4037.72092208098
Prevalence	Austria	Both	All ages	Neck pain	Number	2010	410884.4728219616	514010.5253695946	323204.8326729107
Prevalence	Austria	Both	All ages	Neck pain	Percent	2010	0.0513478790447203	0.0642110908640029	0.0402908199951181
Prevalence	Austria	Both	All ages	Neck pain	Rate	2010	4908.28965500976	6140.1992801293	3860.8977500714595
Prevalence	Austria	Both	All ages	Neck pain	Number	2011	414045.86800504464	518144.7731526661	326057.60306078126
Prevalence	Austria	Both	All ages	Neck pain	Percent	2011	0.0515490509762394	0.0644206426183574	0.0405142398107115
Prevalence	Austria	Both	All ages	Neck pain	Rate	2011	4928.10387445831	6167.121716265659	3880.83992887678
Prevalence	Austria	Both	All ages	Neck pain	Number	2012	417509.7828094803	523163.2743618488	328577.8236899445
Prevalence	Austria	Both	All ages	Neck pain	Percent	2012	0.0517095360684923	0.0646714348058064	0.0406776539702568
Prevalence	Austria	Both	All ages	Neck pain	Rate	2012	4943.76851865522	6194.82041475163	3890.7176970937
Prevalence	Austria	Both	All ages	Neck pain	Number	2013	421412.80775819614	528560.8899111336	330879.2895456747
Prevalence	Austria	Both	All ages	Neck pain	Percent	2013	0.0518376032439403	0.064933813456389	0.0407188720303962
Prevalence	Austria	Both	All ages	Neck pain	Rate	2013	4955.8543152824295	6215.92585448577	3891.17161306929
Prevalence	Austria	Both	All ages	Neck pain	Number	2014	425649.1787148416	534216.4498949815	333715.37209430616
Prevalence	Austria	Both	All ages	Neck pain	Percent	2014	0.0519180286349128	0.0651208402400684	0.0407405805465678
Prevalence	Austria	Both	All ages	Neck pain	Rate	2014	4962.71150044132	6228.51458946399	3890.8406212994696
Prevalence	Austria	Both	All ages	Neck pain	Number	2015	429897.3442722683	539648.7638063352	336707.70841636905
Prevalence	Austria	Both	All ages	Neck pain	Percent	2015	0.0519381704446879	0.0651637020513775	0.0406987747126482
Prevalence	Austria	Both	All ages	Neck pain	Rate	2015	4963.19076071854	6230.27751681221	3887.31079579884
Prevalence	Austria	Both	All ages	Neck pain	Number	2016	433634.54406308674	544280.6128401349	339416.04296521936
Prevalence	Austria	Both	All ages	Neck pain	Percent	2016	0.0519360126236429	0.0651501987441935	0.0406623117666625
Prevalence	Austria	Both	All ages	Neck pain	Rate	2016	4961.0334278152295	6226.88932738448	3883.11853412271
Prevalence	Austria	Both	All ages	Neck pain	Number	2017	436510.5689950272	548063.8365496928	341559.1943281836
Prevalence	Austria	Both	All ages	Neck pain	Percent	2017	0.0519564505031967	0.0651826172457538	0.0406656817622385
Prevalence	Austria	Both	All ages	Neck pain	Rate	2017	4961.2419585208	6229.12134315171	3882.05447148944
Prevalence	Austria	Both	All ages	Neck pain	Number	2018	439221.91291390336	550452.645371583	343564.01096994395
Prevalence	Austria	Both	All ages	Neck pain	Percent	2018	0.0519776058853433	0.0650891678690478	0.0406487208806099
Prevalence	Austria	Both	All ages	Neck pain	Rate	2018	4962.18382065413	6218.83182644068	3881.47250050404
Prevalence	Austria	Both	All ages	Neck pain	Number	2019	441784.5889290824	552709.7990783991	345541.56968261034
Prevalence	Austria	Both	All ages	Neck pain	Percent	2019	0.0519932388047118	0.0649903431834071	0.0406173537269342
Prevalence	Austria	Both	All ages	Neck pain	Rate	2019	4963.48300955086	6209.73606976201	3882.18546593187
Prevalence	Austria	Both	All ages	Neck pain	Number	2020	444055.5371316509	554896.8294979192	347593.9041655023
Prevalence	Austria	Both	All ages	Neck pain	Percent	2020	0.0519666832537694	0.0648862902226928	0.0405922172208573
Prevalence	Austria	Both	All ages	Neck pain	Rate	2020	4964.91296573236	6204.2114849278605	3886.3910869085403
Prevalence	Austria	Both	All ages	Neck pain	Number	2021	446203.8390339335	557071.8469292913	349439.2531457895
Prevalence	Austria	Both	All ages	Neck pain	Percent	2021	0.0519871104579187	0.0648609755483971	0.0405869107109302
Prevalence	Austria	Both	All ages	Neck pain	Rate	2021	4967.58365744287	6201.87627434781	3890.30432134864
Prevalence	Austria	Both	Age-standardized	Neck pain	Percent	1990	0.0408073544756834	0.0506615807453708	0.0316980594447631
Prevalence	Austria	Both	Age-standardized	Neck pain	Rate	1990	3771.32106537637	4665.7247182439	2932.38115607593
Prevalence	Austria	Both	Age-standardized	Neck pain	Percent	1991	0.0408101179280017	0.0506599151176959	0.0317085331669427
Prevalence	Austria	Both	Age-standardized	Neck pain	Rate	1991	3769.94121478431	4664.12112602398	2930.9903028252998
Prevalence	Austria	Both	Age-standardized	Neck pain	Percent	1992	0.0408142542901685	0.0506597363383768	0.0317158742458521
Prevalence	Austria	Both	Age-standardized	Neck pain	Rate	1992	3768.75151211656	4662.7211727164195	2929.81858068998
Prevalence	Austria	Both	Age-standardized	Neck pain	Percent	1993	0.0408190501469945	0.0506606757951269	0.0317199460848054
Prevalence	Austria	Both	Age-standardized	Neck pain	Rate	1993	3767.6947818281596	4661.46354166649	2928.83500162264
Prevalence	Austria	Both	Age-standardized	Neck pain	Percent	1994	0.0408223847320197	0.0506598656147265	0.0317196254170448
Prevalence	Austria	Both	Age-standardized	Neck pain	Rate	1994	3766.6782067776303	4660.25697487477	2927.90870831587
Prevalence	Austria	Both	Age-standardized	Neck pain	Percent	1995	0.0408239684016928	0.0506568459743669	0.0317163854761566
Prevalence	Austria	Both	Age-standardized	Neck pain	Rate	1995	3765.69029845336	4659.09140142826	2927.0544641667702
Prevalence	Austria	Both	Age-standardized	Neck pain	Percent	1996	0.0415804013357424	0.0499710602594349	0.0334200233171129
Prevalence	Austria	Both	Age-standardized	Neck pain	Rate	1996	3834.29782197987	4603.209389350401	3078.05985922966
Prevalence	Austria	Both	Age-standardized	Neck pain	Percent	1997	0.0433804768396678	0.0505821352577293	0.0363456795563202
Prevalence	Austria	Both	Age-standardized	Neck pain	Rate	1997	3998.7911855118496	4657.428892581101	3352.6703181701296
Prevalence	Austria	Both	Age-standardized	Neck pain	Percent	1998	0.0455266432804891	0.0517442842650924	0.0395001680471958
Prevalence	Austria	Both	Age-standardized	Neck pain	Rate	1998	4195.02671080709	4761.2597498114	3644.78374319333
Prevalence	Austria	Both	Age-standardized	Neck pain	Percent	1999	0.0473215988031833	0.0527000604450959	0.0420934278198171
Prevalence	Austria	Both	Age-standardized	Neck pain	Rate	1999	4358.9933944083805	4846.28564563291	3875.14716166164
Prevalence	Austria	Both	Age-standardized	Neck pain	Percent	2000	0.0480693075156183	0.0528401887106825	0.0429539452709822
Prevalence	Austria	Both	Age-standardized	Neck pain	Rate	2000	4426.893028776651	4869.02983618694	3956.36824577528
Prevalence	Austria	Both	Age-standardized	Neck pain	Percent	2001	0.0480624580373285	0.0528276389307384	0.0429359471716227
Prevalence	Austria	Both	Age-standardized	Neck pain	Rate	2001	4425.75388028648	4867.73288562062	3955.37358444073
Prevalence	Austria	Both	Age-standardized	Neck pain	Percent	2002	0.0480513064063385	0.0528100348778599	0.0429130501100625
Prevalence	Austria	Both	Age-standardized	Neck pain	Rate	2002	4424.5055121531495	4866.39925884887	3954.3101623540097
Prevalence	Austria	Both	Age-standardized	Neck pain	Percent	2003	0.0480398713987053	0.0527924916937977	0.0428903805132921
Prevalence	Austria	Both	Age-standardized	Neck pain	Rate	2003	4423.39563264525	4865.23592475041	3953.4223955038096
Prevalence	Austria	Both	Age-standardized	Neck pain	Percent	2004	0.0480292351822578	0.0527761181169324	0.0428750576942175
Prevalence	Austria	Both	Age-standardized	Neck pain	Rate	2004	4422.3124997422	4864.12572493086	3952.6046035878603
Prevalence	Austria	Both	Age-standardized	Neck pain	Percent	2005	0.0480197305465654	0.0527622982328461	0.0428626792117043
Prevalence	Austria	Both	Age-standardized	Neck pain	Rate	2005	4421.20625453463	4863.03717401963	3951.7777835514203
Prevalence	Austria	Both	Age-standardized	Neck pain	Percent	2006	0.047267273746347	0.0526118519070256	0.0420783351417451
Prevalence	Austria	Both	Age-standardized	Neck pain	Rate	2006	4351.55852220657	4838.2055940930295	3867.3919562356195
Prevalence	Austria	Both	Age-standardized	Neck pain	Percent	2007	0.0454849863354045	0.0517089756974567	0.0394394320665958
Prevalence	Austria	Both	Age-standardized	Neck pain	Rate	2007	4186.97069904795	4754.26202654016	3637.9631312540196
Prevalence	Austria	Both	Age-standardized	Neck pain	Percent	2008	0.0433633663728207	0.0505817056473435	0.036348970759894
Prevalence	Austria	Both	Age-standardized	Neck pain	Rate	2008	3991.0579096328697	4650.39352907523	3345.1313839106397
Prevalence	Austria	Both	Age-standardized	Neck pain	Percent	2009	0.0415896292549583	0.0499216482854066	0.0333991778150336
Prevalence	Austria	Both	Age-standardized	Neck pain	Rate	2009	3827.05763960789	4594.44311285313	3074.0193755362798
Prevalence	Austria	Both	Age-standardized	Neck pain	Percent	2010	0.0408516118799138	0.0506237522744051	0.03178052955819
Prevalence	Austria	Both	Age-standardized	Neck pain	Rate	2010	3758.23228223502	4650.78689786043	2921.84307952712
Prevalence	Austria	Both	Age-standardized	Neck pain	Percent	2011	0.0408635030913816	0.050638403865408	0.0317974759883097
Prevalence	Austria	Both	Age-standardized	Neck pain	Rate	2011	3758.04565938134	4650.64121019553	2921.67410024671
Prevalence	Austria	Both	Age-standardized	Neck pain	Percent	2012	0.0408776445837817	0.0506550618354422	0.0318165765823779
Prevalence	Austria	Both	Age-standardized	Neck pain	Rate	2012	3757.70756347808	4650.28261457062	2921.31174659569
Prevalence	Austria	Both	Age-standardized	Neck pain	Percent	2013	0.0408908149303352	0.0506713556202245	0.0318340671809584
Prevalence	Austria	Both	Age-standardized	Neck pain	Rate	2013	3757.14339842758	4649.64814908324	2920.7463316859003
Prevalence	Austria	Both	Age-standardized	Neck pain	Percent	2014	0.0408996293649317	0.0506828446046916	0.03184728631601
Prevalence	Austria	Both	Age-standardized	Neck pain	Rate	2014	3756.22745358608	4648.57195934549	2919.93437593981
Prevalence	Austria	Both	Age-standardized	Neck pain	Percent	2015	0.0409028650233937	0.0506893614002641	0.0318549821662984
Prevalence	Austria	Both	Age-standardized	Neck pain	Rate	2015	3755.06965377331	4647.23840303006	2918.90746699379
Prevalence	Austria	Both	Age-standardized	Neck pain	Percent	2016	0.040907795692579	0.0506765365029071	0.0318558099318674
Prevalence	Austria	Both	Age-standardized	Neck pain	Rate	2016	3754.18677168939	4646.25529350217	2918.12166212145
Prevalence	Austria	Both	Age-standardized	Neck pain	Percent	2017	0.040918347838472	0.0506710858331335	0.0318600248009073
Prevalence	Austria	Both	Age-standardized	Neck pain	Rate	2017	3753.6551290247503	4645.64160470551	2917.6409501099
Prevalence	Austria	Both	Age-standardized	Neck pain	Percent	2018	0.0409269992303711	0.0506624869266171	0.0318620112383846
Prevalence	Austria	Both	Age-standardized	Neck pain	Rate	2018	3753.1242156541202	4644.9851110508	2917.1866352856
Prevalence	Austria	Both	Age-standardized	Neck pain	Percent	2019	0.0409290592655592	0.0506442111213843	0.0318594155171354
Prevalence	Austria	Both	Age-standardized	Neck pain	Rate	2019	3752.55143173285	4644.24922523875	2916.72140757652
Prevalence	Austria	Both	Age-standardized	Neck pain	Percent	2020	0.0408738059010671	0.050670352546651	0.0317957518298387
Prevalence	Austria	Both	Age-standardized	Neck pain	Rate	2020	3752.09466000737	4643.61562137402	2916.3075613310702
Prevalence	Austria	Both	Age-standardized	Neck pain	Percent	2021	0.0408661660153078	0.0506808981313018	0.0318154865651461
Prevalence	Austria	Both	Age-standardized	Neck pain	Rate	2021	3751.71554443365	4643.07682375242	2915.9262961622403
Prevalence	Austria	Both	Age-standardized	Other musculoskeletal disorders	Rate	2019	4016.5987541113204	4717.048209037221	3316.31890209278
Prevalence	Austria	Both	Age-standardized	Other musculoskeletal disorders	Percent	2020	0.0436598159882605	0.0522678052147213	0.0359894754721961
Prevalence	Austria	Both	Age-standardized	Other musculoskeletal disorders	Rate	2020	4007.87420589105	4802.96729274145	3297.00206593122
Prevalence	Austria	Both	Age-standardized	Other musculoskeletal disorders	Percent	2021	0.0439439060030267	0.0531239667048	0.0357653572486583
Prevalence	Austria	Both	Age-standardized	Other musculoskeletal disorders	Rate	2021	4034.31219125029	4863.87674963941	3281.9087057894
Prevalence	Estonia	Both	All ages	Low back pain	Number	1990	200055.9322466344	222516.0280677181	179016.40949500754
Prevalence	Estonia	Both	All ages	Low back pain	Percent	1990	0.133381606635087	0.1483454822917589	0.1195614155522009
Prevalence	Estonia	Both	All ages	Low back pain	Rate	1990	12754.6324546423	14186.5833289648	11413.250688530741
Prevalence	Estonia	Both	All ages	Low back pain	Number	1991	199166.72330777493	220694.2073470563	178418.59402137765
Prevalence	Estonia	Both	All ages	Low back pain	Percent	1991	0.1334285657764335	0.1478730957897711	0.1194649367817403
Prevalence	Estonia	Both	All ages	Low back pain	Rate	1991	12762.48253550051	14141.95062395235	11432.95502576306
Prevalence	Estonia	Both	All ages	Low back pain	Number	1992	197627.67729570175	218965.1823853913	177037.05041412567
Prevalence	Estonia	Both	All ages	Low back pain	Percent	1992	0.1339519183435799	0.148309046823278	0.119870067967477
Prevalence	Estonia	Both	All ages	Low back pain	Rate	1992	12818.16672840712	14202.1211499259	11482.6549619274
Prevalence	Estonia	Both	All ages	Low back pain	Number	1993	195320.9811828578	215845.74685228115	174860.96333654886
Prevalence	Estonia	Both	All ages	Low back pain	Percent	1993	0.1348225535853566	0.1489334093429281	0.1206302643561596
Prevalence	Estonia	Both	All ages	Low back pain	Rate	1993	12907.94816996393	14264.344240970462	11555.831012261091
Prevalence	Estonia	Both	All ages	Low back pain	Number	1994	192634.1143582984	212598.4639244975	172386.08752964542
Prevalence	Estonia	Both	All ages	Low back pain	Percent	1994	0.1358112646113255	0.1501064858973635	0.1215366229846553
Prevalence	Estonia	Both	All ages	Low back pain	Rate	1994	13008.087887158052	14356.22923082486	11640.790545220201
Prevalence	Estonia	Both	All ages	Low back pain	Number	1995	190273.59279666943	210294.49211697027	169544.53997429385
Prevalence	Estonia	Both	All ages	Low back pain	Percent	1995	0.1368334821799842	0.1513348927173173	0.1219787972965664
Prevalence	Estonia	Both	All ages	Low back pain	Rate	1995	13110.408654215911	14489.90734268893	11682.11611229397
Prevalence	Estonia	Both	All ages	Low back pain	Number	1996	188817.8663699624	208327.32005668344	168539.47692915006
Prevalence	Estonia	Both	All ages	Low back pain	Percent	1996	0.1378950535778613	0.151955578199779	0.1231462193250302
Prevalence	Estonia	Both	All ages	Low back pain	Rate	1996	13216.720893213878	14582.327915015769	11797.29052597321
Prevalence	Estonia	Both	All ages	Low back pain	Number	1997	188368.40829644472	207302.9053882366	168218.18512434902
Prevalence	Estonia	Both	All ages	Low back pain	Percent	1997	0.139052296759592	0.1533151459295479	0.124084025147911
Prevalence	Estonia	Both	All ages	Low back pain	Rate	1997	13333.63357742402	14673.90952113448	11907.30261933038
Prevalence	Estonia	Both	All ages	Low back pain	Number	1998	188463.14545031596	207490.73839343875	168414.35436507035
Prevalence	Estonia	Both	All ages	Low back pain	Percent	1998	0.1400976047763399	0.1546432906639949	0.1250444701296696
Prevalence	Estonia	Both	All ages	Low back pain	Rate	1998	13440.70852592939	14797.707689280222	12010.88012828611
Prevalence	Estonia	Both	All ages	Low back pain	Number	1999	189136.95970042027	208039.71649432048	168598.78210485808
Prevalence	Estonia	Both	All ages	Low back pain	Percent	1999	0.1410964469158702	0.1554060627919876	0.1259562732626021
Prevalence	Estonia	Both	All ages	Low back pain	Rate	1999	13544.32523165942	14897.974387261109	12073.56162490331
Prevalence	Estonia	Both	All ages	Low back pain	Number	2000	190239.7555160735	208907.5685288616	169695.24699151464
Prevalence	Estonia	Both	All ages	Low back pain	Percent	2000	0.1421107608219002	0.1561350344488982	0.1269218202213913
Prevalence	Estonia	Both	All ages	Low back pain	Rate	2000	13649.473302690878	14988.866399819539	12175.4295631888
Prevalence	Estonia	Both	All ages	Low back pain	Number	2001	191209.25597845667	210088.400732652	170476.6683984974
Prevalence	Estonia	Both	All ages	Low back pain	Percent	2001	0.1432386558637471	0.1573853402468372	0.1278036408182178
Prevalence	Estonia	Both	All ages	Low back pain	Rate	2001	13762.142653570962	15120.95492421712	12269.93022696541
Prevalence	Estonia	Both	All ages	Low back pain	Number	2002	192128.700725712	210865.0240386189	171121.25151418056
Prevalence	Estonia	Both	All ages	Low back pain	Percent	2002	0.1446080253221076	0.1590966404213032	0.1288110081571415
Prevalence	Estonia	Both	All ages	Low back pain	Rate	2002	13894.46264937785	15249.44575952496	12375.235083034
Prevalence	Estonia	Both	All ages	Low back pain	Number	2003	192899.4133837885	211799.0602064549	171803.24185669224
Prevalence	Estonia	Both	All ages	Low back pain	Percent	2003	0.146017785681538	0.1606754036217668	0.1301305953154811
Prevalence	Estonia	Both	All ages	Low back pain	Rate	2003	14028.91286398295	15403.4193686125	12494.66064970357
Prevalence	Estonia	Both	All ages	Low back pain	Number	2004	193452.2499210124	212797.06481682876	172373.0327401801
Prevalence	Estonia	Both	All ages	Low back pain	Percent	2004	0.1473349105064617	0.1620938331902087	0.1312713254480998
Prevalence	Estonia	Both	All ages	Low back pain	Rate	2004	14153.663872355348	15569.00025546854	12611.43236669079
Prevalence	Estonia	Both	All ages	Low back pain	Number	2005	193805.59084787892	214439.8786761313	172683.2073282794
Prevalence	Estonia	Both	All ages	Low back pain	Percent	2005	0.1485005610393383	0.1640205772687426	0.1323203647234128
Prevalence	Estonia	Both	All ages	Low back pain	Rate	2005	14263.73310673458	15782.37853456825	12709.16473859014
Prevalence	Estonia	Both	All ages	Low back pain	Number	2006	194078.80144484053	214095.3310003444	172683.38778050867
Prevalence	Estonia	Both	All ages	Low back pain	Percent	2006	0.1495823886713076	0.1652483441503611	0.1331097254505983
Prevalence	Estonia	Both	All ages	Low back pain	Rate	2006	14363.444933340019	15844.83454357403	12780.00643461763
Prevalence	Estonia	Both	All ages	Low back pain	Number	2007	194445.6188925198	214000.09703725972	172708.19072939287
Prevalence	Estonia	Both	All ages	Low back pain	Percent	2007	0.1506848914750432	0.1665508385401822	0.1337994801485726
Prevalence	Estonia	Both	All ages	Low back pain	Rate	2007	14461.69545700962	15916.03991259898	12844.99631046042
Prevalence	Estonia	Both	All ages	Low back pain	Number	2008	194888.55642640256	214655.85249514785	172990.12480969378
Prevalence	Estonia	Both	All ages	Low back pain	Percent	2008	0.1516992805839136	0.1672467519165149	0.13465032263829
Prevalence	Estonia	Both	All ages	Low back pain	Rate	2008	14550.2113015636	16026.020553449722	12915.293310284429
Prevalence	Estonia	Both	All ages	Low back pain	Number	2009	195350.0381367607	215526.82107137976	174214.31553386687
Prevalence	Estonia	Both	All ages	Low back pain	Percent	2009	0.1525765088624355	0.1681253464574302	0.1359311156332875
Prevalence	Estonia	Both	All ages	Low back pain	Rate	2009	14626.09541281542	16136.755738966991	13043.63810511676
Prevalence	Estonia	Both	All ages	Low back pain	Number	2010	195897.14973061503	216393.33728002865	174612.2320954976
Prevalence	Estonia	Both	All ages	Low back pain	Percent	2010	0.1534450017132825	0.1692292555483049	0.1365272224218026
Prevalence	Estonia	Both	All ages	Low back pain	Rate	2010	14703.338737653728	16241.709197785101	13105.76902098071
Prevalence	Estonia	Both	All ages	Low back pain	Number	2011	196612.8669005122	216824.6547426742	175491.08447468083
Prevalence	Estonia	Both	All ages	Low back pain	Percent	2011	0.1544824717608842	0.1700388493611568	0.137863750160091
Prevalence	Estonia	Both	All ages	Low back pain	Rate	2011	14798.135109797538	16319.38227949687	13208.39688449939
Prevalence	Estonia	Both	All ages	Low back pain	Number	2012	197578.03391916948	217590.25346429515	176393.34025899583
Prevalence	Estonia	Both	All ages	Low back pain	Percent	2012	0.1558124264872843	0.171368131765378	0.1390207178209729
Prevalence	Estonia	Both	All ages	Low back pain	Rate	2012	14920.264769422938	16431.50368760776	13320.485521704431
Prevalence	Estonia	Both	All ages	Low back pain	Number	2013	198634.4445055256	218683.13619711983	177235.3195656111
Prevalence	Estonia	Both	All ages	Low back pain	Percent	2013	0.1571972657459328	0.1727874673106044	0.1401637887262048
Prevalence	Estonia	Both	All ages	Low back pain	Rate	2013	15046.8619563499	16565.58091287229	13425.84562275716
Prevalence	Estonia	Both	All ages	Low back pain	Number	2014	199643.527009602	219624.731434078	178143.58800061225
Prevalence	Estonia	Both	All ages	Low back pain	Percent	2014	0.1584409918967254	0.1738915415231838	0.1414024988231733
Prevalence	Estonia	Both	All ages	Low back pain	Rate	2014	15159.21336912304	16676.41428106712	13526.69280738838
Prevalence	Estonia	Both	All ages	Low back pain	Number	2015	200582.3743516197	220675.82021841983	179269.61934480484
Prevalence	Estonia	Both	All ages	Low back pain	Percent	2015	0.1594548429044051	0.1750169411662307	0.1425382246362152
Prevalence	Estonia	Both	All ages	Low back pain	Rate	2015	15249.81421320498	16777.47245018767	13629.454721120559
Prevalence	Estonia	Both	All ages	Low back pain	Number	2016	201306.2342843561	221208.6240986825	179275.54416182343
Prevalence	Estonia	Both	All ages	Low back pain	Percent	2016	0.1601494694760471	0.1758614148970819	0.1428155854411625
Prevalence	Estonia	Both	All ages	Low back pain	Rate	2016	15310.475090038139	16824.1641447648	13634.91678685646
Prevalence	Estonia	Both	All ages	Low back pain	Number	2017	202160.34666567785	222573.34626601555	179210.74288882018
Prevalence	Estonia	Both	All ages	Low back pain	Percent	2017	0.160890090420319	0.177137643746668	0.1425981062823784
Prevalence	Estonia	Both	All ages	Low back pain	Rate	2017	15376.06024852175	16928.64717708942	13630.542414916948
Prevalence	Estonia	Both	All ages	Low back pain	Number	2018	202992.25216471453	224286.87620785416	179183.64634056023
Prevalence	Estonia	Both	All ages	Low back pain	Percent	2018	0.1615805974464694	0.1786731390312212	0.1426973459969773
Prevalence	Estonia	Both	All ages	Low back pain	Rate	2018	15438.08815416804	17057.59963641465	13627.38182611131
Prevalence	Estonia	Both	All ages	Low back pain	Number	2019	203800.45690606456	226078.02184166163	178677.8115658899
Prevalence	Estonia	Both	All ages	Low back pain	Percent	2019	0.1622716166209028	0.179862809702937	0.1424442967953171
Prevalence	Estonia	Both	All ages	Low back pain	Rate	2019	15502.31187836069	17196.880010174238	13591.32949301529
Prevalence	Estonia	Both	All ages	Low back pain	Number	2020	204640.7238811862	229311.43422729892	180752.58415899245
Prevalence	Estonia	Both	All ages	Low back pain	Percent	2020	0.1630260944195259	0.1824458594343386	0.1437808669285194
Prevalence	Estonia	Both	All ages	Low back pain	Rate	2020	15576.493678318458	17454.33674130997	13758.21699168213
Prevalence	Estonia	Both	All ages	Low back pain	Number	2021	205000.88617744207	228597.3065939293	180337.56018710823
Prevalence	Estonia	Both	All ages	Low back pain	Percent	2021	0.1635166405601485	0.1820466308120309	0.1438929406512343
Prevalence	Estonia	Both	All ages	Low back pain	Rate	2021	15638.96759194611	17439.07519665162	13757.46862350471
Prevalence	Estonia	Both	Age-standardized	Low back pain	Percent	1990	0.1145631655197391	0.12763216720421	0.1027501516501257
Prevalence	Estonia	Both	Age-standardized	Low back pain	Rate	1990	10822.47625227637	12046.198651342851	9692.05775012382
Prevalence	Estonia	Both	Age-standardized	Low back pain	Percent	1991	0.1141464228263704	0.1267177810190812	0.1020844423773094
Prevalence	Estonia	Both	Age-standardized	Low back pain	Rate	1991	10778.67897166383	11972.4850414537	9651.97484833391
Prevalence	Estonia	Both	Age-standardized	Low back pain	Percent	1992	0.1137671144996606	0.1258589880971497	0.1015602586795465
Prevalence	Estonia	Both	Age-standardized	Low back pain	Rate	1992	10738.34635027735	11884.7089788725	9609.20322398616
Prevalence	Estonia	Both	Age-standardized	Low back pain	Percent	1993	0.1134440514755794	0.1252695249194859	0.1013438178491258
Prevalence	Estonia	Both	Age-standardized	Low back pain	Rate	1993	10703.33828562463	11841.688598651739	9571.113169263172
Prevalence	Estonia	Both	Age-standardized	Low back pain	Percent	1994	0.113209932646755	0.1249382674591492	0.1012851205941889
Prevalence	Estonia	Both	Age-standardized	Low back pain	Rate	1994	10676.53960658021	11781.18847382595	9559.861338607641
Prevalence	Estonia	Both	Age-standardized	Low back pain	Percent	1995	0.1130702250383211	0.1246250512742808	0.1012345193692213
Prevalence	Estonia	Both	Age-standardized	Low back pain	Rate	1995	10658.27541258014	11768.80549343285	9542.47306567299
Prevalence	Estonia	Both	Age-standardized	Low back pain	Percent	1996	0.1129493292601494	0.1243098800420289	0.1010226528032402
Prevalence	Estonia	Both	Age-standardized	Low back pain	Rate	1996	10641.39179861885	11717.27247940983	9537.50049449717
Prevalence	Estonia	Both	Age-standardized	Low back pain	Percent	1997	0.1127775631897208	0.1241099224751163	0.1007616896894925
Prevalence	Estonia	Both	Age-standardized	Low back pain	Rate	1997	10619.213278614121	11671.49310870365	9494.31312025035
Prevalence	Estonia	Both	Age-standardized	Low back pain	Percent	1998	0.1126043920142095	0.1235426836122026	0.1007030026277999
Prevalence	Estonia	Both	Age-standardized	Low back pain	Rate	1998	10596.42003166603	11633.89523637762	9497.79368085449
Prevalence	Estonia	Both	Age-standardized	Low back pain	Percent	1999	0.1124734519892379	0.1234325275466133	0.100756400399006
Prevalence	Estonia	Both	Age-standardized	Low back pain	Rate	1999	10577.222650273021	11609.7672863154	9501.000883085151
Prevalence	Estonia	Both	Age-standardized	Low back pain	Percent	2000	0.1124151378341666	0.1235094333581064	0.1009421239224805
Prevalence	Estonia	Both	Age-standardized	Low back pain	Rate	2000	10564.84296642387	11593.79739392598	9490.05185936945
Prevalence	Estonia	Both	Age-standardized	Low back pain	Percent	2001	0.1124831646874009	0.1238836618078197	0.1008308890142943
Prevalence	Estonia	Both	Age-standardized	Low back pain	Rate	2001	10562.5032373821	11610.5944327987	9468.77530431323
Prevalence	Estonia	Both	Age-standardized	Low back pain	Percent	2002	0.1126454593904539	0.123963606262484	0.1007976643802991
Prevalence	Estonia	Both	Age-standardized	Low back pain	Rate	2002	10565.94038048475	11619.6178789538	9461.87518720774
Prevalence	Estonia	Both	Age-standardized	Low back pain	Percent	2003	0.1128416349450196	0.1243657196756873	0.1007269944121991
Prevalence	Estonia	Both	Age-standardized	Low back pain	Rate	2003	10571.04258665213	11674.79998163597	9437.59237245473
Prevalence	Estonia	Both	Age-standardized	Low back pain	Percent	2004	0.1130421578805914	0.1251602818388694	0.1006901316837922
Prevalence	Estonia	Both	Age-standardized	Low back pain	Rate	2004	10576.74986813199	11727.70134797073	9430.0192736755
Prevalence	Estonia	Both	Age-standardized	Low back pain	Percent	2005	0.113189399965298	0.1256261560260802	0.1008115664433601
Prevalence	Estonia	Both	Age-standardized	Low back pain	Rate	2005	10579.47823751707	11758.67966106441	9434.68690558518
Prevalence	Estonia	Both	Age-standardized	Low back pain	Percent	2006	0.1133146862453335	0.1252898465006855	0.1009126689264566
Prevalence	Estonia	Both	Age-standardized	Low back pain	Rate	2006	10580.96071915521	11715.492015537771	9436.91777780219
Prevalence	Estonia	Both	Age-standardized	Low back pain	Percent	2007	0.1134685427162063	0.1254102842107023	0.1010463638038277
Prevalence	Estonia	Both	Age-standardized	Low back pain	Rate	2007	10584.05307048025	11696.65115155628	9429.216684763831
Prevalence	Estonia	Both	Age-standardized	Low back pain	Percent	2008	0.1136287689599763	0.1255388789891636	0.1011017840513903
Prevalence	Estonia	Both	Age-standardized	Low back pain	Rate	2008	10587.48562128413	11666.4734724435	9436.11610650598
Prevalence	Estonia	Both	Age-standardized	Low back pain	Percent	2009	0.1137822762866492	0.1256720757901181	0.1015230121902125
Prevalence	Estonia	Both	Age-standardized	Low back pain	Rate	2009	10591.088379943769	11686.326834125519	9452.78138573803
Prevalence	Estonia	Both	Age-standardized	Low back pain	Percent	2010	0.1139108046620938	0.1259965603380928	0.1015553814078876
Prevalence	Estonia	Both	Age-standardized	Low back pain	Rate	2010	10594.25202464185	11736.73359412179	9458.809620491471
Prevalence	Estonia	Both	Age-standardized	Low back pain	Percent	2011	0.1141009821045847	0.1257421107558529	0.1018100805218378
Prevalence	Estonia	Both	Age-standardized	Low back pain	Rate	2011	10603.832325266289	11723.63897763623	9472.7049997574
Prevalence	Estonia	Both	Age-standardized	Low back pain	Percent	2012	0.1144010124741205	0.1259744755760937	0.1023399429065927
Prevalence	Estonia	Both	Age-standardized	Low back pain	Rate	2012	10622.610729049211	11723.751622471811	9488.373927988241
Prevalence	Estonia	Both	Age-standardized	Low back pain	Percent	2013	0.1147398630612182	0.1261889868841553	0.102586586146253
Prevalence	Estonia	Both	Age-standardized	Low back pain	Rate	2013	10645.04578583677	11738.07842090253	9512.566483267949
Prevalence	Estonia	Both	Age-standardized	Low back pain	Percent	2014	0.115044950605329	0.1264633370242593	0.1030249168053312
Prevalence	Estonia	Both	Age-standardized	Low back pain	Rate	2014	10665.38006181186	11738.06964983779	9552.31472232282
Prevalence	Estonia	Both	Age-standardized	Low back pain	Percent	2015	0.1152405513016888	0.1267609057190056	0.1033002542809031
Prevalence	Estonia	Both	Age-standardized	Low back pain	Rate	2015	10677.67921014285	11741.0361232774	9569.20101282565
Prevalence	Estonia	Both	Age-standardized	Low back pain	Percent	2016	0.115349386438635	0.1270561880038493	0.1026183117687056
Prevalence	Estonia	Both	Age-standardized	Low back pain	Rate	2016	10683.47598501657	11778.42986310224	9504.98968591443
Prevalence	Estonia	Both	Age-standardized	Low back pain	Percent	2017	0.115442767966163	0.1279445890853551	0.1022267533639274
Prevalence	Estonia	Both	Age-standardized	Low back pain	Rate	2017	10688.563541155489	11842.11405616634	9459.4687060828
Prevalence	Estonia	Both	Age-standardized	Low back pain	Percent	2018	0.1155215413220962	0.1284979805576587	0.1016809342705833
Prevalence	Estonia	Both	Age-standardized	Low back pain	Rate	2018	10692.9146955186	11900.11828232831	9410.59466259126
Prevalence	Estonia	Both	Age-standardized	Low back pain	Percent	2019	0.1155620439041749	0.1286977972255528	0.1012389204631327
[truncated: 362,865 more rows]
